# Supplementary material for: Inferring Animal Densities from Tracking Data Using Markov Chains
Source: PLoS One. 2013 Apr 22;8(4):e60901. doi: 10.1371/journal.pone.0060901 (PMC3632542; doi:10.1371/journal.pone.0060901)
Supplement: File S1 — MATLAB code for estimating densities using the Markov method. Includes MATLAB code (markovdens.m), instructions for use (Matlab_readme.txt) and test data set (testset.mat). (ZIP) [file pone.0060901.s001.zip]

Archive with 3 entries (3 files):
- Matlab_readme.txt
- testset.mat
- markovdensboot.m
