# Supplementary material for: Inferring Animal Densities from Tracking Data Using Markov Chains
Source: PLoS One. 2013 Apr 22;8(4):e60901. doi: 10.1371/journal.pone.0060901 (PMC3632542; doi:10.1371/journal.pone.0060901)
Supplement: File S1 — MATLAB code for estimating densities using the Markov method. Includes MATLAB code (markovdens.m), instructions for use (Matlab_readme.txt) and test data set (testset.mat). (ZIP) [file pone.0060901.s001.zip › Matlab_readme.txt]

Matlab code for Markov density estimation from tracking data with bootstrap.

This package include the MATLAB function script markovdensboot.m, plus an example data file testset.mat.  The package makes tracking density and Markov density estimates from tracking data, performs a test for second order transitions, and can make bootstrap estimates of precision.  For bootstrap replicates you need the MATLAB Statistics toolbox installed.

To run in Matlab:
>load testset;
>[propt,orden,bootp,booto]=markovdensboot(cc,qdum, prdp,0,0)

[propt,orden,bootp,booto]=markovdensboot(cc,qqq,cellarea,stt,nboot)
Markov density estimation from tracking data with bootstrap
Inputs:
  cc: vector giving the sequence of cells, numbered from 1, ...
  qqq: vector (same length as cc) of ones, except zero when tracks start
  cellarea: vector of length max(cc) (i.e. number of cells) giving the area in each cell.  If the area of the final cell is given as NaN, then density is not estimated for this (exterior) cell.  If not entered the cells are assumed of equal size.
  stt=1: runs test for second-order Markov dependency (stt=0, no test).
  nboot: number of bootstrap replicates (nboot=0 no bootstrapping).

Outputs:
  propt: vector of estimated densities for each cell from Markov estimation
  orden: vector of estimated densities for each cell from track densities
  bootp: matrix (nboot x max(cc)) of bootstrap replicate estimates of  propt (bootp=NaN if nboot=0 or nboot not set)
  booto: matrix (nboot x max(cc)) of bootstrap replicate estimates of orden (booto=NaN if nboot=0 or nboot not set)

Written in MATLAB 7.8.0.347
By Hal Whitehead 2 November 2012
