# Supplementary material for: Inferring Animal Densities from Tracking Data Using Markov Chains
Source: PLoS One. 2013 Apr 22;8(4):e60901. doi: 10.1371/journal.pone.0060901 (PMC3632542; doi:10.1371/journal.pone.0060901)
Supplement: File S1 — MATLAB code for estimating densities using the Markov method. Includes MATLAB code (markovdens.m), instructions for use (Matlab_readme.txt) and test data set (testset.mat). (ZIP) [file pone.0060901.s001.zip › markovdensboot.m]

function [propt,orden,bootp,booto]=markovdensboot(cc,qqq,cellarea,stt,nboot)
%Markov density estimation from tracking data with bootstrap
%Inputs:
%  cc: vector giving the sequence of cells, numbered from 1, ...
%  qqq: vector (same length as cc) of ones, except zero when tracks start
%  cellarea: vector of length max(cc) (i.e. number of cells) giving the area
%    in each cell.  If the area of the final cell is given as NaN, then density
%    is not estimated for this (exterior) cell.  If not entered the cells
%    are assumed of equal size.
%  stt=1: runs test for second-order Markov dependency (stt=0, no test)
%  nboot: number of bootstrap replicates (nboot=0 no bootstrapping)
%Outputs:
%  propt: vector of estimated densities for each cell from Markov
%    estimation
%  orden: vector of estimated densities for each cell from track densities
%  bootp: matrix (nboot x max(cc)) of bootstrap replicate estimates of
%    propt (bootp=NaN if nboot=0 or nboot not set)
%  booto: matrix (nboot x max(cc)) of bootstrap replicate estimates of
%    orden (booto=NaN if nboot=0 or nboot not set)
global ccj qqqj cellareaj
bootp=NaN;booto=NaN;
numcell=max(cc);%number of cells
switch nargin
    case 2
        cellarea=ones(numcell,1);
        stt=0;
        nboot=0;
    case 3
        stt=0;
        nboot=0;
    case 4
        nboot=0;
end
extracell=isnan(cellarea(numcell));
[propt,orden]=markovgo(cc,qqq,cellarea);
if nboot
    ccj=cc; cellareaj=cellarea; qqqj=qqq;
    aaw=find(~qqq)';
    ff=[aaw [aaw(2:end)-1;length(qqq)]];
    bootstat = bootstrp(nboot,@bootfun,ff);
    bootp=bootstat(:,1:length(propt));
    booto=bootstat(:,(1+length(propt)):end);    
end
if stt
    secondtestq(cc,qqq,extracell);
end

function [propt,orden]=markovgo(cc,qqq,cellarea)
numcell=max(cc);
extracell=isnan(cellarea(numcell));
tmat=full(sparse(cc(1:(end-1)),cc(2:end),0.00+qqq(2:end),numcell,numcell));%transition matrix
aa=find(sum(tmat)&sum(tmat'));%remove unused cells
tmat=tmat(aa,aa);
%density estimation
uu=tmat./(sum(tmat,2)*ones(1,length(tmat(1,:))));
[Vx,Dx]=eig(uu');
[dum,qj]=max(diag(Dx));
propta=Vx(:,qj)';
propt=zeros(numcell,1);
propt(aa)=propta;%Markov density
propt=propt(1:(numcell-extracell))./cellarea(1:(numcell-extracell));%correct for cell area
propt=propt/sum(propt);%standardize
orden=full(sparse(cc,1,1));%Track density estimate
orden=orden(1:(numcell-extracell))./cellarea(1:(numcell-extracell));
orden=orden/sum(orden);

function ofun=bootfun(ff)
global ccj qqqj cellareaj
ccu=[];qdu=[];
for k=1:length(ff(:,1))
    ccu=[ccu ccj(ff(k,1):ff(k,2))];
    qdu=[qdu qqqj(ff(k,1):ff(k,2))];
end
[pqu,oqu]=markovgo(ccu,qdu,cellareaj);
ofun=[pqu' oqu'];


function secondtestq(cc,da,extracell)
%Test for 2nd order
numc=max(cc);
if extracell
    xxx=find(((cc(1:(end-2))<numc)&(cc(2:(end-1))<numc)&(cc(3:end)<numc))&da(2:(end-1))&da(3:end));
else
    xxx=find(da(2:(end-1))&da(3:end));
end
%triplets in main study area
returns=sum(cc(xxx)==cc(xxx+2));%return to same start
totaltrips=length(xxx);%total triplets
tqq=full(sparse(cc(xxx),cc(xxx+1),1,(numc-extracell),(numc-extracell)));%triplets starting off i,j
tmat=full(sparse(cc(1:(end-1)),cc(2:end),0.00+da(2:end),numc,numc));
if extracell
    tmat=tmat(1:(end-1),1:(end-1));
end
uu=tmat./(0.000001+sum(tmat,2)*ones(1,length(tmat(1,:))));
exreturns=sum(sum(tqq.*uu'));
chi2=((returns-exreturns)^2)*((1/exreturns)+(1/(totaltrips-exreturns)));
G=2*(returns*log(returns/exreturns)+(totaltrips-returns)*log((totaltrips-returns)/(totaltrips-exreturns)));
disp('Results of test for 2nd order dependence:')
disp(sprintf('  no. ABA''s %5.1f; expected no. ABA''s %5.1f; chi-squared=%5.2f with 1 df (P=%6.4f);G=%5.2f with 1 df (P=%6.4f)',returns,exreturns,chi2,1-chi2cdf(chi2,1),G,1-chi2cdf(G,1)))
