# Supplementary material for: Inferring Animal Densities from Tracking Data Using Markov Chains
Source: PLoS One. 2013 Apr 22;8(4):e60901. doi: 10.1371/journal.pone.0060901 (PMC3632542; doi:10.1371/journal.pone.0060901)
Supplement: File S2 — R code for estimating densities using the Markov method. Includes R code (markovdens.R, mdensity.R, secondtest.R), instructions for use (README.txt) and 4 test data sets (radius_quadR.txt, etc.). (ZIP) [file pone.0060901.s002.zip]

Archive with 17 entries (16 files):
- markovdens.R
- __MACOSX/
- __MACOSX/._markovdens.R
- mdensity.R
- __MACOSX/._mdensity.R
- radius_quadR.txt
- __MACOSX/._radius_quadR.txt
- radius_uniformR.txt
- __MACOSX/._radius_uniformR.txt
- rand_quadR.txt
- __MACOSX/._rand_quadR.txt
- rand_uniformR.txt
- __MACOSX/._rand_uniformR.txt
- README.txt
- __MACOSX/._README.txt
- secondtest.R
- __MACOSX/._secondtest.R
