# Supplementary material for: Inferring Animal Densities from Tracking Data Using Markov Chains
Source: PLoS One. 2013 Apr 22;8(4):e60901. doi: 10.1371/journal.pone.0060901 (PMC3632542; doi:10.1371/journal.pone.0060901)
Supplement: File S2 — R code for estimating densities using the Markov method. Includes R code (markovdens.R, mdensity.R, secondtest.R), instructions for use (README.txt) and 4 test data sets (radius_quadR.txt, etc.). (ZIP) [file pone.0060901.s002.zip › radius_quadR.txt]

 0.575  0.474
 0.410  0.301
 0.309  0.607
 0.261  0.655
 0.446  0.673
 0.656  0.618
 0.709  0.587
 0.889  0.656
 1.008  0.602
 0.925  0.421
 0.826  0.500
 0.668  0.378
 0.621  0.679
 0.615  0.688
 0.802  0.779
 0.961  0.904
 1.098  0.583
 1.230  0.498
 1.250  0.665
 1.254  0.704
 1.040  0.780
 0.872  0.779
 0.741  0.602
 0.638  0.534
 0.679  0.654
 0.681  0.460
 0.654  0.280
 0.769  0.495
 0.663  0.313
 0.789  0.250
 0.903  0.528
 0.723  0.745
 0.656  0.667
 0.606  0.802
 0.293  0.654
 0.276  0.708
 0.173  0.714
 0.312  0.829
 0.369  0.501
 0.299  0.572
 0.609  0.668
 0.703  0.670
 0.726  0.625
 0.839  0.571
 0.779  0.463
 0.756  0.513
 0.563  0.340
 0.756  0.358
 0.718  0.103
 0.733 -0.072
 0.694 -0.320
NaN   NaN
 0.437  0.544
 0.413  0.676
 0.428  0.603
 0.573  0.474
 0.359  0.644
 0.129  0.513
-0.017  0.798
 0.017  0.851
 0.146  0.951
 0.365  0.821
 0.571  1.038
 0.689  1.151
 0.741  1.093
 0.898  1.320
 0.914  1.349
 1.074  1.143
 1.001  1.163
 1.058  0.932
 0.889  0.658
 1.101  0.842
 1.391  0.896
 1.559  0.794
 1.485  0.857
 1.493  0.900
 1.488  0.884
 1.364  0.522
 1.369  0.590
 1.381  0.623
 1.499  0.604
 1.207  0.736
 1.004  0.888
 0.809  0.755
 0.784  0.829
 0.964  0.810
 0.875  0.829
 1.030  0.870
 1.136  0.818
 1.361  0.874
 1.369  1.060
 1.536  1.096
 1.559  1.399
 1.660  1.191
 1.436  1.267
 1.378  1.284
 1.314  1.376
 1.183  1.480
 1.100  1.663
 1.151  1.617
 1.162  1.481
 1.159  1.573
 1.363  1.396
NaN   NaN
 0.449  0.562
 0.529  0.698
 0.573  0.789
 0.390  0.774
 0.429  0.965
 0.381  1.109
 0.079  1.026
 0.026  1.167
-0.249  1.184
-0.283  1.203
-0.061  1.522
-0.096  1.463
-0.228  1.455
-0.517  1.601
-0.351  1.663
-0.296  1.368
-0.494  1.424
-0.453  1.643
-0.386  1.818
-0.150  1.938
-0.292  1.992
-0.207  1.816
-0.136  1.840
-0.313  1.761
-0.265  2.009
-0.527  2.103
-0.597  1.999
-0.693  1.538
-0.384  1.550
-0.351  1.642
-0.257  1.428
-0.109  1.247
-0.053  1.296
 0.031  1.197
 0.316  1.242
 0.330  1.202
 0.491  1.414
 0.447  1.250
 0.297  1.205
 0.370  1.148
 0.277  1.379
 0.477  1.417
 0.554  1.325
 0.439  1.163
 0.746  1.066
 0.803  1.143
 0.758  1.056
 0.726  0.952
 0.603  0.832
 0.635  0.733
 0.546  0.813
NaN   NaN
 0.550  0.496
 0.345  0.644
 0.504  0.990
 0.561  1.102
 0.466  1.240
 0.468  1.398
 0.474  1.496
 0.550  1.422
 0.662  1.282
 0.665  1.402
 0.694  1.358
 0.567  1.427
 0.845  1.393
 0.734  1.346
 0.802  1.595
 0.912  1.637
 0.740  1.645
 0.758  1.749
 0.596  1.858
 0.542  1.854
 0.653  1.808
 0.803  1.902
 0.847  1.958
 0.515  1.985
 0.416  2.176
 0.494  2.250
 0.267  2.192
 0.220  2.101
 0.253  2.111
 0.154  1.944
 0.221  1.705
 0.161  1.647
 0.194  1.277
 0.047  1.470
 0.121  1.558
 0.206  1.439
-0.125  1.355
-0.131  1.222
 0.107  1.389
 0.163  1.400
 0.236  1.293
 0.073  1.150
-0.098  1.242
-0.404  1.041
-0.560  1.094
-0.355  0.862
-0.157  0.955
 0.331  1.093
 0.545  0.885
 0.610  1.062
 0.546  1.018
NaN   NaN
 0.581  0.456
 0.590  0.488
 0.436  0.853
 0.429  0.736
 0.156  0.958
 0.400  0.888
 0.399  0.678
 0.125  0.917
 0.066  0.700
 0.170  0.517
 0.354  0.475
 0.225  0.727
 0.323  0.559
 0.457  0.549
 0.251  0.712
 0.334  0.703
 0.303  0.492
-0.065  0.198
-0.094  0.302
-0.293  0.490
-0.085  0.142
 0.062  0.117
 0.053 -0.045
-0.487  0.149
-0.575  0.015
-0.391 -0.008
-0.552 -0.313
-0.639 -0.637
-0.746 -0.312
-0.861  0.047
-0.787  0.002
-0.591 -0.131
-0.795 -0.074
-1.265 -0.067
-1.359 -0.249
-1.421 -0.467
-1.167 -0.183
-1.074 -0.454
-0.923 -0.299
-0.762 -0.033
-0.745 -0.228
-1.038 -0.055
-0.873  0.077
-0.515  0.288
-0.618  0.566
-0.414  0.498
-0.289  0.044
 0.089  0.358
 0.300  0.506
 0.065  0.730
 0.094  0.825
NaN   NaN
 0.411  0.483
 0.552  0.159
 0.190  0.119
 0.074  0.276
-0.328  0.564
-0.302  0.539
 0.197  0.344
-0.086  0.346
-0.092  0.141
-0.216  0.390
-0.138  0.394
-0.300  0.496
 0.077  0.383
 0.173  0.299
 0.013  0.274
-0.097  0.551
-0.247  0.864
-0.376  1.007
-0.406  1.468
-0.556  1.951
-0.524  1.746
-0.594  1.697
-0.624  1.728
-0.551  1.634
-0.788  1.902
-0.814  1.864
-0.788  1.955
-0.765  1.910
-0.969  1.887
-1.033  1.867
-1.092  1.857
-1.170  2.013
-1.416  2.070
-1.333  2.042
-1.266  1.939
-1.311  2.079
-1.394  2.044
-1.391  1.837
-1.379  1.908
-1.209  2.057
-1.509  1.893
-1.606  1.956
-1.641  1.912
-1.732  1.839
-1.867  1.730
-1.697  1.808
-1.850  2.081
-1.712  1.968
-1.704  1.881
-1.652  1.912
-1.552  2.097
NaN   NaN
 0.422  0.447
 0.201  0.305
 0.016  0.112
 0.167  0.026
 0.204 -0.495
 0.051 -0.507
 0.137 -0.348
 0.298  0.096
 0.011 -0.072
 0.056 -0.113
 0.094 -0.194
-0.304 -0.097
-0.421 -0.391
-0.086 -0.376
-0.333 -0.776
-0.742 -0.636
-0.931 -0.327
-0.473 -0.501
-0.460 -0.293
-0.241 -0.349
-0.139 -0.755
-0.123 -0.637
 0.081 -0.790
 0.454 -0.770
 0.528 -0.585
 0.537 -0.759
 0.819 -0.934
 0.722 -1.094
 0.433 -1.070
 0.129 -0.876
 0.331 -1.012
 0.548 -1.027
 0.685 -1.105
 0.875 -1.139
 0.933 -1.213
 0.962 -1.048
 0.914 -0.992
 0.936 -0.948
 0.927 -0.773
 1.020 -0.882
 0.820 -0.985
 0.811 -0.879
 0.835 -0.876
 0.847 -0.849
 1.116 -0.885
 1.036 -1.034
 1.114 -1.089
 1.065 -1.025
 0.951 -0.731
 0.945 -0.976
 0.991 -0.917
NaN   NaN
 0.501  0.555
 0.622  0.535
 0.925  0.367
 0.969  0.499
 1.270  0.324
 1.448  0.347
 1.449  0.474
 1.454  0.713
 1.341  0.552
 1.317  0.332
 1.238  0.675
 1.327  0.630
 1.325  0.795
 1.388  0.556
 1.316  0.628
 1.212  0.529
 1.499  0.314
 1.511  0.465
 1.393  0.541
 1.233  0.541
 1.485  0.545
 1.617  0.598
 1.634  0.665
 1.672  0.577
 1.768  0.634
 1.749  0.500
 1.735  0.572
 1.664  0.125
 1.888  0.017
 1.824 -0.153
 1.762  0.118
 1.660 -0.254
 1.859 -0.171
 2.022 -0.211
 2.188 -0.296
 2.278 -0.357
 2.314 -0.492
 2.338 -0.479
 2.376 -0.601
 2.295 -0.403
 2.470 -0.218
 2.384 -0.394
 2.520 -0.294
 2.398 -0.046
 2.576 -0.131
 2.573 -0.006
 2.224 -0.155
 2.327 -0.137
 2.070 -0.099
 1.910 -0.155
 1.923 -0.085
NaN   NaN
 0.513  0.560
 0.763  0.564
 0.709  0.554
 0.942  0.585
 1.044  0.630
 0.685  0.249
 0.684 -0.002
 0.699 -0.224
 0.746  0.013
 0.672 -0.116
 0.751 -0.422
 0.842 -0.487
 1.026 -0.280
 0.784 -0.437
 0.813 -0.297
 0.527 -0.256
 0.730 -0.114
 0.669 -0.420
 0.800 -0.301
 0.695 -0.202
 0.718 -0.059
 0.559 -0.322
 0.644 -0.403
 0.517 -0.357
 0.352 -0.411
 0.245 -0.279
-0.005 -0.685
-0.301 -0.466
-0.272 -0.457
-0.467 -0.473
-0.628 -0.432
-0.699 -0.112
-0.485  0.424
-0.433  0.172
-0.425  0.124
-0.289  0.106
-0.461  0.454
-0.692  0.647
-0.826  0.768
-1.109  0.853
-1.132  0.665
-1.310  0.630
-1.652  0.326
-1.476  0.080
-1.592  0.037
-1.430 -0.060
-1.363 -0.570
-1.301 -0.885
-1.571 -1.159
-1.367 -0.791
-1.420 -0.796
NaN   NaN
 0.431  0.479
 0.492  0.267
 0.438  0.230
 0.783  0.058
 1.261  0.061
 1.304 -0.006
 1.164 -0.005
 0.942 -0.250
 0.911 -0.267
 1.037 -0.331
 0.937 -0.554
 0.750 -0.257
 0.772  0.122
 0.868  0.020
 0.738  0.134
 0.545  0.254
 0.522  0.187
 0.710  0.111
 0.777  0.154
 1.136 -0.066
 1.045 -0.228
 0.988 -0.182
 1.127  0.060
 1.119  0.146
 1.290  0.365
 1.140  0.422
 1.378  0.460
 1.338  0.547
 1.724  0.473
 1.844  0.570
 1.618  0.345
 1.656  0.200
 1.598 -0.006
 1.589 -0.196
 1.757 -0.474
 2.045 -0.593
 1.840 -0.623
 1.707 -0.479
 1.680 -0.573
 1.769 -0.598
 2.101 -0.582
 2.165 -0.667
 2.071 -0.689
 1.662 -0.965
 1.742 -1.082
 1.557 -1.217
 1.573 -1.301
 1.885 -1.426
 1.787 -1.590
 1.889 -1.592
 1.844 -1.580
NaN   NaN
 0.564  0.453
 0.445  0.194
 0.423  0.210
 0.628  0.009
 0.550  0.022
 0.646 -0.176
 0.707 -0.085
 0.369 -0.169
 0.172 -0.157
 0.075 -0.149
-0.176 -0.115
-0.199 -0.304
 0.225 -0.032
 0.268  0.162
 0.183  0.122
-0.264  0.180
 0.271  0.007
 0.135 -0.197
 0.279 -0.029
 0.133  0.335
 0.500  0.377
 0.159  0.256
-0.154  0.074
 0.403  0.366
 0.619  0.229
 0.896  0.422
 0.775  0.538
 1.088  0.609
 1.027  0.608
 0.784  0.667
 0.668  0.831
 0.622  1.011
 0.757  0.746
 0.524  0.693
 0.391  0.591
 0.546  0.445
 0.541  0.782
 0.765  0.804
 0.606  0.728
 0.627  0.488
 0.413  0.400
 0.442  0.693
 0.568  0.585
 0.731  0.695
 0.774  0.422
 0.908  0.197
 1.088  0.296
 1.359  0.281
 1.478  0.205
 1.374  0.096
 1.678  0.230
NaN   NaN
 0.491  0.534
 0.163  0.639
-0.007  0.552
-0.030  0.721
-0.172  0.681
-0.245  0.519
-0.379  0.104
-0.031  0.012
-0.222  0.079
-0.266  0.150
-0.085  0.367
 0.216  0.305
 0.375  0.610
 0.190  0.719
 0.312  0.733
 0.362  0.591
 0.128  0.732
 0.306  0.602
 0.465  0.789
 0.504  0.793
 0.512  0.775
 0.552  0.755
 0.557  0.583
 0.679  0.545
 0.615  0.427
 0.714  0.415
 0.578  0.586
 0.566  0.364
 0.484  0.351
 0.424  0.279
 0.589  0.105
 0.505 -0.126
 0.371  0.100
 0.553  0.043
 0.772  0.338
 0.915  0.180
 0.681  0.261
 0.625  0.463
 0.716  0.316
 0.761  0.499
 0.557  0.410
 0.800  0.504
 0.799  0.445
 0.753  0.437
 0.847  0.421
 0.703  0.453
 0.510  0.668
 0.499  0.646
 0.595  0.658
 0.574  0.689
 0.786  0.757
NaN   NaN
 0.529  0.543
 0.581  0.599
 0.557  0.718
 0.674  0.655
 0.661  0.787
 0.712  0.678
 0.802  0.538
 0.606  0.469
 0.480  0.563
 0.672  0.717
 0.740  0.728
 1.002  0.851
 1.166  0.831
 1.146  0.669
 1.081  0.676
 1.168  0.873
 1.299  0.870
 1.143  0.861
 1.078  0.841
 0.941  0.970
 0.985  0.778
 1.067  0.683
 1.012  0.685
 0.845  0.673
 0.728  0.770
 0.542  0.678
 0.850  0.427
 0.994  0.310
 1.122 -0.075
 1.169 -0.199
 1.487  0.206
 1.507  0.287
 1.533  0.320
 1.433  0.123
 1.568  0.312
 1.593  0.585
 1.662  0.551
 1.783  0.471
 1.699  0.369
 1.836  0.445
 1.756  0.336
 1.945  0.217
 1.926  0.362
 1.715  0.255
 1.800  0.228
 1.895  0.343
 1.970  0.032
 1.705 -0.075
 1.763 -0.304
 1.504 -0.404
 1.410 -0.111
NaN   NaN
 0.508  0.461
 0.481  0.043
 0.651  0.119
 0.621 -0.104
 0.669 -0.165
 0.639 -0.191
 0.564 -0.488
 0.809 -0.470
 0.793 -0.434
 0.873 -0.268
 0.498 -0.324
 0.642 -0.274
 0.501 -0.461
 0.134 -0.336
 0.548 -0.206
 0.701 -0.462
 0.846 -0.647
 0.975 -0.364
 1.080 -0.204
 1.272 -0.217
 1.149  0.012
 1.220  0.009
 1.477 -0.034
 1.593  0.224
 1.535  0.140
 1.466  0.176
 1.373  0.085
 1.248  0.234
 1.412  0.369
 1.275  0.463
 1.432  0.446
 1.245  0.124
 1.235  0.072
 1.395  0.133
 1.115  0.213
 1.043  0.200
 1.098  0.103
 1.376  0.124
 1.082  0.266
 1.151  0.320
 1.293  0.190
 1.495 -0.061
 1.060  0.210
 1.071  0.351
 0.901  0.372
 0.741  0.241
 0.577  0.196
 0.645  0.116
 0.622 -0.223
 0.707 -0.381
 0.993 -0.554
NaN   NaN
 0.539  0.483
 0.538  0.670
 0.261  0.684
 0.382  0.756
 0.360  0.827
 0.548  0.677
 0.424  0.724
 0.458  0.634
 0.613  0.923
 0.605  0.857
 0.810  0.721
 0.818  0.712
 0.807  0.592
 0.693  0.914
 0.752  1.004
 0.942  1.288
 1.172  1.129
 1.311  0.916
 1.112  0.824
 1.041  0.875
 1.037  0.917
 1.003  0.822
 0.923  0.807
 0.967  0.743
 0.864  0.921
 0.852  0.922
 0.673  0.747
 0.728  0.796
 0.693  0.855
 0.445  0.976
 0.502  1.021
 0.442  0.816
 0.190  1.014
 0.114  0.940
-0.072  0.815
 0.021  0.730
 0.031  0.656
 0.031  0.521
 0.160  0.716
 0.008  0.678
-0.143  0.787
-0.147  0.778
-0.321  0.776
-0.441  0.649
-0.455  0.459
-0.502  0.577
-0.476  0.489
-0.474  0.559
-0.420  0.613
-0.439  0.754
-0.398  0.954
NaN   NaN
 0.440  0.442
 0.600  0.411
 0.511  0.174
 0.383  0.013
 0.631  0.256
 0.625  0.556
 0.603  0.641
 0.723  0.810
 0.688  0.781
 0.816  0.727
 0.751  0.814
 0.693  0.710
 0.650  0.584
 0.396  0.348
 0.437  0.429
 0.598  0.591
 0.904  0.843
 1.039  0.997
 1.186  1.010
 1.143  0.948
 1.072  0.891
 0.926  0.921
 0.903  0.968
 0.804  1.190
 0.707  1.104
 0.745  1.021
 0.988  0.963
 1.061  0.965
 1.004  0.995
 0.987  0.946
 0.877  1.078
 0.893  1.278
 0.819  1.243
 0.827  1.333
 0.851  1.320
 1.068  1.449
 1.172  1.642
 1.021  1.745
 1.044  1.593
 0.866  1.734
 0.845  1.939
 0.742  1.960
 0.581  1.986
 0.605  2.108
 0.808  2.189
 0.788  1.962
 0.978  2.015
 1.047  2.278
 0.980  2.157
 1.048  2.167
 1.039  2.117
NaN   NaN
 0.580  0.524
 0.828  0.703
 0.634  0.926
 0.537  0.954
 0.537  0.956
 0.482  0.693
 0.339  0.540
 0.402  0.198
 0.698  0.403
 0.695  0.488
 0.705  0.509
 0.880  0.482
 0.920  0.286
 1.071  0.195
 0.915  0.171
 1.140  0.331
 1.112  0.401
 1.071  0.420
 1.168  0.516
 1.310  0.429
 1.383  0.422
 1.214  0.157
 1.068  0.139
 0.961  0.154
 0.937  0.047
 1.003 -0.192
 1.307  0.015
 1.208 -0.077
 1.459 -0.027
 1.512 -0.052
 1.735 -0.239
 1.702 -0.243
 1.687 -0.342
 1.754 -0.353
 1.872 -0.099
 1.821 -0.292
 1.995 -0.257
 2.273 -0.137
 2.031 -0.165
 1.654 -0.247
 1.731 -0.195
 1.638  0.138
 1.630  0.020
 1.803 -0.095
 1.617 -0.251
 1.773 -0.380
 1.693 -0.382
 1.846 -0.501
 1.896 -0.575
 1.713 -0.823
 1.638 -1.186
NaN   NaN
 0.484  0.502
 0.388  0.550
 0.032  0.166
-0.135  0.057
-0.111 -0.087
-0.098 -0.158
-0.008  0.350
-0.350 -0.367
-0.288 -0.427
-0.134 -0.546
 0.267 -0.429
 0.141 -0.506
 0.104 -0.663
 0.561 -0.248
 0.869 -0.088
 0.732 -0.239
 0.630 -0.373
 0.683 -0.019
 0.680  0.132
 0.687  0.194
 0.930  0.250
 1.008 -0.040
 1.115 -0.056
 1.135 -0.168
 1.213 -0.279
 1.202 -0.316
 1.112 -0.335
 1.227 -0.381
 1.413 -0.328
 1.419 -0.350
 1.598 -0.591
 1.721 -0.748
 1.784 -0.893
 2.286 -0.661
 2.404 -0.396
 2.528 -0.295
 2.649 -0.243
 2.763 -0.591
 2.936 -0.698
 2.776 -0.529
 2.562 -0.228
 2.598 -0.412
 2.569 -0.703
 2.363 -0.807
 2.421 -0.975
 2.508 -0.887
 2.408 -0.726
 2.428 -0.629
 2.252 -0.873
 2.241 -0.783
 2.118 -0.446
NaN   NaN
 0.543  0.492
 0.544  0.490
 0.411  0.721
 0.279  0.806
 0.273  0.640
 0.295  0.566
 0.424  0.721
 0.565  0.859
 0.555  0.740
 0.649  0.706
 0.841  0.938
 0.939  0.824
 1.170  0.684
 1.239  0.731
 1.096  0.754
 1.115  0.800
 1.120  0.806
 1.125  0.829
 1.238  0.707
 1.246  0.567
 1.260  0.491
 1.088  0.303
 0.908  0.125
 0.944  0.218
 0.734  0.527
 0.851  0.746
 1.005  0.655
 0.891  0.549
 0.854  0.560
 0.837  0.419
 0.972  0.673
 1.049  0.707
 1.184  0.563
 1.241  0.537
 1.331  0.577
 1.498  0.460
 1.470  0.263
 1.435  0.145
 1.304  0.323
 1.126  0.183
 1.147  0.205
 1.293  0.153
 1.312  0.098
 1.342  0.067
 1.331  0.253
 1.614  0.312
 1.792  0.244
 1.766  0.229
 1.814  0.304
 1.881  0.554
 1.817  0.792
NaN   NaN
 0.525  0.458
 0.578  0.798
 0.684  0.815
 0.618  0.885
 0.654  0.886
 0.637  1.010
 0.576  1.219
 0.589  1.321
 0.798  1.222
 0.806  1.618
 0.566  1.600
 0.598  1.554
 0.704  1.449
 0.668  1.534
 0.419  1.518
 0.305  1.452
 0.553  1.555
 0.738  1.536
 0.766  1.615
 0.652  1.573
 0.802  1.571
 0.843  1.627
 0.773  1.684
 0.905  1.859
 0.782  1.880
 0.562  1.729
 0.707  1.890
 0.834  1.784
 0.550  1.881
 0.302  2.159
 0.187  2.100
 0.378  2.086
 0.320  1.946
 0.156  2.401
 0.122  2.608
 0.076  2.371
 0.232  2.264
 0.118  2.250
-0.125  2.159
 0.007  2.397
 0.139  2.424
 0.061  2.355
-0.075  2.236
-0.054  1.944
-0.073  1.794
-0.098  1.687
 0.152  1.872
 0.278  1.948
 0.294  2.049
 0.286  1.596
 0.317  1.435
NaN   NaN
 0.539  0.501
 0.559  0.759
 0.569  0.715
 0.545  0.580
 0.626  0.578
 0.502  0.748
 0.496  0.643
 0.416  0.571
 0.396  0.551
 0.420  0.231
 0.373  0.389
 0.525  0.306
 0.473  0.634
 0.415  0.932
 0.343  1.140
 0.285  1.526
 0.262  1.500
 0.370  1.403
 0.244  1.387
 0.280  1.151
 0.105  0.810
 0.124  1.000
 0.266  0.936
 0.188  0.735
 0.286  0.922
 0.597  0.847
 0.487  1.088
 0.527  1.173
 0.602  1.150
 0.662  1.082
 0.621  1.165
 0.648  1.289
 0.631  1.252
 0.581  1.435
 0.392  1.409
 0.304  1.469
 0.616  1.168
 0.598  1.060
 0.717  1.181
 0.704  1.286
 0.992  1.259
 1.283  1.259
 1.221  1.224
 1.288  1.044
 1.489  1.033
 1.425  1.048
 1.327  1.212
 1.285  1.257
 1.224  1.154
 1.343  1.317
 1.348  1.474
NaN   NaN
 0.511  0.438
 0.566  0.504
 0.602  0.360
 0.702  0.431
 0.794  0.376
 0.828  0.434
 0.817  0.471
 0.912  0.279
 1.111  0.285
 0.846  0.332
 0.743  0.418
 0.889  0.574
 0.821  0.651
 0.640  0.467
 0.687  0.204
 0.449  0.256
 0.217  0.415
-0.178  0.423
-0.399  0.588
-0.378  0.580
 0.085  0.282
 0.147  0.230
 0.171  0.324
 0.178  0.370
 0.059 -0.023
 0.400  0.054
 0.589  0.312
 0.221  0.450
 0.062  0.103
 0.096  0.185
 0.270 -0.015
-0.420 -0.088
-0.582 -0.396
-0.164 -0.344
 0.057 -0.488
 0.055 -0.596
 0.150 -0.183
 0.167 -0.236
-0.224 -0.309
-0.301 -0.028
-0.601  0.392
-0.637  0.706
-0.373  0.802
-0.339  0.819
-0.428  0.687
-0.384  0.592
-0.217  0.636
-0.142  0.610
-0.032  0.720
 0.010  0.914
-0.114  1.096
NaN   NaN
 0.487  0.439
 0.840  0.272
 1.008  0.488
 1.047  0.375
 1.083  0.493
 1.013  0.401
 1.019  0.390
 0.863  0.310
 0.807  0.332
 0.841  0.071
 1.028  0.172
 1.288  0.140
 1.280  0.192
 1.282  0.157
 1.447  0.138
 1.526  0.026
 1.830 -0.154
 1.847  0.185
 1.958  0.148
 2.149  0.178
 2.333  0.385
 2.459  0.221
 2.430 -0.015
 2.318  0.172
 2.410  0.389
 2.592  0.402
 2.746  0.305
 2.952  0.472
 2.763  0.204
 2.821  0.116
 3.055  0.211
 2.977  0.314
 3.188  0.354
 3.205  0.432
 3.245  0.332
 3.162  0.136
 3.121  0.029
 3.180  0.005
 3.466  0.276
 3.324  0.311
 3.626  0.356
 3.589  0.492
 3.777  0.446
 3.644  0.459
 3.819  0.362
 3.617  0.532
 3.715  0.694
 3.808  0.797
 3.841  0.981
 3.824  0.961
 3.835  0.927
NaN   NaN
 0.547  0.471
 0.596  0.231
 0.640  0.505
 0.556  0.563
 0.736  0.489
 0.819  0.362
 0.858  0.369
 0.398  0.208
 0.434  0.179
 0.189  0.111
 0.020 -0.044
 0.107 -0.543
 0.319 -0.779
 0.338 -0.422
 0.280 -0.466
 0.259 -0.728
 0.230 -0.558
 0.261 -0.584
 0.412 -0.478
 0.202 -0.295
-0.006 -0.635
-0.017 -0.443
 0.015 -0.369
-0.227 -0.317
-0.122 -0.525
-0.029 -0.669
-0.251 -0.371
-0.380  0.184
-0.349  0.127
-0.150 -0.023
-0.510  0.030
-0.654 -0.085
-0.613 -0.606
-0.504 -0.629
-0.760 -0.692
-0.658 -0.783
-0.571 -0.574
-0.632 -0.516
-0.645 -0.642
-0.732 -0.774
-0.801 -0.711
-0.147 -0.968
-0.167 -1.008
-0.311 -1.363
-0.127 -1.503
-0.204 -1.595
 0.138 -1.605
 0.574 -1.321
 0.502 -1.296
 0.786 -1.150
 0.803 -1.184
NaN   NaN
 0.476  0.482
 0.481  0.564
 0.369  0.877
 0.206  0.353
 0.354  0.199
 0.462  0.475
 0.509  0.555
 0.423  0.630
 0.372  0.589
 0.277  0.644
 0.351  0.645
 0.393  0.892
 0.625  0.853
 0.658  0.744
 0.716  0.799
 0.534  0.874
 0.610  0.612
 0.632  0.581
 0.658  0.421
 0.442  0.197
 0.722  0.044
 0.801 -0.162
 0.936 -0.151
 0.982 -0.124
 1.016  0.284
 1.179  0.568
 1.292  0.591
 1.247  0.525
 1.163  0.436
 1.269  0.365
 1.362  0.224
 1.383  0.407
 1.769  0.457
 1.788  0.396
 1.676  0.210
 1.502  0.308
 1.347  0.067
 1.458 -0.251
 1.723 -0.157
 1.514 -0.366
 1.449 -0.571
 1.220 -0.742
 1.264 -0.638
 1.605 -0.403
 1.553 -0.509
 1.288 -0.484
 1.126 -0.674
 1.106 -0.634
 1.171 -0.495
 1.108 -0.440
 1.381 -0.313
NaN   NaN
 0.427  0.501
 0.177  0.488
 0.011  0.556
-0.061  0.646
-0.192  0.631
-0.007  0.595
-0.127  0.428
-0.193  0.367
 0.145  0.466
 0.173  0.524
 0.015  0.610
 0.132  0.617
 0.240  0.566
 0.186  0.563
 0.123  0.541
 0.057  0.379
-0.076  0.460
 0.363  0.204
 0.399  0.150
 0.689 -0.163
 0.561 -0.252
 0.958 -0.182
 0.890 -0.359
 0.795 -0.287
 0.611 -0.296
 0.666 -0.443
 0.744 -0.585
 0.688 -0.876
 0.682 -0.777
 0.719 -0.861
 0.654 -0.895
 0.681 -0.804
 0.376 -1.118
 0.229 -0.869
 0.193 -0.437
 0.170 -0.660
 0.316 -0.587
 0.670 -0.399
 0.651 -0.429
 0.565 -0.242
 0.559 -0.146
 0.593 -0.423
 0.677 -0.678
 0.593 -0.824
 0.890 -0.658
 0.987 -0.453
 0.829 -0.160
 0.579 -0.279
 0.762 -0.504
 0.939 -0.519
 1.064 -0.340
NaN   NaN
 0.504  0.462
 0.640  0.855
 0.786  0.831
 0.956  0.812
 0.987  0.800
 0.935  0.563
 1.115  0.361
 0.943  0.421
 0.994  0.311
 0.747  0.386
 0.578  0.418
 0.525  0.153
 0.352  0.004
 0.427 -0.075
 0.413 -0.017
 0.134 -0.001
 0.111 -0.131
-0.009 -0.246
 0.215 -0.077
-0.016 -0.460
 0.153 -0.267
 0.261 -0.277
 0.302 -0.431
 0.177 -0.441
 0.043 -0.638
-0.161 -0.726
-0.379 -0.898
-0.683 -1.174
-0.774 -1.416
-0.896 -1.360
-0.814 -1.713
-0.697 -1.491
-0.897 -1.666
-1.333 -1.334
-1.112 -1.565
-1.224 -1.686
-1.196 -1.725
-1.106 -1.540
-1.258 -1.290
-0.842 -1.076
-0.778 -0.711
-1.066 -0.444
-0.979 -0.239
-0.677 -0.208
-0.719 -0.351
-0.854 -0.229
-0.632 -0.389
-0.919 -0.532
-1.247 -0.480
-1.400 -0.548
-1.572 -0.572
NaN   NaN
 0.445  0.466
 0.654  0.214
 0.784  0.182
 0.757  0.127
 1.054 -0.047
 0.959 -0.027
 0.862  0.006
 0.655  0.046
 0.489  0.048
 0.358  0.079
 0.281 -0.023
 0.650 -0.175
 0.661 -0.233
 0.422 -0.297
 0.193 -0.613
 0.141 -0.825
 0.470 -0.821
 0.370 -1.269
 0.654 -1.085
 0.848 -0.884
 1.045 -0.599
 1.106 -0.786
 1.270 -0.647
 1.510 -0.748
 1.356 -0.542
 1.575 -0.446
 1.611 -0.397
 1.589 -0.397
 1.925 -0.682
 2.122 -0.491
 2.139 -0.186
 2.052 -0.114
 1.861  0.003
 1.930 -0.360
 2.118 -0.144
 2.029 -0.004
 2.226  0.069
 2.081 -0.007
 1.978 -0.280
 1.992 -0.226
 1.893 -0.219
 1.569 -0.321
 1.739 -0.295
 1.881 -0.372
 1.871 -0.306
 1.889 -0.418
 1.824 -0.350
 1.828 -0.253
 1.747 -0.450
 1.438 -0.469
 1.432 -0.421
NaN   NaN
 0.561  0.436
 0.610  0.215
 0.593  0.210
 0.478  0.044
 0.218 -0.418
 0.326 -0.595
 0.089 -0.650
 0.355 -0.346
 0.066 -0.321
 0.157 -0.205
 0.283 -0.636
 0.435 -0.318
 0.203 -0.382
 0.269 -0.186
 0.537  0.110
 0.505 -0.125
 0.750 -0.197
 0.602 -0.351
 0.570 -0.615
 0.803 -0.480
 1.007 -0.659
 1.142 -0.303
 1.200 -0.341
 1.295 -0.334
 1.074 -0.436
 0.937 -0.556
 0.717 -0.584
 0.214 -0.787
 0.275 -1.106
 0.072 -1.216
 0.016 -1.516
 0.277 -1.590
 0.395 -1.477
 0.361 -1.306
 0.347 -1.330
-0.141 -1.402
 0.035 -1.611
 0.181 -1.551
 0.289 -1.898
 0.292 -1.931
 0.457 -2.076
 0.221 -2.224
-0.306 -2.167
-0.658 -2.128
-0.897 -2.232
-0.856 -1.821
-0.979 -2.060
-0.795 -2.140
-0.859 -1.545
-0.890 -1.469
-1.241 -1.952
NaN   NaN
 0.426  0.446
 0.521  0.262
 0.629  0.307
 0.558  0.225
 0.699  0.264
 0.702  0.390
 0.940  0.440
 0.876  0.136
 0.590  0.153
 0.683  0.138
 0.483  0.099
 0.600  0.068
 0.705  0.455
 0.818  0.497
 0.515  0.661
 0.523  0.714
 0.296  0.568
 0.451  0.825
 0.539  0.806
 0.619  0.958
 0.629  0.900
 0.561  0.816
 0.482  0.876
 0.699  0.889
 0.675  0.942
 0.623  1.022
 0.413  0.892
 0.472  0.915
 0.460  0.703
 0.225  0.672
-0.098  0.736
-0.119  0.674
-0.341  0.503
-0.356  0.409
-0.291  0.626
-0.022  0.660
-0.144  0.857
-0.113  0.960
-0.304  1.028
-0.333  1.132
-0.567  1.080
-0.588  0.807
-0.610  0.570
-0.549  0.342
-0.917  0.539
-0.804  0.579
-0.804  0.544
-0.876  0.800
-1.177  0.733
-1.358  1.021
-1.180  1.078
NaN   NaN
 0.552  0.469
 0.550  0.466
 0.601  0.489
 0.451  0.694
 0.482  0.457
 0.517  0.846
 0.693  0.927
 0.537  0.756
 0.619  0.667
 0.486  0.671
 0.156  0.673
 0.042  0.752
 0.099  0.818
 0.189  0.800
 0.071  0.917
-0.161  0.704
-0.349  0.651
-0.440  0.661
-0.352  0.411
 0.095  0.447
 0.214  0.672
 0.215  0.749
 0.175  0.844
 0.338  0.581
 0.546  0.536
 0.606  0.510
 0.402  0.529
 0.550  0.702
 0.571  0.496
 0.702  0.251
 0.663  0.320
 0.473  0.359
 0.387  0.667
 0.399  0.953
 0.161  0.710
 0.190  0.810
 0.315  0.794
 0.227  0.882
 0.254  0.920
 0.465  0.731
 0.444  0.565
 0.451  0.774
 0.415  0.955
 0.393  0.967
 0.211  0.847
 0.517  0.727
 0.399  0.883
 0.527  0.861
 0.643  0.827
 0.891  0.704
 0.728  0.616
NaN   NaN
 0.412  0.476
 0.457  0.629
 0.573  0.884
 0.514  0.761
 0.542  0.737
 0.573  0.633
 0.562  0.690
 0.710  0.779
 0.710  0.817
 0.827  0.736
 0.611  0.648
 0.546  0.860
 0.760  0.879
 0.886  0.886
 1.020  0.916
 0.874  0.898
 0.796  0.890
 0.739  0.907
 0.920  1.004
 0.793  0.919
 0.713  1.056
 0.574  0.836
 0.620  0.719
 0.772  0.761
 0.867  0.632
 0.777  0.591
 0.735  0.500
 0.684  0.532
 0.711  0.405
 0.669  0.512
 0.566  0.690
 0.428  0.677
 0.601  0.333
 0.608  0.292
 0.673  0.238
 0.569  0.283
 0.710  0.595
 0.709  0.480
 0.256  0.482
 0.198  0.922
 0.088  0.812
 0.110  0.866
 0.086  0.585
-0.126  0.938
-0.356  0.843
-0.411  0.847
-0.193  0.684
 0.121  0.586
-0.115  0.326
 0.314  0.473
 0.067  0.206
NaN   NaN
 0.522  0.526
 0.455  0.698
 0.533  0.656
 0.524  0.571
 0.896  0.671
 0.776  0.789
 0.640  0.908
 0.722  0.759
 0.642  0.722
 0.860  0.764
 0.832  0.809
 0.993  0.894
 1.015  0.986
 0.999  1.377
 0.930  1.324
 1.021  1.432
 0.899  1.551
 0.755  1.366
 0.936  1.426
 0.967  1.430
 0.795  1.276
 0.715  1.162
 0.617  1.211
 0.655  1.368
 0.716  1.260
 0.456  1.139
 0.419  1.380
 0.499  1.519
 0.328  1.544
 0.317  1.385
 0.437  1.379
 0.547  1.264
 0.627  1.092
 0.513  0.989
 0.584  1.140
 0.513  1.030
 0.521  1.088
 0.192  1.188
 0.127  1.111
 0.219  0.932
 0.160  0.967
-0.013  0.893
 0.062  1.038
 0.319  1.094
 0.398  0.990
 0.256  0.820
 0.256  0.721
 0.331  0.533
 0.062  0.861
-0.164  0.686
-0.292  0.638
NaN   NaN
 0.528  0.553
 0.348  0.326
 0.135  0.451
-0.008  0.654
 0.174  0.623
-0.066  0.831
-0.144  0.739
 0.221  0.551
 0.376  0.433
 0.561  0.468
 0.734  0.411
 0.627  0.388
 0.769  0.412
 0.861  0.500
 0.572  0.495
 0.667  0.438
 0.916  0.161
 0.833 -0.005
 0.908 -0.096
 0.849 -0.021
 1.001 -0.201
 1.063 -0.289
 1.175 -0.480
 1.116 -0.494
 1.106 -0.579
 1.526 -0.659
 1.484 -0.409
 1.503 -0.441
 1.631 -0.321
 1.646 -0.149
 1.689  0.071
 1.751  0.041
 1.796  0.036
 1.824  0.016
 1.864  0.208
 2.053  0.002
 2.441 -0.040
 2.413 -0.031
 2.484 -0.253
 2.266 -0.494
 2.409 -0.475
 2.265 -0.253
 2.336 -0.115
 2.419 -0.038
 2.368  0.048
 2.233  0.013
 2.281  0.029
 2.260  0.177
 2.256  0.007
 2.405  0.013
 2.741 -0.021
NaN   NaN
 0.569  0.562
 0.555  0.262
 0.407  0.399
 0.357  0.397
 0.327  0.460
 0.275  0.498
 0.280  0.708
 0.243  0.737
 0.274  0.533
 0.555  0.707
 0.532  0.942
 0.568  0.866
 0.449  0.918
 0.491  1.005
 0.222  0.808
 0.006  1.014
-0.190  1.045
 0.112  1.167
 0.082  1.109
 0.074  1.157
-0.260  0.991
-0.212  0.581
-0.224  0.622
-0.194  0.614
-0.299  0.697
-0.351  0.658
-0.378  0.649
-0.433  0.824
-0.219  0.831
-0.249  0.980
-0.265  1.109
-0.521  1.166
-0.497  1.322
-0.425  1.235
-0.216  1.328
-0.225  1.638
-0.352  1.793
-0.283  1.654
-0.024  1.428
 0.350  1.739
 0.394  1.635
 0.539  1.778
 0.440  1.747
 0.319  1.606
 0.480  1.457
 0.717  1.507
 0.756  1.387
 0.939  0.987
 0.870  1.162
 0.771  1.184
 0.787  1.011
NaN   NaN
 0.497  0.449
 0.254  0.487
 0.424  0.688
 0.477  0.632
 0.350  0.817
 0.445  0.604
 0.429  0.517
 0.481  0.338
 0.558  0.435
 0.595  0.597
 0.800  0.864
 0.992  0.772
 0.913  0.923
 0.879  0.749
 0.919  0.228
 0.992  0.182
 0.888  0.139
 0.696  0.210
 0.751  0.018
 0.910 -0.053
 0.923 -0.241
 0.885 -0.214
 0.818 -0.116
 0.611  0.052
 0.363  0.157
 0.302  0.661
 0.418  0.667
 0.604  0.748
 0.496  0.905
 0.610  0.984
 0.786  1.038
 0.870  0.825
 0.716  0.865
 0.918  0.710
 0.968  0.854
 0.779  0.779
 0.692  0.672
 0.563  0.577
 0.485  0.488
 0.814  0.483
 0.989  0.609
 1.120  0.437
 1.130  0.338
 1.068  0.254
 1.184  0.227
 1.218  0.199
 1.252 -0.198
 1.346 -0.422
 1.554 -0.154
 1.645 -0.281
 1.677 -0.506
NaN   NaN
 0.577  0.437
 0.589  0.206
 0.508  0.449
 0.898  0.586
 0.805  0.620
 0.968  0.766
 1.080  1.136
 1.080  1.177
 1.225  1.474
 0.865  1.356
 0.872  1.358
 0.876  1.344
 0.876  1.298
 0.625  1.167
 0.400  0.986
 0.302  1.094
 0.417  0.831
 0.297  0.755
 0.278  0.622
 0.638  0.871
 0.462  0.923
 0.371  0.948
 0.393  0.880
 0.055  1.011
 0.221  1.009
 0.301  1.050
 0.593  1.088
 0.540  0.819
 0.732  0.921
 0.901  1.134
 0.927  1.159
 0.954  1.058
 0.851  0.830
 0.836  0.876
 0.885  1.171
 0.742  1.074
 0.848  1.151
 0.941  0.954
 1.130  0.876
 1.235  0.733
 1.331  0.726
 1.263  1.042
 1.484  0.990
 1.492  1.088
 1.405  1.240
 1.518  1.195
 1.521  1.148
 1.539  1.144
 1.358  1.282
 1.607  1.263
 1.520  1.256
NaN   NaN
 0.480  0.418
 0.290  0.565
 0.144  0.533
 0.195  0.615
 0.155  0.722
 0.185  0.572
-0.030  0.726
-0.145  0.564
-0.112  0.662
 0.147  0.564
 0.070  0.598
-0.175  0.604
-0.020  0.374
-0.278  0.684
-0.404  0.787
-0.425  0.891
-0.307  0.818
-0.075  0.688
-0.052  0.665
-0.184  0.743
-0.040  0.640
 0.194  0.177
 0.112  0.143
 0.141  0.143
 0.291 -0.057
 0.029  0.048
 0.164  0.103
-0.217  0.225
-0.419 -0.038
-0.023 -0.178
 0.384 -0.432
 0.330 -0.311
 0.275 -0.257
 0.453 -0.456
 0.233 -0.131
 0.443 -0.018
 0.753  0.073
 0.642 -0.234
 0.681 -0.190
 0.821 -0.349
 0.654 -0.207
 0.865 -0.354
 0.877 -0.482
 0.963 -0.291
 0.972 -0.377
 1.279 -0.415
 1.393 -0.453
 1.453 -0.317
 1.661 -0.353
 1.706 -0.251
 1.645 -0.026
NaN   NaN
 0.461  0.547
 0.570  0.796
 0.519  0.850
 0.703  0.965
 0.513  1.242
 0.536  1.126
 0.703  1.199
 0.607  1.375
 0.792  1.437
 0.786  1.372
 0.743  1.280
 0.625  1.473
 0.567  1.538
 0.490  1.344
 0.532  1.152
 0.652  0.940
 0.731  1.014
 0.801  0.972
 0.828  0.930
 0.876  0.801
 1.054  1.009
 0.793  1.161
 0.822  1.074
 0.721  0.980
 0.703  1.052
 0.709  1.312
 0.609  1.353
 0.353  1.466
 0.276  1.749
 0.043  1.786
-0.313  2.060
-0.340  1.957
-0.233  2.239
-0.464  2.203
-0.531  2.563
-0.671  3.019
-0.740  3.117
-0.473  3.265
-0.487  3.573
-0.346  3.506
-0.072  3.443
 0.011  3.402
 0.009  3.134
 0.194  3.265
 0.051  3.109
-0.008  3.372
 0.297  3.136
 0.263  3.098
 0.283  2.808
 0.338  3.037
 0.515  3.167
NaN   NaN
 0.445  0.503
 0.357  0.739
 0.074  0.732
-0.070  0.657
-0.058  0.588
-0.035  0.673
-0.154  0.474
-0.073  0.505
 0.272  0.398
 0.329  0.477
 0.108  0.395
-0.100  0.465
-0.374  0.278
 0.084  0.267
 0.178  0.156
 0.452  0.101
 0.602  0.032
 0.496  0.190
 0.591 -0.045
 0.590  0.029
 0.584 -0.064
 0.619 -0.038
 0.607 -0.016
 0.670 -0.014
 0.576 -0.240
 0.518 -0.179
 0.700 -0.216
 0.587 -0.235
 0.544 -0.182
 0.561 -0.412
 0.815 -0.403
 0.692 -0.124
 0.459 -0.308
 0.783 -0.493
 0.765 -0.624
 0.953 -0.551
 0.824 -0.499
 0.839 -0.377
 0.653 -0.471
 0.596 -0.386
 0.749 -0.326
 0.774 -0.291
 0.977 -0.265
 1.067 -0.324
 1.062 -0.393
 1.243 -0.528
 1.297 -0.189
 1.064 -0.340
 0.905 -0.287
 0.701 -0.453
 0.632 -0.371
NaN   NaN
 0.468  0.453
 0.434  0.461
 0.822  0.511
 1.151  0.302
 1.201  0.419
 1.327  0.232
 1.395  0.276
 1.364  0.379
 1.139  0.302
 1.098  0.626
 1.449  0.675
 1.537  0.796
 1.507  0.844
 1.366  0.724
 1.435  0.633
 1.618  0.524
 1.580  0.875
 1.698  1.206
 1.601  1.110
 1.707  1.056
 1.828  1.136
 1.767  0.938
 1.819  1.020
 1.763  1.026
 1.871  1.104
 1.970  1.171
 1.865  1.288
 1.966  1.431
 2.125  1.325
 2.072  1.080
 2.115  1.199
 2.208  1.174
 2.320  1.064
 2.221  1.060
 2.095  1.038
 2.169  1.117
 2.024  0.893
 1.933  0.992
 1.855  1.020
 1.893  1.018
 2.114  0.906
 2.246  0.852
 2.238  1.079
 2.108  1.014
 2.161  1.235
 2.226  1.159
 2.220  1.087
 2.286  0.871
 2.206  0.914
 2.030  1.160
 2.119  1.199
NaN   NaN
 0.528  0.552
 0.604  0.555
 0.533  0.433
 0.530  0.344
 0.624  0.344
 0.664  0.391
 0.579  0.567
 0.799  0.602
 1.142  0.508
 1.070  0.279
 1.169  0.189
 1.177  0.376
 1.526  0.435
 1.529  0.547
 1.384  0.644
 1.369  0.693
 1.321  0.714
 1.189  0.488
 1.042  0.461
 0.975  0.470
 0.724  0.555
 0.717  0.559
 0.474  0.415
 0.177  0.504
-0.024 -0.140
 0.048 -0.147
-0.048  0.365
-0.290  0.439
-0.302  0.659
-0.135  0.654
-0.234  0.937
-0.130  0.910
-0.366  1.210
-0.411  1.280
-0.402  1.196
-0.174  1.224
 0.192  1.165
-0.198  1.432
-0.267  1.456
-0.537  1.319
-0.606  1.612
-0.613  1.671
-0.798  1.389
-0.975  1.463
-0.867  1.447
-0.787  1.305
-0.865  1.679
-0.857  1.430
-0.606  1.347
-0.563  1.465
-0.716  1.332
NaN   NaN
 0.506  0.430
 0.493  0.396
 0.519  0.534
 0.827  0.530
 0.757  0.605
 0.783  0.608
 0.838  0.570
 1.241  0.467
 0.945  0.666
 0.964  0.693
 0.960  0.856
 1.105  0.968
 1.128  0.922
 1.116  1.023
 1.316  0.871
 1.105  0.822
 1.155  0.779
 1.180  0.854
 1.132  0.984
 0.934  0.988
 0.732  0.873
 0.671  0.808
 0.761  0.857
 0.718  0.692
 0.905  0.550
 0.911  0.724
 0.952  0.617
 0.884  0.698
 1.049  0.901
 0.884  0.791
 0.862  0.685
 1.131  0.679
 1.228  0.852
 1.210  0.775
 1.143  0.702
 1.192  0.765
 1.208  0.726
 1.142  0.588
 1.089  0.619
 0.852  0.594
 0.942  0.615
 0.925  0.672
 1.142  0.530
 1.227  0.310
 1.203  0.329
 1.273  0.291
 1.247  0.486
 1.162  0.170
 1.433 -0.008
 1.509 -0.126
 1.309  0.091
NaN   NaN
 0.487  0.572
 0.570  0.413
 0.815  0.595
 0.633  0.492
 0.470  0.624
 0.576  0.594
 0.720  0.786
 0.757  0.769
 0.674  0.950
 0.763  0.824
 0.752  0.973
 0.609  0.932
 0.831  1.050
 0.956  1.197
 0.968  0.996
 0.986  0.980
 1.048  0.935
 1.112  1.225
 1.095  1.388
 1.023  1.422
 0.827  1.441
 0.861  1.543
 0.922  1.820
 0.845  1.759
 0.797  1.695
 0.853  1.474
 0.803  1.358
 0.897  1.321
 0.961  1.277
 1.039  1.257
 0.977  0.990
 0.818  1.082
 0.750  1.042
 0.642  1.089
 0.898  1.186
 0.967  1.215
 0.889  1.033
 1.108  1.001
 1.200  0.959
 1.331  0.857
 1.357  0.935
 1.241  1.125
 1.383  1.081
 1.559  0.809
 1.824  0.789
 1.645  0.782
 1.633  0.822
 1.534  0.869
 1.497  0.732
 1.762  0.792
 1.711  0.871
NaN   NaN
 0.402  0.496
 0.127  0.605
 0.133  0.705
 0.157  0.533
 0.176  0.674
 0.326  0.786
 0.325  0.774
 0.360  1.102
 0.380  0.974
 0.174  1.116
 0.390  1.011
 0.245  0.897
 0.239  0.892
-0.224  0.731
-0.068  0.983
 0.145  1.022
 0.090  0.981
 0.110  0.814
-0.005  0.747
 0.300  0.738
 0.414  0.813
 0.420  0.665
 0.469  0.699
 0.558  0.729
 0.550  0.316
 0.406  0.305
 0.082  0.341
 0.236  0.577
 0.369  0.512
 0.385  0.662
 0.306  0.576
 0.145  0.545
 0.190  0.644
 0.046  0.630
 0.230  0.696
 0.261  0.939
-0.098  1.062
-0.164  1.343
 0.050  1.343
 0.080  1.162
-0.219  1.080
-0.303  0.984
-0.521  0.709
-0.403  0.832
-0.425  0.761
-0.274  0.576
-0.063  0.396
-0.572  0.270
-0.610 -0.066
-0.777  0.030
-0.966 -0.408
NaN   NaN
 0.453  0.562
 0.560  0.764
 0.693  0.838
 0.634  0.746
 0.624  0.929
 0.276  0.847
 0.373  0.816
 0.268  0.809
 0.080  0.773
 0.224  0.786
 0.081  0.887
-0.171  1.045
-0.396  1.139
-0.590  1.093
-0.474  1.166
-0.576  1.357
-0.535  1.257
-0.548  1.316
-0.568  1.385
-0.693  1.685
-0.893  1.746
-0.638  1.764
-0.476  2.099
-0.591  2.088
-0.409  2.332
-0.059  2.035
-0.048  1.934
-0.063  2.126
 0.271  1.814
 0.377  1.774
 0.515  1.557
 0.368  1.394
 0.452  1.365
 0.500  1.382
 0.224  1.031
 0.174  1.046
 0.089  0.845
 0.008  0.771
-0.112  0.937
-0.117  1.127
-0.535  0.820
-0.499  0.691
-0.544  0.665
-0.661  0.820
-0.634  0.763
-0.519  0.877
-1.004  0.774
-0.987  0.793
-1.119  1.157
-1.083  1.068
-1.093  1.104
NaN   NaN
 0.477  0.446
 0.592  0.236
 0.635  0.259
 0.830  0.396
 1.149  0.370
 0.924  0.242
 1.180  0.367
 1.256  0.177
 1.193  0.071
 0.771  0.262
 0.886  0.030
 0.592  0.144
 0.795  0.114
 0.775  0.073
 0.704 -0.069
 0.765  0.002
 0.751  0.233
 0.992 -0.008
 0.933 -0.072
 0.807  0.356
 0.797  0.572
 0.883  0.642
 0.916  0.463
 0.818  0.399
 0.695  0.358
 0.708  0.502
 0.787  0.372
 0.604  0.381
 0.761  0.297
 0.806  0.333
 0.782  0.100
 0.666  0.452
 0.760  0.409
 0.676  0.069
 0.859  0.160
 0.724  0.222
 0.872  0.175
 0.757 -0.009
 0.773 -0.166
 0.910 -0.350
 0.766 -0.211
 0.865 -0.441
 0.984 -0.286
 0.761 -0.547
 0.860 -0.457
 0.757 -0.259
 0.424 -0.060
 0.619  0.129
 0.346  0.276
 0.581  0.552
 0.523  0.685
NaN   NaN
 0.428  0.550
 0.114  0.720
 0.232  0.908
 0.303  0.958
 0.209  0.609
 0.073  0.604
 0.085  0.454
-0.085  0.005
 0.201 -0.155
 0.132 -0.476
 0.315 -0.519
 0.053 -0.529
 0.041 -0.534
-0.002 -1.127
 0.210 -1.087
 0.460 -1.042
 0.349 -0.966
 0.258 -0.860
 0.348 -1.024
 0.592 -1.175
 0.834 -1.362
 0.554 -1.391
 0.584 -1.019
 0.704 -0.918
 0.864 -1.200
 0.808 -1.112
 0.842 -1.248
 1.010 -1.208
 1.046 -1.061
 0.791 -0.881
 0.971 -1.001
 1.143 -0.960
 1.273 -0.772
 1.021 -0.879
 1.014 -0.871
 1.171 -0.928
 1.487 -0.908
 1.546 -0.817
 1.610 -0.958
 1.557 -0.913
 1.375 -0.751
 1.406 -0.937
 1.450 -1.009
 1.179 -0.932
 1.171 -1.302
 1.239 -1.120
 1.348 -0.883
 1.296 -0.981
 1.086 -1.166
 1.164 -0.947
 1.459 -0.660
NaN   NaN
 0.450  0.576
 0.101  0.820
 0.199  0.773
-0.083  1.091
-0.184  0.943
-0.050  1.238
-0.163  1.091
-0.358  1.069
-0.511  1.167
-0.949  1.398
-1.099  1.779
-0.991  1.862
-1.058  1.838
-1.230  1.909
-1.194  1.618
-1.208  1.627
-1.310  1.754
-1.159  1.464
-1.148  1.335
-1.330  1.484
-1.358  1.340
-1.126  1.263
-1.057  1.337
-0.951  1.385
-1.206  1.539
-1.096  1.385
-1.235  1.316
-1.241  1.406
-1.091  1.341
-1.315  0.882
-1.109  0.798
-0.870  0.703
-0.905  1.073
-0.859  0.845
-0.938  0.918
-0.825  0.722
-0.673  0.713
-0.648  0.678
-0.827  0.821
-0.985  1.009
-0.828  0.999
-1.028  0.884
-0.750  0.722
-0.728  0.246
-0.788  0.561
-0.935  0.556
-0.809  0.935
-0.879  0.832
-0.855  0.856
-0.901  0.946
-0.797  0.709
NaN   NaN
 0.549  0.459
 0.635  0.214
 0.678  0.042
 0.746  0.117
 0.462  0.257
 0.517  0.350
 0.603  0.530
 0.726  0.287
 0.715  0.515
 0.702  0.561
 0.830  0.457
 0.762  0.657
 0.838  0.621
 0.836  0.756
 0.721  0.742
 0.710  0.921
 0.771  0.850
 0.977  0.884
 0.859  0.745
 0.876  0.626
 0.711  0.604
 0.977  0.670
 0.977  0.478
 1.131  0.320
 1.131  0.342
 1.103  0.398
 1.213  0.428
 1.307  0.473
 1.401  0.539
 1.374  0.503
 1.212  0.501
 1.138  0.633
 1.148  0.840
 1.273  0.892
 1.417  0.867
 1.543  1.094
 1.521  0.937
 1.682  1.170
 1.434  1.275
 1.481  1.189
 1.253  1.145
 1.302  1.028
 1.211  0.856
 1.339  0.910
 1.304  1.113
 1.586  1.070
 1.675  0.893
 1.710  1.127
 1.543  1.040
 1.464  1.065
 1.751  0.931
NaN   NaN
 0.574  0.528
 0.529  0.639
 0.589  0.729
 0.504  0.791
 0.512  0.689
 0.544  0.627
 0.541  0.687
 0.560  0.609
 0.292  0.452
-0.099  0.157
-0.396 -0.083
-0.049 -0.283
-0.109 -0.256
-0.120 -0.375
-0.116 -0.351
-0.057  0.144
-0.049 -0.172
 0.123  0.016
-0.000  0.013
 0.149  0.421
 0.233  0.442
 0.696  0.427
 0.729  0.623
 0.638  0.497
 0.587  0.474
 0.693  0.624
 0.736  0.541
 0.665  0.633
 0.691  0.697
 0.633  0.646
 0.692  0.662
 0.640  0.817
 0.394  0.859
 0.459  0.833
 0.677  0.977
 0.896  1.073
 0.835  0.838
 0.697  1.025
 0.897  0.977
 0.944  1.072
 0.893  0.819
 0.857  0.599
 0.905  0.477
 0.987  0.347
 1.071  0.244
 1.025  0.475
 0.882  0.306
 0.863  0.442
 0.945  0.395
 0.823  0.490
 0.806  0.658
NaN   NaN
 0.503  0.503
 0.612  0.500
 0.643  0.736
 0.465  0.621
 0.053  0.837
-0.072  1.083
-0.248  1.043
-0.040  1.057
 0.072  1.068
-0.069  1.057
-0.195  0.937
-0.392  0.814
-0.554  0.800
-0.405  1.220
-0.307  1.272
-0.414  0.870
-0.538  0.778
-0.383  0.603
-0.149  0.636
-0.288  0.697
-0.507  0.767
-0.494  0.667
-0.740  0.638
-0.738  0.636
-0.744  0.737
-0.984  0.545
-1.023  0.198
-0.783  0.157
-0.784 -0.143
-0.577  0.123
-0.483 -0.014
-0.720  0.267
-0.838  0.547
-1.017  0.390
-0.823  0.554
-0.656  0.103
-0.765  0.243
-0.849  0.378
-0.660  0.284
-0.453  0.462
-0.669 -0.253
-0.507 -0.468
-0.642 -0.370
-0.805 -0.307
-0.621 -0.595
-0.861 -0.760
-1.340 -0.848
-1.518 -1.109
-1.422 -0.998
-1.421 -0.983
-1.281 -0.985
NaN   NaN
 0.516  0.540
 0.212  0.224
-0.021 -0.061
 0.128  0.092
 0.083  0.045
-0.082  0.159
 0.069  0.291
 0.489 -0.014
 0.347 -0.027
 0.102  0.091
 0.339 -0.022
 0.351 -0.175
 0.450  0.128
 0.398 -0.082
 0.814 -0.155
 0.636 -0.198
 0.629 -0.062
 0.519 -0.188
 0.208  0.195
 0.208  0.259
 0.294 -0.046
 0.707 -0.034
 0.782 -0.011
 0.998  0.152
 1.034  0.124
 0.721  0.001
 0.837 -0.384
 0.894 -0.457
 0.746 -0.785
 0.921 -0.631
 1.254 -0.442
 1.040 -0.338
 0.946 -0.596
 0.936 -0.518
 0.811 -0.701
 0.524 -0.791
 0.204 -0.661
 0.572 -0.640
 0.634 -0.774
 0.481 -0.942
 0.557 -0.646
 0.618 -0.600
 0.576 -0.688
 0.669 -0.799
 0.549 -0.523
 0.604 -0.537
 0.613 -0.475
 0.534 -0.435
 0.618 -0.478
 0.622 -0.148
 0.608 -0.223
NaN   NaN
 0.450  0.420
 0.341  0.531
 0.619  0.384
 0.507  0.578
 0.456  0.529
 0.314  0.384
 0.275  0.469
 0.120  0.634
-0.117  0.604
-0.159  0.725
-0.046  0.917
-0.288  0.857
-0.100  0.702
-0.096  0.101
-0.459  0.529
-0.736  0.612
-0.456  0.524
-0.223  0.357
-0.260  0.583
-0.432  0.770
-0.654  1.071
-0.572  0.930
-0.535  0.824
-0.706  0.907
-0.830  0.854
-0.764  0.814
-0.746  0.811
-0.763  0.639
-0.798  0.681
-0.532  0.430
-0.890  0.381
-0.735  0.285
-0.682  0.218
-0.614  0.040
-0.441  0.314
-0.394  0.493
-0.127  0.538
 0.053  0.617
-0.156  0.745
-0.123  0.838
-0.158  1.054
-0.470  1.134
-0.662  1.081
-0.398  1.115
-0.245  0.913
-0.293  1.090
-0.426  1.003
-0.325  0.949
-0.385  0.849
-0.262  0.900
-0.213  0.784
NaN   NaN
 0.457  0.501
 0.469  0.554
 0.625  0.434
 0.701  0.349
 0.802  0.651
 0.664  0.751
 0.620  0.754
 0.479  0.842
 0.381  0.756
 0.337  0.955
 0.330  0.938
 0.564  1.017
 0.580  0.891
 0.749  0.812
 0.654  0.748
 0.317  0.731
 0.518  0.851
 0.561  0.968
 0.407  1.005
 0.355  1.006
 0.272  0.827
 0.461  0.801
 0.671  0.858
 0.426  0.655
 0.499  0.740
 0.591  0.853
 0.353  0.647
 0.259  0.643
 0.322  0.714
 0.466  0.898
 0.434  0.786
 0.188  0.781
 0.326  0.655
 0.435  0.614
 0.738  0.443
 0.788  0.707
 0.730  0.805
 0.635  1.152
 0.738  1.312
 0.762  1.085
 0.866  0.769
 0.900  0.795
 1.169  0.809
 1.294  0.956
 1.091  1.055
 1.072  0.981
 1.113  1.017
 1.035  1.155
 1.095  1.092
 0.980  1.373
 0.952  1.250
NaN   NaN
 0.472  0.521
 0.142  0.737
 0.251  0.892
 0.137  0.971
 0.017  0.929
 0.089  0.834
 0.442  0.927
 0.342  0.680
 0.570  0.416
 0.648  0.539
 0.575  0.532
 0.795  0.367
 0.567  0.073
 0.229 -0.017
 0.266 -0.120
 0.689 -0.202
 0.712 -0.227
 0.801 -0.080
 0.789 -0.087
 0.860  0.068
 0.545  0.210
 0.348  0.304
 0.263  0.840
 0.038  0.701
-0.011  0.600
 0.351  0.441
 0.547  0.472
 0.564  0.863
 0.603  0.921
 0.533  0.933
 0.671  0.911
 0.718  0.869
 0.672  0.883
 0.797  0.868
 0.850  0.809
 0.881  0.942
 0.757  0.963
 0.717  0.948
 0.645  0.884
 0.704  0.993
 0.516  1.374
 0.473  1.183
 0.504  1.217
 0.676  1.198
 0.731  1.214
 0.650  1.490
 0.633  1.500
 0.612  1.469
 0.366  1.523
 0.228  1.600
 0.309  1.702
NaN   NaN
 0.562  0.435
 0.668  0.476
 0.656  0.454
 0.471  0.105
 0.318  0.539
 0.698  0.508
 0.726  0.536
 0.742  0.674
 0.695  0.657
 0.789  0.557
 0.885  0.575
 0.688  0.293
 0.662  0.398
 0.696  0.639
 0.604  0.608
 0.265  0.595
 0.494  0.618
 0.614  0.312
 0.540  0.523
 0.494  0.786
 0.450  0.888
 0.528  1.167
 0.493  1.115
 0.599  1.049
 0.798  1.040
 0.871  1.014
 0.885  1.078
 0.901  1.004
 0.897  1.110
 1.003  1.043
 1.031  0.900
 0.886  0.849
 0.672  0.861
 0.707  0.972
 0.856  0.901
 1.091  1.024
 1.144  1.028
 1.098  1.077
 0.943  1.070
 0.919  1.213
 0.954  1.293
 1.139  1.189
 1.064  1.307
 1.135  1.516
 1.275  1.604
 1.237  1.442
 1.394  1.275
 1.530  0.951
 1.415  1.074
 1.523  1.224
 1.630  1.140
NaN   NaN
 0.541  0.430
 0.733  0.678
 0.794  0.742
 0.841  0.786
 0.893  0.737
 1.033  0.679
 1.277  0.551
 1.222  0.535
 1.192  0.501
 1.148  0.583
 1.265  0.657
 1.251  0.717
 1.166  0.644
 1.244  0.722
 1.423  0.685
 1.537  0.695
 1.558  0.382
 1.676  0.144
 1.556  0.173
 1.793  0.315
 2.004  0.458
 2.189  0.381
 1.903  0.319
 1.657  0.355
 1.693  0.300
 1.479  0.275
 1.599  0.253
 1.890  0.412
 1.806  0.229
 1.696  0.330
 1.971  0.338
 1.986  0.185
 1.908  0.102
 1.855  0.193
 1.849  0.369
 2.012  0.200
 2.079  0.191
 2.237  0.574
 2.222  0.588
 2.054  0.451
 2.109  0.390
 1.909  0.475
 1.663  0.502
 1.561  0.473
 1.258  0.346
 1.088  0.509
 1.197  0.547
 1.104  0.420
 0.982  0.631
 0.956  0.409
 0.873  0.583
NaN   NaN
 0.466  0.565
 0.685  0.510
 0.619  0.528
 0.570  0.697
 0.722  0.964
 0.673  0.788
 0.647  0.861
 0.723  0.798
 0.752  0.969
 0.824  1.015
 0.736  0.924
 0.478  1.200
 0.449  1.146
 0.544  1.501
 0.586  1.466
 0.695  1.457
 0.843  1.274
 0.925  1.185
 0.900  1.300
 1.097  1.253
 0.913  0.973
 1.048  1.076
 1.138  1.039
 1.136  1.081
 1.084  1.196
 0.903  1.113
 0.986  1.186
 1.000  1.194
 1.175  1.104
 0.995  0.982
 1.155  0.997
 1.090  1.066
 1.108  1.072
 0.921  0.942
 0.790  1.009
 0.845  0.926
 0.617  0.737
 0.715  0.666
 0.582  0.822
 0.736  0.834
 0.537  0.883
 0.485  0.661
 0.694  0.656
 0.474  0.685
 0.444  0.745
 0.469  0.851
 0.594  0.731
 0.945  0.973
 1.087  0.931
 0.992  0.685
 1.062  0.707
NaN   NaN
 0.437  0.455
 0.604  0.248
 0.325  0.345
 0.252  0.595
 0.146  0.733
 0.429  0.595
 0.628  0.661
 0.586  0.793
 0.695  0.860
 0.691  0.970
 0.685  0.865
 0.872  1.004
 1.209  0.760
 1.124  0.922
 0.911  0.779
 1.069  0.830
 1.271  0.881
 1.257  0.707
 1.230  0.807
 1.363  0.827
 1.351  0.963
 1.134  1.066
 1.209  1.093
 0.745  1.097
 0.408  1.131
 0.326  1.459
 0.406  1.738
 0.271  1.618
 0.343  1.438
 0.559  1.400
 0.504  1.485
 0.298  1.325
 0.332  1.343
 0.353  1.192
 0.401  1.279
 0.292  0.947
 0.073  0.927
-0.082  1.290
-0.061  1.298
-0.023  1.370
-0.159  1.659
-0.193  1.637
-0.208  1.457
-0.136  1.221
-0.399  1.232
-0.589  1.132
-0.826  1.446
-0.686  1.362
-0.874  1.249
-0.821  1.143
-0.915  1.036
NaN   NaN
 0.467  0.585
 0.437  0.705
 0.349  0.675
 0.389  0.730
 0.410  0.676
 0.683  0.785
 0.765  0.758
 0.760  0.530
 0.841  0.468
 0.777  0.553
 0.529  0.700
 0.396  0.668
 0.604  0.695
 0.309  0.656
 0.399  0.554
 0.275  0.843
 0.266  0.681
 0.614  0.757
 0.668  0.786
 0.799  0.763
 0.954  0.647
 1.170  0.753
 0.965  0.778
 1.051  0.620
 0.843  0.636
 0.780  0.612
 0.667  0.713
 0.930  0.615
 1.037  0.678
 0.922  0.661
 0.708  0.592
 0.677  0.764
 0.790  0.447
 0.903  0.399
 0.810  0.413
 0.750  0.422
 0.600  0.418
 0.309  0.218
 0.663  0.270
 0.698  0.046
 0.679  0.218
 0.758  0.296
 0.650  0.133
 0.743  0.441
 0.768  0.598
 0.760  0.365
 1.009  0.446
 0.980  0.568
 0.948  0.599
 1.224  0.557
 1.212  0.313
NaN   NaN
 0.513  0.446
 0.296  0.514
 0.315  0.661
 0.284  0.819
-0.118  0.595
-0.161  0.538
-0.659  0.502
-0.765  0.676
-0.839  0.908
-0.721  1.098
-0.596  1.169
-0.612  0.871
-0.814  0.970
-0.785  1.141
-0.964  1.274
-1.008  1.230
-1.156  1.306
-1.282  1.278
-1.298  1.315
-1.347  1.126
-1.579  1.090
-1.762  0.871
-1.794  0.882
-1.766  0.743
-2.004  0.744
-2.308  0.607
-2.175  0.709
-2.152  0.558
-2.512  0.808
-2.507  1.111
-2.383  1.276
-2.315  1.366
-2.168  1.330
-2.326  1.526
-2.423  1.370
-2.203  1.201
-2.131  1.106
-2.314  1.013
-2.296  1.029
-2.386  0.929
-2.210  0.892
-2.185  0.750
-2.325  0.784
-2.203  0.651
-1.930  0.525
-1.643  0.225
-1.992 -0.027
-2.123 -0.253
-2.396 -0.048
-2.268  0.064
-2.031  0.313
NaN   NaN
 0.545  0.574
 0.560  0.647
 0.676  0.675
 0.747  0.645
 0.718  0.579
 0.569  0.590
 0.669  0.457
 0.814  0.267
 1.095  0.278
 0.996  0.327
 1.064  0.355
 0.751  0.180
 0.774  0.235
 1.093  0.186
 1.362 -0.006
 1.382 -0.109
 1.512  0.022
 1.583 -0.111
 1.863 -0.242
 1.762 -0.308
 1.672 -0.295
 1.526 -0.412
 1.653 -0.325
 1.304 -0.380
 1.057 -0.321
 1.087 -0.207
 0.640 -0.466
 0.903 -0.288
 0.998 -0.088
 1.100 -0.078
 1.107  0.126
 1.248  0.019
 1.123  0.001
 1.413 -0.171
 1.374 -0.191
 1.478 -0.072
 1.669  0.112
 1.573  0.491
 1.427  0.241
 1.443  0.477
 1.255  0.604
 1.262  0.849
 1.133  0.940
 1.131  0.997
 1.035  0.882
 0.865  0.985
 0.955  1.076
 0.936  1.005
 1.193  0.756
 1.303  0.820
 1.250  0.701
NaN   NaN
 0.551  0.475
 0.677  0.423
 0.568  0.573
 0.717  0.505
 0.700  0.600
 0.680  0.480
 0.633  0.617
 0.681  0.743
 0.567  0.947
 0.592  0.960
 0.473  0.946
 0.542  0.923
 0.542  1.311
 0.548  1.480
 0.702  1.390
 0.661  1.444
 0.849  1.647
 0.976  1.591
 1.058  1.564
 1.194  1.580
 1.074  1.418
 1.006  1.562
 1.068  1.593
 0.983  1.401
 1.010  1.532
 0.653  1.563
 0.723  1.598
 0.612  1.610
 0.520  1.479
 0.327  1.767
 0.220  1.736
 0.235  1.495
 0.503  1.610
 0.697  1.777
 0.547  1.615
 0.374  1.640
 0.543  1.662
 0.373  1.725
 0.123  1.802
 0.277  1.528
 0.036  1.767
-0.021  1.807
 0.271  1.742
 0.121  1.760
 0.136  1.781
 0.222  1.631
 0.140  1.657
 0.227  1.635
 0.256  1.727
 0.374  1.717
 0.429  1.862
NaN   NaN
 0.514  0.597
 0.120  0.743
 0.093  0.642
 0.149  0.834
 0.154  0.704
 0.111  0.695
-0.086  0.525
 0.158  0.437
 0.294  0.479
 0.412  0.457
 0.474  0.496
 0.379  0.835
 0.381  0.710
 0.469  0.701
 0.223  0.719
 0.422  0.733
 0.064  0.884
 0.154  0.903
-0.018  0.894
-0.238  0.845
-0.205  0.887
-0.167  1.192
-0.445  1.256
-0.407  1.325
-0.420  1.091
-0.244  1.293
-0.256  1.462
-0.096  1.521
-0.268  1.408
-0.253  1.397
-0.269  1.383
-0.265  1.392
-0.472  1.501
-0.587  1.402
-0.392  1.375
-0.426  1.613
-0.321  1.384
-0.320  1.227
-0.187  1.325
-0.212  1.172
-0.121  1.234
-0.080  1.298
-0.166  1.447
-0.120  1.181
-0.111  1.260
-0.081  1.350
-0.021  1.528
-0.000  1.443
-0.128  1.239
-0.068  1.053
 0.002  0.876
NaN   NaN
 0.479  0.403
 0.452 -0.112
 0.309 -0.250
 0.554 -0.539
 0.652 -0.415
 0.620 -0.600
 0.385 -0.197
 0.369 -0.646
 0.081 -0.765
 0.065 -0.685
-0.249 -0.533
-0.216 -0.192
-0.313 -0.349
-0.019 -0.793
-0.105 -0.910
-0.204 -1.299
-0.138 -1.208
 0.059 -1.100
 0.460 -1.008
 0.452 -0.670
 0.037 -0.852
 0.117 -0.592
-0.236 -0.795
-0.276 -0.844
-0.120 -0.535
 0.089 -0.311
 0.002 -0.178
 0.048 -0.412
 0.122 -0.404
 0.292 -0.186
 0.231 -0.352
 0.341 -0.195
 0.200 -0.077
 0.574 -0.108
 0.629  0.127
 0.523 -0.103
 0.493 -0.283
 0.279 -0.149
-0.097 -0.251
-0.298 -0.537
-0.311 -0.323
-0.451 -0.150
-0.526 -0.289
-0.518 -0.433
-0.851 -0.066
-1.129  0.308
-1.128  0.460
-0.819  0.551
-1.181  0.625
-1.150  0.719
-1.246  0.589
NaN   NaN
 0.454  0.431
 0.335  0.214
 0.477 -0.130
 0.333  0.024
 0.585  0.317
 0.710  0.250
 0.464  0.222
 0.321  0.585
 0.142  0.745
 0.129  0.588
 0.251  0.611
 0.306  0.947
 0.049  0.892
 0.011  0.790
-0.047  0.887
-0.147  1.104
 0.055  1.220
 0.100  1.369
-0.034  1.340
-0.002  1.573
-0.053  1.301
 0.203  1.099
 0.496  1.364
 0.359  1.308
 0.316  1.378
 0.124  1.257
-0.018  1.480
 0.189  1.731
-0.127  1.594
-0.091  1.618
-0.146  1.554
-0.234  1.403
-0.388  1.351
-0.567  1.358
-0.771  1.242
-0.979  1.179
-1.193  1.095
-1.264  0.732
-1.272  0.796
-1.352  0.609
-1.230  0.568
-1.073  0.729
-1.247  0.946
-1.198  0.987
-0.999  0.980
-0.861  1.318
-0.817  1.197
-0.773  1.067
-0.780  0.884
-0.957  1.112
-1.254  0.995
NaN   NaN
 0.521  0.556
 0.519  0.770
 0.421  0.614
 0.586  0.539
 0.599  0.532
 0.729  0.534
 0.843  0.552
 0.956  0.549
 0.892  0.407
 1.082  0.059
 1.364  0.136
 1.104  0.030
 1.326  0.106
 1.354 -0.139
 1.337 -0.128
 1.308 -0.182
 1.268  0.087
 1.002  0.032
 0.953  0.140
 0.923 -0.003
 1.070 -0.121
 1.122 -0.114
 1.186 -0.128
 1.331 -0.084
 1.222  0.012
 1.312  0.029
 1.312  0.183
 1.222  0.405
 1.419  0.464
 1.333  0.683
 1.043  0.497
 1.108  0.553
 1.231  0.355
 1.310  0.017
 1.182 -0.009
 1.152 -0.071
 1.010  0.114
 1.120  0.257
 0.779  0.066
 0.702  0.229
 0.533 -0.127
 0.902 -0.187
 0.717 -0.126
 0.503 -0.092
 0.550  0.038
 0.602 -0.324
 0.640 -0.232
 0.756 -0.188
 0.377 -0.261
 0.278 -0.052
 0.098  0.083
NaN   NaN
 0.496  0.442
 0.480  0.839
 0.606  1.051
 0.793  1.064
 0.772  1.250
 0.789  1.363
 0.845  1.371
 0.768  1.403
 0.683  1.552
 0.513  1.334
 0.495  1.361
 0.735  1.444
 0.681  1.424
 0.938  1.428
 1.045  1.492
 1.046  1.401
 1.002  1.430
 1.241  1.418
 1.298  1.397
 1.335  1.291
 1.550  1.477
 1.663  1.354
 1.966  1.228
 1.912  1.125
 2.033  0.991
 1.997  0.863
 1.828  0.755
 1.770  0.685
 1.654  0.646
 1.761  0.770
 1.589  0.729
 1.650  0.678
 1.534  0.733
 1.422  0.672
 1.179  0.670
 1.041  0.539
 0.968  0.519
 1.038  0.579
 1.052  0.369
 0.979  0.353
 0.891  0.461
 0.870  0.567
 0.974  0.341
 1.074  0.180
 0.948  0.188
 1.109  0.105
 0.962  0.375
 1.095  0.541
 1.072  0.610
 1.200  0.423
 1.298  0.207
NaN   NaN
 0.538  0.438
 0.767  0.625
 0.825  0.841
 0.873  0.732
 0.946  0.768
 1.015  0.858
 1.191  1.150
 0.940  0.968
 0.927  0.989
 0.913  1.167
 1.035  1.264
 0.961  1.134
 0.881  1.273
 0.817  1.249
 0.708  1.256
 0.721  1.254
 0.660  1.387
 0.613  1.439
 0.572  1.421
 0.651  1.220
 0.820  0.909
 0.756  0.751
 0.738  0.654
 0.681  0.705
 0.387  0.843
 0.466  0.649
 0.775  0.812
 0.684  0.720
 0.645  0.671
 0.604  0.663
 0.594  0.855
 0.736  0.888
 0.771  1.043
 0.884  1.067
 0.962  1.168
 0.779  1.144
 0.826  1.258
 0.731  1.407
 0.755  1.521
 0.634  1.770
 0.782  1.664
 0.683  1.787
 0.626  1.837
 0.504  1.706
 0.613  1.719
 0.754  1.734
 0.760  1.820
 0.766  1.843
 0.740  1.726
 0.853  1.500
 0.804  1.494
NaN   NaN
 0.540  0.514
 0.632  0.642
 0.855  0.494
 0.860  0.501
 0.825  0.400
 1.422  0.429
 1.447  0.604
 1.570  0.373
 1.342  0.281
 1.497  0.251
 1.518  0.294
 1.203  0.219
 1.098  0.182
 0.957  0.062
 1.041  0.008
 0.894 -0.349
 0.868 -0.500
 1.047 -0.610
 0.920 -0.384
 0.861 -0.458
 0.893 -0.255
 1.189 -0.304
 1.225 -0.414
 1.125 -0.321
 1.028 -0.113
 1.241 -0.106
 1.403 -0.016
 1.474 -0.116
 1.284 -0.230
 1.223 -0.147
 0.962 -0.179
 0.660 -0.032
 0.759 -0.324
 0.594 -0.447
 0.642 -0.596
 0.558 -0.566
 0.793 -0.769
 0.924 -0.737
 0.874 -0.910
 0.964 -0.963
 1.004 -0.917
 1.173 -0.950
 1.184 -0.837
 1.318 -0.795
 1.512 -0.817
 1.788 -0.893
 2.008 -1.063
 1.844 -0.874
 1.905 -0.693
 1.836 -0.747
 1.742 -0.739
NaN   NaN
 0.510  0.531
 0.611  0.583
 0.776  0.555
 0.777  0.605
 0.702  0.761
 0.799  0.784
 0.848  0.827
 0.598  0.767
 0.684  0.759
 0.646  0.757
 0.623  0.730
 0.647  0.854
 0.315  0.743
 0.227  0.968
 0.334  1.080
 0.288  1.233
 0.421  0.860
 0.691  0.644
 0.782  0.671
 0.753  0.657
 0.685  0.579
 0.843  0.345
 0.714  0.237
 0.822  0.413
 1.065  0.285
 0.951  0.346
 1.281  0.231
 1.396  0.426
 1.462  0.295
 1.320  0.384
 1.502  0.290
 1.410  0.348
 1.537  0.311
 1.701  0.080
 1.584  0.258
 1.634  0.248
 1.438  0.279
 1.177  0.385
 1.303  0.603
 1.071  0.559
 1.118  0.327
 1.172  0.088
 1.268  0.157
 1.012  0.255
 0.825  0.335
 0.963  0.470
 0.707  0.206
 0.920  0.067
 1.183  0.239
 1.360  0.035
 1.543  0.157
NaN   NaN
 0.503  0.536
 0.588  0.403
 0.648  0.559
 0.764  0.501
 0.675  0.370
 0.662  0.334
 0.768  0.321
 0.746  0.448
 0.900  0.591
 0.878  0.606
 0.759  0.579
 0.913  0.585
 0.748  0.499
 0.784  0.315
 0.559  0.494
 0.737  0.182
 0.731  0.247
 0.719  0.498
 0.495  0.451
 0.552  0.273
 0.565  0.128
 0.939  0.270
 0.820  0.291
 0.783  0.243
 0.873  0.346
 0.893  0.361
 0.870  0.219
 0.835  0.008
 0.849  0.171
 1.067  0.084
 0.729  0.181
 0.939  0.109
 0.886  0.110
 1.019  0.260
 0.971  0.462
 0.878  0.739
 0.863  0.776
 0.900  0.850
 1.139  1.073
 1.091  1.260
 0.941  1.357
 0.981  1.045
 0.998  0.786
 0.989  0.824
 0.979  0.690
 1.002  0.635
 1.044  0.768
 1.123  0.802
 1.138  0.793
 1.260  0.779
 1.405  0.887
NaN   NaN
 0.414  0.528
 0.186  0.847
 0.315  1.102
 0.349  1.160
 0.254  1.438
 0.191  1.567
 0.284  1.480
 0.309  1.177
 0.417  1.280
 0.367  1.299
 0.218  1.389
 0.070  1.581
-0.334  1.590
-0.511  1.585
-0.593  1.730
-0.500  2.028
-0.515  1.884
-0.507  1.785
-0.443  1.610
-0.434  1.729
-0.205  1.370
-0.297  0.973
-0.079  0.875
 0.021  0.896
 0.346  0.711
 0.197  0.712
 0.150  0.452
 0.428  0.662
 0.500  0.329
 0.638  0.258
 0.974  0.002
 0.693  0.263
 0.632  0.023
 0.714  0.014
 0.650 -0.094
 0.562  0.117
 0.587  0.294
 0.520  0.333
 0.543  0.285
 0.347 -0.055
 0.776 -0.063
 0.862 -0.176
 0.630 -0.236
 0.506 -0.353
 0.673 -0.553
 0.657 -0.295
 0.618 -0.359
 0.544 -0.391
 0.827 -0.268
 0.941 -0.068
 0.972 -0.258
NaN   NaN
 0.571  0.530
 0.873  0.647
 0.775  0.764
 0.706  0.575
 0.661  0.722
 0.661  0.690
 0.354  0.731
 0.393  0.672
 0.270  0.771
 0.239  0.655
 0.359  0.604
 0.486  0.545
 0.669  0.554
 0.823  0.596
 0.842  0.670
 0.783  0.758
 0.783  0.751
 0.964  0.588
 0.777  0.704
 0.764  0.494
 0.924  0.584
 0.858  0.605
 0.759  0.397
 0.738  0.089
 0.705  0.128
 0.511 -0.098
 0.545 -0.105
 0.766  0.051
 0.851  0.115
 0.846 -0.054
 0.868 -0.212
 1.017 -0.412
 0.963 -0.357
 0.873 -0.361
 0.894 -0.362
 0.809 -0.476
 0.972 -0.427
 0.668 -0.340
 0.689 -0.380
 0.889 -0.511
 0.762 -0.482
 0.938 -0.418
 0.964 -0.843
 0.956 -0.900
 0.673 -0.791
 0.179 -0.604
 0.460 -0.646
 0.645 -0.725
 0.878 -0.576
 0.608 -0.364
 0.219 -0.215
NaN   NaN
 0.594  0.485
 0.496  0.594
 0.658  0.534
 0.584  0.786
 0.453  0.652
 0.417  0.596
 0.566  0.639
 0.557  0.662
 0.636  0.567
 0.700  0.530
 0.549  0.490
 0.584  0.477
 0.793  0.477
 0.722  0.437
 0.620  0.765
 0.523  0.739
 0.709  0.615
 0.741  0.650
 0.669  0.515
 0.583  0.268
 0.535  0.129
 0.336 -0.048
 0.334 -0.045
 0.124  0.015
 0.039 -0.478
-0.321 -0.148
-0.189  0.174
-0.129  0.358
 0.158  0.544
 0.164  0.762
 0.281  0.790
 0.248  0.717
 0.308  0.674
 0.147  0.574
 0.141  0.538
 0.105  0.663
 0.027  0.603
 0.254  0.259
-0.068  0.606
-0.049  0.632
 0.135  0.428
 0.168  0.846
 0.180  0.948
 0.381  1.142
 0.437  1.188
 0.486  1.256
 0.358  1.009
 0.443  1.047
 0.425  1.232
 0.552  1.231
 0.313  1.214
NaN   NaN
 0.531  0.539
 0.714  0.594
 0.889  0.533
 0.851  0.656
 0.960  0.650
 0.957  0.492
 1.054  0.547
 1.142  0.510
 0.978  0.705
 1.129  0.816
 1.100  0.680
 1.309  0.811
 1.156  0.950
 1.028  1.034
 0.979  0.985
 1.006  1.075
 0.898  1.178
 0.950  1.213
 0.703  1.210
 0.656  1.342
 0.478  1.377
 0.422  1.137
 0.369  1.175
 0.489  0.976
 0.556  0.665
 0.514  0.802
 0.481  1.113
 0.214  1.029
 0.140  0.768
 0.214  0.900
 0.231  0.946
 0.149  1.072
-0.079  0.872
 0.047  0.778
 0.095  0.838
 0.161  0.870
 0.098  0.801
 0.275  0.813
 0.280  0.685
-0.074  0.658
 0.228  0.667
 0.283  0.622
 0.307  0.882
 0.559  0.977
 0.487  1.167
 0.624  1.559
 0.475  1.680
 0.500  1.512
 0.503  1.501
 0.328  1.518
 0.064  1.536
NaN   NaN
 0.519  0.501
 0.477  0.514
 0.438  0.761
 0.492  0.908
 0.625  1.034
 0.473  1.132
 0.502  1.559
 0.686  1.427
 0.573  1.520
 0.580  1.707
 0.544  1.818
 0.509  1.792
 0.478  1.772
 0.475  1.505
 0.487  1.615
 0.373  1.703
 0.341  1.952
 0.300  2.320
 0.323  1.912
 0.290  1.981
 0.289  2.199
 0.446  2.197
 0.449  2.224
 0.752  2.277
 0.905  2.136
 0.925  2.189
 1.047  2.162
 0.975  2.104
 1.171  2.308
 1.133  2.174
 1.234  2.079
 1.236  1.929
 1.319  2.059
 1.243  2.116
 1.482  2.255
 1.460  2.275
 1.435  2.227
 1.455  2.405
 1.610  2.376
 1.840  2.509
 1.942  2.389
 1.802  2.420
 1.858  2.366
 2.007  2.451
 1.890  2.551
 1.783  2.563
 1.650  2.552
 1.587  2.313
 1.518  2.263
 1.676  2.354
 1.720  2.493
NaN   NaN
 0.559  0.552
 0.696  0.603
 0.695  0.597
 0.580  0.818
 0.553  0.915
 0.524  0.662
 0.519  0.269
 0.667  0.012
 0.672 -0.137
 0.911 -0.073
 0.742 -0.016
 0.808  0.204
 0.688  0.065
 0.602  0.121
 0.523 -0.067
 0.529 -0.144
 0.425  0.128
 0.841  0.175
 0.812  0.098
 0.729  0.147
 0.643  0.347
 0.538  0.113
 0.313  0.324
 0.059  0.790
 0.176  1.161
 0.275  1.133
 0.353  1.387
 0.207  1.309
 0.212  1.200
 0.069  1.468
 0.189  1.550
 0.400  1.795
 0.370  1.867
 0.402  1.791
 0.525  2.010
 0.503  2.091
 0.607  2.029
 0.469  1.975
 0.641  2.065
 0.817  2.262
 0.903  2.325
 0.845  2.117
 0.576  2.245
 0.573  2.179
 0.695  2.196
 0.464  2.051
 0.558  2.149
 0.403  2.082
 0.522  2.070
 0.322  1.780
 0.092  1.575
NaN   NaN
 0.559  0.531
 0.502  0.598
 0.488  0.598
 0.447  0.553
 0.554  0.916
 0.521  1.060
 0.498  1.016
 0.742  0.804
 0.852  0.717
 0.746  1.021
 0.753  1.133
 0.579  1.025
 0.543  1.017
 0.579  1.061
 0.555  0.963
 0.537  1.097
 0.775  0.910
 0.788  0.927
 0.875  0.782
 0.805  0.794
 0.858  0.813
 0.693  0.832
 0.645  0.752
 0.934  0.901
 0.800  0.637
 0.793  0.711
 0.755  0.680
 0.635  0.519
 0.639  0.498
 0.561  0.394
 0.346  0.404
 0.057 -0.011
 0.038 -0.149
 0.021  0.133
-0.140 -0.080
-0.053 -0.192
-0.309 -0.103
-0.503 -0.321
-0.734 -0.404
-0.626 -0.360
-0.612 -0.085
-0.155 -0.118
-0.304 -0.161
-0.177  0.007
 0.156 -0.152
-0.047 -0.119
 0.075  0.018
-0.386  0.121
-0.532  0.009
-0.225 -0.158
-0.429  0.109
NaN   NaN
 0.525  0.497
 0.486  0.709
 0.494  0.658
 0.383  0.308
 0.584  0.277
 0.567 -0.152
 0.398 -0.468
 0.510 -0.836
 0.881 -0.870
 0.777 -0.661
 0.893 -0.752
 0.975 -0.796
 0.815 -0.691
 1.002 -0.526
 1.095 -0.376
 1.087 -0.289
 0.939 -0.461
 0.886 -0.405
 0.761 -0.450
 0.713 -0.500
 1.008 -0.251
 1.104 -0.371
 1.448 -0.091
 1.324 -0.083
 1.394 -0.093
 1.480 -0.353
 1.327 -0.429
 1.101 -0.538
 0.986 -0.502
 0.978 -0.313
 1.373 -0.066
 1.328 -0.189
 1.370 -0.288
 1.772 -0.070
 1.507 -0.136
 1.217  0.081
 1.013  0.299
 1.258  0.453
 1.655  0.141
 1.494  0.263
 1.631  0.117
 1.724  0.005
 1.635 -0.076
 1.737 -0.141
 1.580  0.125
 1.449  0.206
 1.357  0.295
 1.488  0.312
 1.539  0.291
 1.673  0.270
 1.877  0.064
NaN   NaN
 0.548  0.491
 0.816  0.503
 0.724  0.679
 0.659  0.679
 0.709  0.792
 0.843  0.574
 0.792  0.623
 0.965  0.546
 1.035  0.517
 0.946  0.612
 0.927  0.289
 0.752  0.318
 0.782  0.574
 0.898  0.732
 0.852  0.867
 0.820  0.859
 1.032  0.765
 1.193  0.498
 1.205  0.484
 1.277  0.588
 1.162  0.505
 0.915  0.447
 1.135  0.486
 1.295  0.441
 1.330  0.220
 1.111  0.330
 1.162  0.514
 1.055  0.413
 1.163  0.703
 1.076  0.819
 1.044  0.643
 1.227  0.546
 1.249  0.698
 1.209  0.810
 1.336  0.830
 1.353  0.848
 1.437  0.737
 1.525  0.664
 1.359  0.713
 1.383  0.622
 1.425  0.558
 1.192  0.412
 1.248  0.173
 1.489  0.255
 1.499  0.266
 1.380  0.108
 1.443 -0.046
 1.428 -0.169
 1.112  0.036
 1.189 -0.233
 0.998 -0.467
NaN   NaN
 0.591  0.511
 0.639  0.283
 0.871  0.415
 0.954  0.159
 0.999  0.550
 0.894  0.513
 0.476  0.341
 0.328  0.694
 0.421  0.710
 0.551  0.661
 0.629  0.880
 1.048  1.011
 0.835  0.927
 0.820  0.846
 0.732  0.731
 0.821  0.865
 0.773  0.898
 0.878  1.012
 0.779  0.826
 0.793  0.773
 0.795  0.761
 0.549  0.638
 0.459  0.621
 0.537  0.739
 0.542  0.711
 0.536  0.903
 0.608  0.854
 0.618  1.054
 0.488  1.168
 0.369  1.310
 0.556  1.303
 0.565  1.473
 0.659  1.424
 0.669  1.377
 0.653  1.380
 0.559  1.585
 0.830  1.333
 0.936  1.326
 1.076  1.259
 1.066  1.167
 1.065  1.086
 1.070  0.959
 0.864  1.052
 0.871  1.066
 0.792  1.023
 0.630  1.169
 0.549  1.316
 0.549  1.322
 0.385  1.280
 0.485  1.379
 0.638  1.420
NaN   NaN
 0.476  0.543
 0.540  0.557
 0.577  0.377
 0.522  0.554
 0.544  0.563
 0.618  0.579
 0.598  0.777
 0.668  0.664
 0.640  0.790
 0.592  0.833
 0.488  0.756
 0.614  0.895
 0.473  0.878
 0.656  0.842
 0.830  0.842
 0.704  0.795
 0.759  0.835
 0.890  0.911
 0.755  1.121
 0.816  1.132
 0.726  0.966
 0.689  0.757
 0.828  0.662
 0.812  0.687
 0.920  0.872
 0.994  0.832
 0.821  0.757
 0.658  0.854
 0.779  0.830
 0.881  0.660
 0.824  0.701
 0.871  0.870
 0.568  0.882
 0.659  1.045
 0.417  1.165
 0.085  0.960
 0.028  1.078
-0.113  1.108
 0.101  1.116
 0.235  1.074
 0.107  1.274
-0.032  1.467
-0.042  1.409
-0.094  1.290
-0.171  1.270
-0.176  1.020
 0.174  0.817
 0.108  0.747
 0.129  0.863
 0.151  0.974
 0.133  0.997
NaN   NaN
 0.557  0.529
 0.645  0.656
 0.697  0.703
 0.752  0.857
 0.887  0.881
 1.039  0.986
 1.141  1.103
 0.940  0.865
 0.956  0.767
 0.651  0.698
 0.706  0.696
 0.726  0.646
 0.784  0.525
 0.966  0.388
 0.953  0.154
 0.989  0.427
 0.935  0.525
 0.722  0.607
 0.560  0.806
 0.603  0.617
 0.623  0.607
 0.534  0.666
 0.575  0.803
 0.740  0.968
 0.520  0.835
 0.479  1.047
 0.525  0.892
 0.204  0.813
 0.066  0.815
-0.098  0.947
-0.349  1.089
-0.356  1.077
-0.236  1.150
-0.488  1.121
-0.601  1.130
-0.777  1.118
-0.704  0.884
-0.890  0.898
-0.692  0.947
-0.888  0.889
-0.752  0.966
-0.783  1.152
-0.893  1.285
-0.815  1.386
-0.655  1.351
-0.500  1.358
-0.785  1.335
-0.755  1.432
-0.698  1.183
-0.598  1.281
-0.707  1.152
NaN   NaN
 0.410  0.537
 0.536  0.813
 0.610  0.717
 0.555  0.738
 0.519  0.824
 0.669  0.869
 0.547  0.678
 0.203  0.917
 0.054  0.916
-0.074  1.004
-0.133  0.900
-0.075  1.076
-0.196  1.295
-0.214  1.246
-0.262  1.606
-0.419  1.807
-0.494  1.773
-0.484  1.460
-0.436  1.681
-0.495  1.738
-0.579  1.569
-0.446  1.357
-0.640  1.387
-0.924  1.293
-1.068  1.342
-1.163  1.367
-1.518  1.527
-1.698  1.351
-1.561  1.239
-1.553  1.332
-1.600  1.191
-1.508  1.190
-1.358  1.246
-1.210  1.305
-1.232  1.158
-1.299  1.154
-1.455  1.104
-1.268  0.818
-1.255  0.778
-1.180  0.905
-1.266  0.892
-1.379  1.048
-1.452  0.844
-1.466  0.671
-1.567  0.706
-1.498  0.880
-1.460  0.562
-1.400  0.438
-1.228  0.025
-0.923 -0.004
-1.094 -0.007
NaN   NaN
 0.513  0.401
 0.350  0.725
 0.573  0.840
 0.508  0.897
 0.501  0.951
 0.787  0.809
 0.697  0.606
 0.852  0.648
 0.831  0.852
 0.900  0.826
 0.924  0.947
 0.852  1.089
 0.801  1.194
 1.004  1.435
 0.980  1.266
 1.233  1.297
 1.060  1.291
 0.915  1.535
 0.754  1.545
 0.739  1.571
 0.724  1.630
 0.742  1.516
 0.745  1.317
 0.643  1.344
 0.819  1.242
 0.750  1.220
 0.820  1.032
 0.952  1.245
 1.108  1.346
 0.923  1.347
 1.052  1.425
 1.135  1.363
 1.190  1.427
 1.331  1.447
 1.388  1.311
 1.205  1.477
 1.032  1.365
 1.038  1.428
 0.934  1.548
 0.892  1.750
 0.979  1.666
 1.176  1.651
 1.119  1.933
 0.993  1.855
 0.874  1.816
 0.938  1.761
 1.226  1.475
 1.106  1.357
 1.055  1.322
 1.284  1.428
 1.253  1.525
NaN   NaN
 0.563  0.565
 0.762  0.586
 0.744  0.679
 0.801  0.556
 0.861  0.230
 1.050  0.308
 0.788  0.604
 0.549  0.736
 0.283  0.677
 0.363  0.638
 0.467  0.399
 0.596  0.303
 0.902  0.356
 0.844  0.241
 0.733  0.300
 0.552  0.239
 0.267 -0.014
-0.137  0.439
-0.169  0.422
-0.259  0.425
-0.235  0.663
-0.201  0.902
 0.063  0.939
 0.284  1.133
 0.143  1.148
-0.164  1.317
-0.237  1.270
-0.077  1.208
-0.099  1.181
 0.000  0.870
-0.399  0.866
-0.240  0.992
 0.240  0.975
-0.160  0.987
-0.167  0.977
-0.042  0.903
 0.043  0.844
-0.010  1.028
 0.054  0.894
 0.204  0.909
 0.106  0.929
 0.305  0.976
 0.340  0.872
 0.451  1.023
 0.688  1.098
 0.702  1.061
 0.918  0.986
 0.893  0.822
 0.861  0.887
 0.937  0.969
 0.999  0.885
NaN   NaN
 0.476  0.448
 0.664  0.213
 0.720  0.109
 0.464 -0.106
 0.626  0.123
 0.765  0.360
 0.908  0.181
 1.014  0.514
 0.951  0.496
 1.214  0.574
 0.875  0.530
 1.129  0.468
 1.061  0.407
 1.351  0.550
 1.333  0.214
 1.326  0.246
 1.166  0.216
 1.239  0.126
 1.031 -0.060
 1.133 -0.365
 1.393 -0.423
 1.318 -0.193
 1.223 -0.192
 1.051 -0.001
 1.285 -0.185
 1.278 -0.325
 1.409 -0.111
 1.507 -0.046
 1.406 -0.040
 1.545  0.133
 1.597  0.020
 1.719 -0.029
 1.394  0.148
 1.457 -0.072
 1.479  0.119
 1.698  0.276
 1.769  0.280
 1.486  0.240
 1.680 -0.010
 1.835 -0.152
 2.000 -0.435
 2.122 -0.443
 2.139 -0.557
 2.341 -0.390
 2.445 -0.404
 2.439 -0.612
 2.127 -0.791
 2.160 -0.886
 2.064 -0.859
 2.136 -1.237
 2.144 -0.906
NaN   NaN
 0.577  0.482
 0.645  0.485
 0.694  0.496
 0.724  0.261
 0.845  0.311
 0.839  0.501
 0.883  0.560
 0.890  0.596
 0.914  0.674
 0.912  0.594
 0.773  0.371
 0.645  0.464
 0.481  0.238
 0.083  0.409
 0.306  0.813
 0.288  0.799
 0.395  0.974
 0.130  0.975
 0.085  0.738
 0.143  0.608
-0.065  0.485
-0.126  0.471
 0.195  0.284
 0.247  0.734
 0.268  0.784
 0.159  0.668
 0.579  0.693
 0.400  0.756
 0.354  0.801
 0.102  0.842
 0.147  0.924
 0.290  0.770
 0.501  0.747
 0.636  0.719
 0.610  0.778
 0.592  0.776
 0.629  0.707
 0.693  0.455
 0.582  0.578
 0.687  0.564
 0.709  0.470
 0.725  0.263
 0.558  0.457
 0.620  0.549
 0.526  0.576
 0.484  0.806
 0.544  0.501
 0.432  0.265
 0.689  0.139
 0.791  0.047
 0.739  0.080
NaN   NaN
 0.454  0.583
 0.457  0.558
 0.461  0.667
 0.526  0.785
 0.386  0.917
 0.447  0.920
 0.494  1.110
 0.578  1.316
 0.374  1.303
 0.089  1.244
 0.330  1.242
 0.572  1.384
 0.570  1.352
 0.468  1.370
 0.626  1.351
 0.801  1.346
 0.881  1.159
 0.999  1.154
 0.959  1.150
 1.087  1.285
 1.193  1.316
 1.242  1.439
 1.084  1.434
 1.040  1.595
 0.849  1.620
 0.716  1.593
 0.752  1.576
 0.633  1.521
 0.489  1.241
 0.270  1.363
 0.306  1.223
 0.229  0.945
 0.130  0.883
 0.231  0.622
 0.617  0.503
 0.717  0.466
 0.798  0.643
 0.525  0.824
 0.517  0.611
 0.259  0.646
 0.180  0.509
 0.070  0.610
-0.219  0.750
-0.223  0.641
-0.269  1.009
-0.513  0.922
-0.473  0.779
-0.483  0.641
-0.660  0.576
-0.779  0.381
-1.172  0.324
NaN   NaN
 0.516  0.564
 0.573  0.383
 0.699  0.611
 0.445  0.631
 0.482  0.507
 0.436  0.546
 0.376  0.440
 0.274  0.519
 0.316  0.654
 0.381  0.745
 0.360  0.938
 0.449  0.830
 0.500  0.824
 0.669  0.739
 0.622  0.876
 0.729  0.899
 0.639  0.897
 0.612  0.796
 0.568  0.781
 0.578  0.889
 0.741  0.838
 0.955  0.803
 1.108  0.744
 0.873  0.761
 0.956  0.392
 1.035  0.494
 1.165  0.462
 0.875  0.307
 1.098  0.223
 0.931  0.292
 0.833  0.371
 0.908  0.331
 1.157  0.486
 1.016  0.574
 0.958  0.756
 0.949  0.737
 0.977  0.770
 1.087  0.735
 0.878  0.700
 0.688  0.905
 0.699  0.614
 0.740  0.815
 0.899  0.843
 1.166  0.861
 1.160  0.723
 1.170  0.885
 1.345  0.857
 1.322  0.631
 1.239  0.561
 1.275  0.351
 1.451  0.690
NaN   NaN
 0.440  0.450
 0.527  0.131
 0.528  0.115
 0.763  0.065
 0.870 -0.067
 0.871 -0.063
 1.172 -0.126
 1.014 -0.332
 1.056 -0.643
 1.275 -0.663
 1.207 -0.509
 1.199 -0.273
 1.299 -0.273
 1.403 -0.346
 1.417 -0.421
 1.216 -0.237
 1.131 -0.369
 0.965 -0.254
 1.246 -0.321
 1.237 -0.465
 1.388 -0.347
 1.608 -0.068
 1.794 -0.208
 1.601 -0.231
 1.518 -0.228
 1.595 -0.212
 1.323 -0.171
 1.470 -0.204
 1.525 -0.106
 1.482 -0.063
 1.487 -0.016
 1.933  0.024
 1.670  0.260
 1.814  0.026
 1.533 -0.003
 1.506  0.069
 1.635 -0.140
 1.482 -0.135
 1.585 -0.581
 1.453 -0.454
 1.402 -0.341
 1.283 -0.489
 1.404 -0.367
 1.539 -0.418
 1.781 -0.355
 1.841 -0.200
 1.750 -0.314
 1.730 -0.387
 1.854 -0.545
 1.939 -0.564
 1.823 -0.510
NaN   NaN
 0.563  0.481
 0.525  0.302
 0.377  0.302
 0.472  0.144
 0.608  0.538
 0.772  0.461
 0.868  0.391
 0.857  0.297
 1.033 -0.162
 1.282 -0.039
 1.258  0.003
 1.524  0.134
 1.573  0.102
 1.446 -0.036
 1.244  0.159
 1.297  0.219
 1.402  0.227
 1.463  0.334
 1.659  0.310
 1.898  0.388
 1.839  0.372
 1.731  0.474
 1.758  0.460
 1.845  0.277
 1.758  0.217
 1.747  0.128
 1.869  0.012
 1.744 -0.103
 1.811  0.098
 1.814  0.026
 2.102 -0.042
 1.957 -0.042
 1.701  0.030
 1.940  0.156
 1.509  0.168
 1.672  0.129
 1.575  0.286
 1.497  0.267
 1.329  0.055
 1.332  0.022
 1.352 -0.052
 1.454 -0.356
 1.695 -0.589
 1.483 -0.536
 1.571 -0.730
 1.813 -0.766
 1.883 -0.808
 2.124 -0.790
 2.188 -0.715
 2.155 -0.797
 2.147 -0.781
NaN   NaN
 0.436  0.516
 0.456  0.741
 0.398  0.953
 0.461  0.810
 0.598  0.856
 0.373  0.824
 0.559  0.697
 0.546  0.594
 0.475  0.710
 0.823  0.789
 0.706  0.972
 0.654  1.142
 0.802  0.987
 0.973  1.124
 1.103  1.372
 1.119  1.275
 1.012  1.276
 1.065  1.131
 1.041  1.059
 1.166  0.984
 1.247  0.962
 1.400  0.877
 1.572  0.764
 1.547  0.640
 1.352  0.755
 1.219  0.743
 1.330  0.820
 1.375  0.702
 1.207  0.500
 1.105  0.525
 1.105  0.655
 1.098  0.826
 0.874  0.923
 0.916  1.022
 1.018  1.105
 0.895  0.988
 0.637  0.962
 0.561  0.869
 0.562  0.996
 0.608  1.089
 0.656  1.163
 0.866  1.124
 0.834  1.065
 0.893  0.921
 0.906  0.989
 0.828  0.763
 0.790  0.608
 0.772  0.703
 0.631  0.559
 0.681  0.650
 0.438  0.337
NaN   NaN
 0.480  0.555
 0.609  0.558
 0.569  0.644
 0.678  0.535
 0.686  0.706
 0.566  0.683
 0.688  0.696
 0.523  0.580
 0.522  0.419
 0.647  0.428
 0.741  0.437
 0.639  0.237
 0.737  0.426
 0.854  0.433
 1.078  0.260
 1.501  0.284
 1.456  0.177
 1.149  0.115
 1.144  0.146
 1.146  0.156
 1.073  0.350
 1.301  0.525
 1.403  0.485
 1.660  0.500
 1.768  0.507
 1.718  0.565
 1.706  0.322
 1.790  0.358
 1.922  0.526
 2.005  0.357
 1.817  0.678
 1.867  0.729
 1.777  0.905
 1.648  0.739
 1.526  0.795
 1.163  0.654
 1.154  0.765
 1.042  0.772
 1.021  0.670
 1.158  0.788
 1.159  0.799
 1.037  0.879
 1.032  0.856
 0.823  0.915
 0.766  0.877
 0.707  0.724
 0.466  0.905
 0.370  1.189
 0.283  1.343
-0.147  1.455
 0.168  1.409
NaN   NaN
 0.431  0.447
 0.338 -0.017
 0.052  0.053
 0.042  0.016
-0.385 -0.177
-0.616 -0.313
-0.513 -0.587
-0.762 -0.840
-0.948 -0.804
-1.160 -0.881
-1.213 -0.544
-1.013 -0.331
-0.802 -0.212
-0.840 -0.025
-0.862 -0.065
-0.749 -0.516
-0.562 -1.089
-0.782 -1.062
-0.644 -1.190
-0.588 -0.981
-0.883 -1.109
-0.963 -1.016
-0.857 -1.001
-1.363 -1.185
-1.171 -1.605
-1.293 -1.961
-1.496 -1.835
-1.254 -2.193
-1.360 -2.008
-1.135 -1.848
-1.390 -1.788
-1.188 -1.614
-1.292 -1.895
-1.373 -2.076
-1.199 -1.913
-1.240 -1.837
-1.259 -2.146
-1.035 -2.379
-1.297 -2.307
-1.383 -2.298
-1.735 -2.347
-1.560 -2.265
-1.373 -2.030
-1.501 -1.777
-1.161 -1.547
-0.991 -1.570
-1.117 -2.056
-1.116 -2.133
-1.074 -2.080
-1.338 -1.936
-1.684 -1.680
NaN   NaN
 0.437  0.482
 0.579  0.740
 0.582  0.696
 0.463  0.810
 0.377  0.902
 0.043  0.673
-0.040  0.889
-0.146  0.561
-0.100  0.833
-0.177  0.772
-0.222  0.682
-0.148  0.858
-0.291  0.950
-0.297  0.824
-0.307  0.703
-0.387  0.570
-0.689  0.294
-0.922  0.110
-0.718 -0.277
-0.836 -0.303
-0.765 -0.695
-0.611 -1.105
-0.585 -1.246
-0.209 -1.367
-0.218 -1.396
-0.504 -1.388
-0.550 -1.861
-0.583 -1.460
-1.031 -1.146
-1.148 -1.143
-1.049 -1.108
-1.323 -1.064
-1.496 -1.436
-1.618 -1.441
-1.439 -1.322
-1.539 -1.190
-1.750 -1.240
-2.076 -1.018
-1.965 -1.263
-1.859 -1.631
-1.712 -1.582
-1.873 -1.641
-2.270 -1.505
-2.237 -1.593
-2.338 -1.464
-2.197 -1.499
-1.918 -1.377
-1.421 -1.548
-1.671 -1.547
-1.677 -1.294
-1.709 -1.229
NaN   NaN
 0.544  0.527
 0.544  0.637
 0.574  0.737
 0.671  0.731
 0.714  0.626
 0.731  0.574
 0.611  0.556
 0.731  0.495
 0.772  0.577
 0.860  0.513
 0.928  0.579
 0.962  0.462
 0.919  0.474
 0.813  0.591
 0.713  0.570
 0.844  0.518
 0.754  0.552
 0.795  0.557
 0.834  0.629
 1.010  0.702
 0.895  0.711
 0.990  0.729
 0.878  0.716
 1.015  0.747
 0.713  0.723
 0.796  0.562
 0.907  0.533
 0.896  0.696
 0.917  0.522
 0.864  0.637
 0.847  0.714
 1.050  0.712
 1.057  0.409
 1.183  0.464
 1.074  0.500
 1.192  0.622
 1.484  0.725
 1.391  0.802
 1.295  0.978
 1.095  1.151
 1.059  1.087
 1.035  0.719
 0.856  0.853
 1.137  0.818
 1.214  0.646
 1.329  0.662
 1.227  0.661
 1.279  0.637
 1.279  0.523
 1.144  0.585
 1.327  0.762
NaN   NaN
 0.523  0.427
 0.071  0.107
 0.234 -0.396
 0.006 -0.789
 0.164 -1.049
 0.034 -1.257
-0.299 -1.386
 0.321 -1.001
 0.711 -1.068
 0.736 -0.969
 0.586 -0.725
 0.634 -0.527
 0.691 -0.615
 0.724 -0.575
 0.837 -0.777
 0.817 -0.820
 1.014 -0.915
 0.996 -0.759
 1.053 -0.786
 0.728 -0.872
 0.759 -0.891
 0.646 -0.712
 0.597 -0.813
 0.669 -1.090
 0.677 -1.075
 0.243 -1.092
-0.100 -0.918
-0.167 -1.247
-0.119 -1.571
-0.478 -1.443
-0.383 -1.443
-0.327 -1.664
 0.030 -1.525
-0.229 -1.210
-0.273 -0.950
-0.146 -0.906
-0.064 -0.729
-0.194 -0.791
-0.103 -0.520
-0.033 -0.961
-0.167 -1.174
 0.072 -1.704
-0.368 -1.984
-0.328 -2.021
-0.352 -2.405
-0.688 -2.394
-1.011 -2.287
-0.806 -2.308
-0.705 -2.359
-1.037 -2.377
-0.920 -2.376
NaN   NaN
 0.551  0.476
 0.570  0.479
 0.733  0.493
 0.791  0.502
 0.370  0.507
 0.001  0.294
 0.042  0.453
 0.022  0.680
-0.141  0.520
-0.002  0.506
-0.253  0.292
-0.314  0.389
-0.447  0.351
-0.578  0.163
-0.690 -0.033
-0.683  0.111
-0.429 -0.073
-0.395  0.045
-0.029  0.224
 0.102 -0.082
 0.240  0.044
 0.479 -0.456
 0.699 -0.514
 0.648 -0.460
 0.729 -0.547
 0.651 -0.559
 0.726 -0.258
 0.561 -0.232
 0.548 -0.480
 0.607 -0.348
 0.704 -0.117
 0.715 -0.071
 0.680 -0.190
 0.719  0.014
 0.629  0.273
 0.843  0.249
 1.041  0.366
 1.119  0.541
 1.198  0.416
 1.072  0.677
 1.116  0.613
 1.057  0.627
 1.418  0.485
 1.317  0.425
 1.155  0.420
 1.267  0.130
 1.383  0.215
 1.277  0.319
 1.163  0.330
 1.296  0.312
 1.434  0.301
NaN   NaN
 0.478  0.442
 0.319  0.404
 0.233  0.399
 0.400  0.201
 0.343  0.235
 0.537  0.067
 0.867  0.168
 0.987  0.085
 0.969 -0.018
 0.897 -0.160
 0.839  0.059
 0.671 -0.113
 0.799 -0.126
 0.757 -0.267
 0.592 -0.174
 0.345 -0.395
 0.622 -0.391
 0.545 -0.568
 0.638 -0.728
 0.559 -0.688
 0.554 -0.673
 0.722 -0.663
 0.872 -0.343
 1.011 -0.352
 1.047 -0.558
 1.180 -0.562
 1.389 -0.578
 1.542 -1.054
 1.427 -1.208
 1.277 -1.162
 1.160 -1.188
 1.283 -1.448
 1.367 -1.487
 1.389 -1.353
 1.670 -1.441
 1.514 -1.524
 1.804 -1.491
 1.986 -1.485
 1.882 -1.350
 1.863 -1.376
 1.763 -1.582
 2.031 -1.413
 2.025 -1.523
 1.924 -1.442
 1.884 -1.607
 2.014 -1.479
 2.081 -1.587
 2.061 -1.689
 2.058 -1.867
 2.179 -1.609
 1.890 -1.469
NaN   NaN
 0.457  0.539
 0.842  0.550
 0.712  0.278
 0.447  0.536
 0.490  0.701
 0.308  0.633
 0.036  0.547
 0.213  0.576
 0.211  0.500
 0.292  0.592
 0.605  0.556
 0.730  0.337
 0.569  0.267
 0.554  0.383
 0.491  0.707
 0.375  0.796
 0.539  0.761
 0.691  0.680
 0.673  0.794
 0.749  0.633
 0.854  0.625
 0.976  0.607
 0.902  0.794
 1.035  0.998
 0.958  1.258
 1.099  1.365
 1.036  1.435
 1.275  1.228
 1.383  1.304
 1.303  1.347
 1.330  1.169
 1.276  1.123
 1.381  1.082
 1.327  1.038
 1.388  1.168
 1.306  1.331
 1.382  1.285
 1.396  1.255
 1.262  1.267
 1.191  1.316
 0.898  1.374
 0.810  1.406
 0.695  1.257
 0.559  1.124
 0.681  1.115
 0.775  0.991
 0.739  1.213
 0.693  1.347
 0.624  1.205
 0.610  1.159
 0.835  1.212
NaN   NaN
 0.481  0.583
 0.553  0.466
 0.511  0.761
 0.715  0.873
 0.719  0.975
 0.752  0.881
 0.883  0.910
 0.790  0.981
 0.750  1.103
 0.637  0.838
 0.616  0.945
 0.544  0.887
 0.576  0.852
 0.580  0.875
 0.704  0.797
 0.908  0.687
 1.201  0.613
 1.213  1.016
 1.168  1.087
 1.120  1.154
 1.103  1.272
 1.178  1.256
 1.093  1.223
 1.143  1.330
 1.081  1.252
 1.166  1.168
 1.296  1.109
 1.187  1.118
 1.220  1.249
 1.315  1.316
 1.300  1.150
 1.138  1.161
 1.072  1.145
 1.113  1.249
 1.116  1.100
 1.102  1.092
 1.128  0.763
 1.100  0.781
 1.380  0.522
 1.228  0.623
 1.457  0.659
 1.436  0.368
 1.376  0.282
 1.330  0.253
 1.039  0.334
 1.180  0.130
 1.133  0.325
 1.187  0.495
 1.206  0.623
 1.207  0.625
 1.164  0.681
NaN   NaN
 0.495  0.432
 0.365  0.232
 0.436  0.134
 0.398  0.064
-0.142  0.164
-0.270  0.246
-0.557  0.555
-0.573  0.543
-0.714  0.572
-0.674  0.439
-0.737  0.522
-0.637  0.541
-0.804  0.630
-0.691  0.487
-0.733  0.176
-1.085  0.052
-1.382 -0.176
-1.287 -0.185
-1.077 -0.173
-1.030  0.106
-0.873  0.377
-0.774  0.526
-0.565  0.500
-0.515  0.522
-0.546  0.411
-0.465  0.461
-0.793  0.230
-0.807  0.130
-0.572  0.071
-0.799 -0.084
-0.673  0.213
-0.739  0.331
-0.507  0.022
-0.691  0.335
-0.918 -0.038
-0.894  0.410
-1.228  0.416
-0.775  0.209
-0.782  0.577
-1.049  0.570
-1.014  0.311
-1.142  0.344
-1.093  0.156
-1.074  0.140
-0.719 -0.119
-0.780  0.348
-1.078  0.304
-0.475 -0.178
-0.243 -0.025
 0.035  0.015
 0.322  0.034
NaN   NaN
 0.489  0.560
 0.474  0.468
 0.445  0.644
 0.334  0.857
 0.111  0.996
-0.075  0.989
-0.014  0.665
-0.212  1.098
-0.262  1.049
-0.566  0.588
-0.675  0.629
-0.828  0.569
-0.855  0.500
-0.874  0.666
-0.861  0.991
-0.746  0.872
-0.732  1.037
-0.938  0.984
-0.806  0.830
-0.788  0.678
-0.411  0.563
-0.419  0.016
-0.636 -0.133
-0.920  0.123
-1.110  0.394
-1.216  0.277
-1.109  0.370
-0.683  0.067
-0.538  0.536
-0.270  0.345
-0.255  0.448
-0.105  0.588
-0.392  0.575
-0.459  0.867
-0.524  0.975
-0.591  0.935
-0.805  0.823
-0.812  0.845
-0.862  0.704
-0.962  0.897
-1.015  0.913
-1.141  0.800
-1.156  0.664
-1.054  0.600
-1.008  0.816
-1.038  0.983
-1.019  0.786
-0.972  0.984
-0.907  0.970
-1.012  1.049
-0.989  1.200
NaN   NaN
 0.422  0.530
 0.327  0.368
 0.144  0.455
 0.307  0.550
 0.349  0.639
 0.447  0.524
 0.331  0.153
 0.013 -0.036
-0.165 -0.249
 0.107 -0.650
 0.142 -0.523
 0.256 -0.513
 0.266 -0.647
-0.364 -0.719
-0.401 -0.498
-0.286 -0.063
-0.209  0.237
-0.195  0.450
-0.261  0.598
-0.188  0.447
-0.069  0.354
 0.175  0.508
 0.459  0.556
 0.732  0.642
 0.742  0.671
 0.932  0.473
 0.820  0.566
 0.823  0.498
 0.984  0.526
 1.019  0.725
 1.141  0.691
 0.800  0.776
 0.944  0.923
 1.351  0.923
 1.289  0.901
 1.362  1.033
 1.267  1.101
 1.298  0.882
 1.335  0.807
 1.336  0.700
 1.342  0.833
 1.180  0.727
 1.259  0.917
 1.202  0.715
 0.735  0.668
 0.740  0.689
 0.725  0.567
 0.728  0.504
 0.623  0.566
 0.645  0.628
 0.803  0.499
NaN   NaN
 0.437  0.454
 0.704  0.381
 0.722 -0.096
 0.466 -0.260
 0.721 -0.139
 0.796 -0.215
 0.838 -0.279
 0.667 -0.335
 0.403 -0.388
 0.264 -0.742
 0.194 -0.490
 0.426 -0.760
-0.009 -0.714
-0.355 -0.707
-0.241 -0.725
-0.053 -0.623
-0.403 -0.298
-0.412  0.027
-0.541  0.219
-0.655  0.136
-0.339  0.525
-0.292  0.730
-0.122  0.606
-0.457  0.677
-0.575  0.727
-0.418  0.853
-0.481  0.648
-0.396  0.919
-0.243  0.739
-0.456  0.716
-0.638  0.794
-0.614  0.581
-0.618  0.740
-0.514  1.000
-0.626  0.915
-0.585  0.850
-0.789  0.672
-0.987  0.705
-1.138  0.535
-0.879  0.499
-1.169  0.287
-1.026  0.316
-0.966  0.629
-0.755  0.829
-0.509  0.597
-0.727  0.821
-0.524  0.668
-0.262  0.808
-0.389  0.599
-0.625  0.747
-0.778  0.678
NaN   NaN
 0.548  0.481
 0.487  0.645
 0.388  0.847
 0.341  0.606
 0.513  0.304
 0.311  0.392
 0.261  0.088
 0.338 -0.276
 0.560 -0.065
 0.765  0.081
 0.839 -0.085
 1.080 -0.142
 1.150 -0.084
 1.016 -0.273
 0.910 -0.419
 0.920 -0.498
 0.849 -0.538
 0.784 -0.590
 0.803 -0.584
 0.687 -0.574
 0.605 -0.932
 0.697 -0.979
 0.730 -1.312
 0.680 -1.097
 0.822 -1.317
 0.975 -1.254
 1.173 -1.230
 1.300 -1.472
 1.304 -1.424
 1.565 -1.364
 1.701 -1.327
 1.894 -1.592
 1.868 -1.651
 1.949 -1.692
 2.204 -1.703
 2.313 -1.502
 2.401 -1.539
 2.566 -1.510
 2.554 -1.379
 2.585 -1.263
 2.639 -1.389
 2.566 -1.315
 2.502 -1.336
 2.536 -1.539
 2.661 -1.444
 2.492 -1.657
 2.158 -1.736
 2.090 -1.741
 1.903 -1.931
 1.969 -2.058
 2.315 -2.011
NaN   NaN
 0.460  0.467
 0.609  0.229
 0.599  0.252
 0.469  0.603
 0.562  0.563
 0.433  0.496
 0.500  0.496
 0.365  0.195
 0.545  0.125
 0.828  0.209
 0.706  0.122
 0.641  0.181
 0.519  0.254
 0.305  0.043
 0.305  0.008
 0.184  0.480
 0.203  0.641
 0.051  0.823
-0.007  1.006
-0.429  0.820
-0.547  0.638
-0.322  0.409
-0.396  0.569
-0.361  0.545
-0.127  0.727
-0.128  0.829
-0.077  0.616
-0.147  0.434
 0.200  0.596
 0.303  0.721
-0.104  0.742
 0.139  0.834
 0.255  0.944
 0.117  0.864
 0.144  0.769
 0.181  0.718
 0.475  0.913
 0.815  1.006
 0.817  0.992
 0.853  0.832
 0.912  0.798
 0.989  0.734
 1.068  0.857
 1.371  1.026
 1.103  1.065
 0.950  1.215
 0.944  1.062
 0.895  1.200
 1.019  1.189
 1.023  1.228
 1.123  1.332
NaN   NaN
 0.439  0.436
 0.669  0.228
 0.597  0.040
 0.608  0.111
 0.607  0.228
 0.444  0.139
 0.182  0.135
 0.001  0.230
 0.105 -0.072
-0.165 -0.195
-0.333 -0.114
-0.276  0.150
-0.009  0.313
 0.337  0.374
 0.446  0.134
 0.492  0.305
 0.527  0.384
 0.644  0.399
 0.504  0.614
 0.443  0.855
 0.285  0.890
 0.479  1.031
 0.537  1.112
 0.625  1.297
 0.707  1.293
 0.424  1.543
 0.268  1.566
 0.332  1.611
 0.335  1.597
 0.534  1.432
 0.495  1.225
 0.489  1.212
 0.621  1.262
 0.794  1.334
 0.833  1.424
 0.871  1.075
 0.871  0.962
 0.803  0.941
 0.816  0.953
 0.689  1.062
 0.542  1.093
 0.553  1.146
 0.575  1.061
 0.697  1.115
 0.641  1.048
 0.584  0.970
 0.732  1.092
 0.789  1.045
 0.745  1.095
 0.486  0.999
 0.490  1.100
NaN   NaN
 0.502  0.459
 0.309  0.552
 0.380  0.675
 0.157  0.516
 0.143  0.142
 0.152  0.030
 0.175  0.032
 0.139 -0.013
 0.111 -0.140
 0.437 -0.186
 0.184 -0.110
-0.225  0.117
-0.096  0.195
 0.209  0.395
 0.250  0.695
 0.301  0.384
 0.227  0.532
 0.082  0.292
-0.226  0.527
-0.485  0.698
-0.564  0.676
-0.751  0.566
-0.826  0.556
-0.669  0.552
-0.756  0.617
-0.899  0.809
-0.678  0.808
-0.776  0.794
-0.940  0.991
-0.656  1.050
-0.515  1.084
-0.530  1.307
-0.645  1.333
-0.682  1.509
-0.615  1.402
-0.774  1.546
-0.901  1.417
-0.926  1.777
-1.180  1.907
-1.159  1.967
-1.407  1.857
-1.289  1.866
-1.285  2.002
-0.966  1.942
-0.827  2.042
-0.740  2.078
-0.859  2.293
-0.935  2.597
-1.032  2.547
-0.953  2.826
-0.956  2.897
NaN   NaN
 0.566  0.561
 0.520  0.516
 0.674  0.248
 0.745 -0.125
 0.972 -0.216
 1.297 -0.476
 1.493 -0.712
 1.352 -0.655
 1.188 -0.555
 1.259 -0.357
 1.185 -0.239
 0.974 -0.055
 1.033 -0.044
 1.360 -0.019
 1.600  0.024
 1.503 -0.056
 1.312 -0.000
 1.202  0.164
 1.205  0.184
 1.310  0.010
 1.353  0.040
 1.404  0.336
 1.361  0.392
 1.466  0.265
 1.303  0.449
 1.494  0.395
 1.781  0.295
 1.922  0.350
 2.062  0.379
 2.037  0.105
 1.941 -0.157
 1.839  0.279
 2.047  0.158
 2.181  0.131
 2.232  0.049
 2.168 -0.214
 2.133 -0.341
 2.146 -0.254
 2.042  0.030
 2.171  0.083
 2.232  0.134
 1.892  0.001
 1.767  0.071
 1.810  0.263
 1.803 -0.112
 1.889  0.174
 2.067  0.389
 1.985  0.404
 1.890  0.216
 1.880  0.209
 1.937  0.455
NaN   NaN
 0.510  0.562
 0.544  0.501
 0.532  0.474
 0.257  0.553
 0.365  0.311
 0.501  0.494
 0.525  0.583
 0.694  0.539
 0.650  0.546
 0.584  0.761
 0.557  0.942
 0.799  0.918
 0.890  0.945
 1.005  1.039
 1.016  1.098
 1.263  1.085
 1.266  1.018
 1.183  1.001
 1.036  1.155
 1.080  1.077
 1.159  1.125
 1.022  1.333
 0.948  1.215
 0.866  1.035
 0.639  1.006
 0.557  0.676
 0.616  0.908
 0.654  0.960
 0.481  0.715
 0.321  0.769
-0.055  0.738
-0.267  0.835
-0.436  0.987
-0.335  1.010
-0.223  1.094
-0.284  1.049
-0.458  0.788
-0.558  0.538
-0.203  0.430
-0.552  0.230
-0.433  0.149
-0.105  0.537
-0.219  0.732
-0.231  0.722
-0.117  0.990
 0.098  1.287
-0.113  1.050
-0.039  1.332
 0.026  1.170
-0.017  0.955
-0.173  0.875
NaN   NaN
 0.484  0.427
 0.247  0.655
-0.155  0.723
 0.005  0.792
-0.133  1.163
-0.209  1.308
-0.006  1.507
-0.047  1.517
 0.012  1.597
-0.154  1.446
-0.312  1.321
-0.632  1.341
-0.686  1.338
-0.948  1.323
-1.089  1.418
-1.032  1.725
-1.019  1.721
-0.794  1.908
-0.692  1.793
-0.589  1.649
-0.655  1.586
-0.584  1.790
-0.783  1.534
-0.749  1.434
-0.798  1.503
-0.785  1.446
-0.681  1.848
-0.561  2.129
-0.538  2.116
-0.374  2.425
-0.397  2.223
-0.632  1.928
-0.930  2.036
-0.913  2.022
-1.122  1.921
-1.122  1.988
-0.949  2.171
-0.999  1.947
-1.156  1.912
-1.066  1.594
-1.456  1.548
-1.279  1.680
-1.258  1.646
-1.174  1.610
-0.833  1.793
-0.669  1.819
-0.799  1.650
-1.137  1.670
-1.368  1.745
-1.326  1.818
-1.367  1.595
NaN   NaN
 0.522  0.431
 0.702  0.564
 0.691  0.583
 0.806  0.473
 0.851  0.458
 1.249  0.222
 1.296  0.252
 1.159  0.139
 1.183  0.274
 1.130  0.237
 1.143  0.260
 1.304  0.327
 1.211  0.284
 1.060  0.359
 1.019  0.546
 1.157  0.740
 1.339  0.949
 1.349  1.099
 1.336  0.986
 1.309  1.093
 1.167  1.054
 1.142  0.920
 1.225  1.035
 1.175  1.212
 1.155  1.047
 0.931  0.776
 0.979  0.765
 1.058  0.763
 1.146  0.636
 0.898  0.464
 0.878  0.700
 0.888  0.831
 0.981  0.741
 0.858  0.556
 0.958  0.168
 0.895  0.319
 1.031  0.025
 1.142  0.072
 1.075  0.111
 0.847  0.191
 0.827  0.229
 0.757  0.268
 0.739  0.447
 0.695  0.635
 0.726  0.565
 0.602  0.717
 0.846  0.653
 0.958  0.841
 0.779  0.964
 0.775  1.151
 0.989  1.181
NaN   NaN
 0.568  0.435
 0.385  0.404
 0.157  0.277
-0.112  0.155
 0.040  0.052
-0.029  0.456
 0.177  0.591
 0.173  0.658
 0.256  0.641
 0.165  0.894
 0.444  0.836
 0.396  0.716
 0.275  0.688
 0.315  0.754
 0.059  0.567
 0.183  0.513
 0.401  0.794
 0.580  0.505
 0.550  0.230
 0.566  0.149
 0.574  0.121
 0.483 -0.187
 0.891 -0.335
 0.583 -0.384
 0.558 -0.191
 0.857 -0.188
 1.053 -0.443
 0.724 -0.320
 0.773 -0.016
 0.873 -0.309
 0.595 -0.504
 0.713 -0.397
 0.649 -0.234
 0.779 -0.261
 0.989 -0.369
 1.077 -0.636
 0.924 -0.659
 0.984 -0.776
 0.809 -0.884
 0.829 -0.855
 0.597 -0.945
 0.878 -1.217
 1.246 -1.036
 1.297 -0.857
 1.237 -1.180
 1.273 -1.345
 1.147 -1.456
 1.104 -1.353
 1.135 -1.606
 1.419 -1.530
 1.448 -1.532
NaN   NaN
 0.534  0.483
 0.446  0.589
 0.510  0.336
 0.570  0.306
 0.678  0.280
 0.659  0.547
 0.675  0.483
 0.681  0.535
 0.601  0.468
 0.429  0.573
 0.430  0.514
 0.259  0.816
 0.334  0.748
 0.576  0.583
 0.575  0.376
 0.233  0.271
 0.413  0.248
 0.430 -0.166
 0.549 -0.081
 0.642 -0.216
 0.508 -0.247
 0.312 -0.494
 0.510 -0.765
 0.504 -0.888
 0.480 -0.850
 0.195 -0.998
-0.104 -1.050
 0.070 -0.905
 0.091 -1.132
 0.006 -1.432
 0.268 -1.385
 0.428 -1.251
 0.174 -1.094
 0.209 -0.776
 0.445 -0.934
 0.249 -0.978
 0.297 -0.869
 0.261 -1.432
 0.615 -1.564
 0.832 -1.332
 0.800 -0.965
 0.659 -0.893
 0.689 -0.576
 0.928 -0.589
 0.911 -0.449
 1.103 -0.107
 1.390 -0.381
 1.224 -0.287
 1.305  0.050
 1.155 -0.094
 1.166 -0.139
NaN   NaN
 0.568  0.546
 0.653  0.565
 0.578  0.760
 0.437  0.623
 0.520  0.728
 0.286  0.854
 0.027  0.927
 0.221  1.096
 0.242  1.212
 0.523  1.022
 0.642  1.078
 0.735  0.935
 0.695  1.082
 0.771  1.157
 0.973  1.056
 1.026  0.995
 0.972  0.835
 0.926  0.701
 0.911  0.799
 0.972  0.907
 0.823  0.846
 0.854  0.901
 0.655  0.554
 0.688  0.390
 0.586  0.366
 0.948  0.313
 1.048  0.256
 1.095  0.152
 1.204  0.198
 1.345 -0.232
 1.340 -0.268
 1.441  0.000
 1.578 -0.175
 1.651 -0.252
 1.826 -0.298
 1.985 -0.460
 1.778 -0.414
 1.865 -0.516
 1.807 -0.363
 1.848 -0.505
 1.719 -0.296
 1.925 -0.243
 1.882  0.107
 1.885  0.094
 2.122  0.103
 2.051  0.398
 1.875  0.552
 1.790  0.569
 1.930  0.395
 2.157  0.351
 2.376  0.289
NaN   NaN
 0.590  0.479
 0.702  0.443
 1.091  0.465
 1.322  0.212
 1.399  0.032
 1.256  0.290
 1.452  0.214
 1.275  0.546
 1.068  0.740
 1.056  0.848
 1.100  0.748
 1.165  0.955
 0.924  1.063
 0.913  1.316
 0.844  1.065
 0.904  1.101
 0.931  0.973
 0.735  1.013
 0.479  1.121
 0.540  1.170
 0.146  1.146
 0.338  1.219
 0.208  1.184
 0.454  1.032
 0.282  1.034
-0.013  1.096
 0.232  0.895
 0.074  0.875
 0.031  1.037
 0.485  1.122
 0.682  1.290
 0.590  1.287
 0.584  1.258
 0.663  1.246
 0.808  1.306
 0.560  1.293
 0.514  1.257
 0.565  1.349
 0.392  1.341
 0.418  1.296
 0.511  1.349
 0.411  1.355
 0.627  1.449
 0.705  1.510
 0.798  1.507
 0.639  1.376
 0.314  1.382
 0.544  1.528
 0.823  1.442
 0.705  1.532
 0.641  1.523
NaN   NaN
 0.460  0.546
 0.511  0.533
 0.639  0.669
 0.810  0.612
 0.737  0.675
 0.796  0.484
 0.808  0.517
 0.775  0.277
 1.055  0.167
 1.028  0.048
 0.976 -0.109
 1.166 -0.023
 0.898 -0.069
 1.168 -0.105
 1.243 -0.273
 1.511 -0.199
 1.737 -0.086
 1.834 -0.459
 1.848 -0.458
 1.979 -0.401
 1.607 -0.454
 1.628 -0.653
 1.737 -0.521
 1.986 -0.673
 1.882 -0.306
 1.916 -0.228
 1.832 -0.274
 1.816 -0.228
 1.966 -0.486
 1.895 -0.617
 1.911 -0.406
 1.742 -0.265
 1.617 -0.105
 1.644  0.015
 1.790 -0.031
 1.927 -0.380
 1.988 -0.414
 1.935 -0.359
 1.719 -0.427
 1.873  0.040
 1.714  0.224
 1.715  0.332
 1.653  0.441
 1.672  0.559
 1.608  0.603
 1.734  0.817
 1.819  0.972
 1.801  1.004
 2.051  1.091
 2.260  1.359
 2.390  1.513
NaN   NaN
 0.418  0.514
 0.451  0.585
 0.437  0.804
 0.546  0.758
 0.575  0.680
 0.516  0.915
 0.570  0.922
 0.340  1.394
 0.214  1.453
 0.394  1.415
 0.358  1.230
 0.606  1.125
 0.591  1.057
 0.637  1.024
 0.881  0.994
 1.029  1.098
 1.096  1.391
 1.188  1.334
 1.287  1.453
 1.254  1.377
 1.299  1.440
 1.055  1.500
 1.077  1.328
 1.187  1.288
 1.073  1.176
 0.951  0.926
 1.000  0.833
 1.121  0.939
 1.275  0.929
 1.458  0.901
 1.332  1.120
 1.593  1.145
 1.578  1.228
 1.711  1.269
 1.687  1.589
 1.648  1.579
 1.743  1.656
 1.603  1.710
 1.782  1.841
 1.665  2.005
 1.841  1.948
 1.870  2.113
 2.002  2.336
 2.075  2.282
 2.177  2.421
 2.135  2.731
 2.154  2.737
 2.260  2.592
 2.310  2.709
 2.315  2.642
 2.558  2.520
NaN   NaN
 0.488  0.550
 0.312  0.334
 0.038  0.269
 0.134  0.422
 0.065  0.444
 0.014  0.586
-0.127  0.690
-0.303  0.655
-0.194  0.385
-0.115  0.333
-0.193  0.261
-0.642  0.075
-0.754  0.576
-0.926  0.639
-0.854  0.275
-0.896  0.596
-0.790  0.938
-0.456  0.959
-0.473  0.873
-0.130  0.646
-0.084  0.809
-0.302  1.015
-0.384  0.982
-0.248  0.983
-0.377  1.284
-0.265  1.259
-0.250  1.441
-0.329  1.425
-0.319  1.491
-0.135  1.451
 0.009  1.718
-0.065  1.728
-0.422  1.607
-0.145  1.742
-0.404  1.956
-0.697  1.826
-0.699  1.971
-0.765  2.005
-0.801  1.977
-0.760  2.367
-0.599  2.397
-0.557  2.010
-0.505  2.168
-0.611  2.169
-0.346  2.128
-0.341  2.195
-0.272  2.123
-0.174  1.985
-0.040  2.029
-0.193  1.980
-0.316  1.972
NaN   NaN
 0.490  0.547
 0.491  0.702
 0.534  0.641
 0.518  0.478
 0.572  0.627
 0.474  0.638
 0.576  0.596
 0.628  0.431
 0.523  0.393
 0.465  0.551
 0.575  0.728
 0.661  0.721
 1.016  0.586
 1.227  0.701
 1.116  0.864
 1.037  0.847
 1.053  1.022
 1.114  0.923
 0.921  0.892
 0.917  0.882
 0.855  1.008
 0.781  0.939
 0.708  1.122
 0.687  1.172
 0.646  1.123
 0.654  1.309
 0.530  1.305
 0.498  1.182
 0.450  1.093
 0.111  1.133
 0.511  1.031
 0.687  0.934
 0.568  0.840
 0.488  1.008
 0.414  1.037
 0.427  1.105
 0.457  1.073
 0.190  0.724
-0.021  0.680
 0.170  0.574
 0.026  0.528
-0.085  0.889
-0.320  1.030
-0.653  1.273
-0.749  1.394
-0.689  1.333
-0.637  1.391
-0.545  1.488
-0.616  1.396
-0.886  1.340
-0.517  1.190
NaN   NaN
 0.494  0.481
 0.311  0.657
 0.364  0.853
 0.357  1.023
 0.643  1.065
 0.492  1.277
 0.616  1.164
 0.597  1.190
 0.674  1.183
 0.930  1.422
 1.056  1.341
 1.159  1.194
 1.373  1.106
 1.524  0.914
 1.520  0.897
 1.362  0.882
 1.550  0.776
 1.532  0.785
 1.602  0.799
 1.782  0.624
 1.775  0.884
 1.802  0.787
 1.994  0.596
 1.948  0.472
 1.869  0.349
 1.703  0.326
 1.671  0.254
 1.822  0.205
 1.888  0.105
 1.667  0.136
 1.588  0.613
 1.660  0.719
 1.633  0.710
 1.704  0.891
 1.838  0.832
 1.841  0.950
 1.948  1.216
 2.087  1.135
 1.967  1.127
 1.961  0.783
 1.902  0.829
 2.165  0.824
 2.271  0.773
 2.238  0.583
 2.331  0.602
 2.361  0.708
 2.389  0.630
 2.474  0.667
 2.489  0.772
 2.485  0.683
 2.426  0.609
NaN   NaN
 0.518  0.469
 0.620  0.076
 0.734  0.141
 0.774  0.091
 0.857  0.325
 0.548  0.065
 0.564 -0.083
 0.290 -0.111
 0.164 -0.446
 0.341 -0.472
 0.255 -0.487
 0.260 -0.629
 0.120 -0.482
-0.085 -0.750
-0.491 -0.674
-0.028 -1.223
 0.202 -1.020
 0.021 -0.888
 0.039 -1.054
 0.017 -0.919
 0.138 -0.769
 0.238 -0.871
 0.496 -0.839
 0.625 -0.628
 0.645 -0.528
 0.846 -0.334
 0.687 -0.376
 0.656 -0.645
 0.953 -0.872
 1.100 -0.742
 1.107 -0.775
 1.052 -1.141
 1.005 -1.159
 1.154 -1.128
 1.050 -0.963
 1.045 -1.070
 1.304 -0.847
 1.311 -0.739
 1.088 -0.844
 1.377 -0.811
 1.523 -0.667
 1.603 -0.597
 1.482 -0.503
 1.324 -0.288
 1.215 -0.418
 1.447 -0.527
 1.590 -0.627
 1.516 -0.507
 1.477 -0.353
 1.426 -0.093
 1.253 -0.144
NaN   NaN
 0.484  0.586
 0.648  0.706
 0.718  0.381
 0.607  0.503
 0.702  0.788
 0.644  0.597
 0.715  0.584
 0.776  0.539
 0.972  0.585
 0.829  0.360
 0.940  0.535
 0.760  0.487
 0.669  0.596
 0.750  0.888
 0.568  0.702
 0.659  0.738
 0.757  0.763
 0.707  0.717
 0.769  0.785
 0.636  0.587
 0.700  0.640
 0.470  0.462
 0.472  0.661
 0.438  0.612
 0.291  0.698
 0.049  0.515
 0.150  0.723
 0.306  0.847
 0.308  0.563
 0.327  0.628
 0.534  0.679
 0.578  0.630
 0.522  0.597
 0.454  0.740
 0.760  0.797
 0.644  1.045
 0.516  1.004
 0.633  0.795
 0.431  0.613
 0.458  0.536
 0.587  0.704
 0.651  0.810
 0.777  0.849
 0.835  0.905
 0.826  1.063
 0.780  0.958
 0.726  0.849
 0.830  0.723
 0.964  0.964
 0.940  0.926
 0.798  1.147
NaN   NaN
 0.468  0.486
 0.597  0.702
 0.915  0.744
 1.140  0.591
 1.423  0.810
 1.317  0.795
 1.193  0.743
 1.221  0.681
 1.453  0.432
 1.743  0.273
 1.552  0.295
 1.750  0.482
 1.520  0.450
 1.526  0.408
 1.503  0.650
 1.460  0.653
 1.428  0.650
 1.557  0.782
 1.478  0.745
 1.418  0.663
 1.113  0.817
 1.289  0.911
 1.210  1.025
 1.171  0.835
 1.026  0.722
 0.936  0.840
 0.948  0.624
 0.861  0.712
 0.685  0.931
 0.629  0.955
 0.414  1.225
 0.424  1.092
 0.471  0.815
 0.449  1.096
 0.342  0.972
 0.149  0.729
 0.410  0.926
 0.302  1.007
 0.456  1.185
 0.500  1.182
 0.532  1.284
 0.616  1.225
 0.593  1.258
 0.542  1.174
 0.394  1.155
 0.330  1.238
-0.035  1.398
-0.068  1.311
-0.233  1.304
-0.300  1.666
-0.019  1.565
NaN   NaN
 0.553  0.440
 0.390  0.507
 0.445  0.721
 0.331  0.547
 0.520  0.653
 0.725  0.786
 0.675  0.710
 0.495  0.927
 0.555  0.761
 0.604  0.756
 0.564  0.822
 0.433  0.672
 0.425  0.380
 0.689  0.381
 0.803  0.373
 0.803  0.340
 0.647  0.309
 0.717  0.372
 0.709  0.385
 0.521  0.186
 0.492  0.168
 0.466  0.066
 0.386 -0.034
 0.249  0.055
 0.640 -0.024
 0.518  0.034
 0.571  0.053
 0.436 -0.449
 0.239 -0.576
 0.418 -0.770
 0.215 -0.718
 0.111 -0.632
 0.105 -0.537
 0.339 -0.506
-0.041 -0.585
 0.073 -0.551
 0.072 -0.679
 0.501 -0.974
 0.425 -0.699
 0.444 -0.356
 0.600 -0.408
 0.554 -0.362
 0.483 -0.066
 0.585 -0.107
 0.394 -0.230
 0.341 -0.166
 0.216 -0.013
 0.319 -0.146
 0.605 -0.231
 0.726  0.022
 0.580  0.149
NaN   NaN
 0.509  0.478
 0.506  0.322
 0.534  0.338
 0.550  0.179
 0.472  0.104
 0.574  0.223
 0.501  0.361
 0.341  0.464
 0.534  0.356
 0.813  0.520
 0.703  0.509
 0.815  0.301
 0.892  0.229
 0.838  0.332
 0.922  0.091
 0.789  0.020
 0.810 -0.125
 0.848 -0.344
 0.714 -0.396
 0.718 -0.387
 0.589 -0.446
 0.791 -0.752
 0.777 -0.712
 0.877 -0.751
 0.816 -0.949
 0.753 -1.249
 0.651 -1.390
 0.759 -1.500
 0.774 -1.353
 0.537 -0.958
 0.352 -0.897
 0.177 -1.104
-0.024 -1.246
-0.160 -0.990
 0.072 -1.020
 0.130 -1.061
 0.126 -0.706
 0.286 -0.991
 0.182 -1.163
-0.156 -0.973
-0.451 -0.743
-0.354 -0.634
-0.175 -0.865
-0.259 -0.810
-0.107 -0.793
 0.185 -0.895
 0.427 -0.874
 0.514 -0.696
 0.439 -0.618
 0.481 -0.358
 0.541 -0.085
NaN   NaN
 0.463  0.500
 0.457  0.596
 0.541  0.564
 0.449  0.406
 0.585  0.071
 0.603 -0.161
 0.868 -0.183
 0.905 -0.032
 0.943  0.000
 1.290 -0.179
 1.179 -0.172
 0.960 -0.074
 1.152 -0.105
 0.977 -0.115
 1.245  0.004
 1.520  0.041
 1.177 -0.126
 0.870 -0.061
 0.965 -0.162
 0.883 -0.110
 0.959 -0.240
 0.757 -0.264
 0.734 -0.210
 0.429 -0.321
 0.137 -0.506
 0.247 -0.358
 0.141 -0.718
 0.301 -1.136
 0.534 -0.955
 0.429 -0.797
 0.645 -0.604
 0.635 -0.899
 0.433 -1.005
 0.518 -0.634
 0.535 -0.418
 0.358 -0.066
 0.220  0.346
-0.182  0.441
-0.226  0.249
-0.204  0.339
-0.266  0.464
-0.106  0.636
-0.169  0.642
 0.027  0.652
 0.056  0.476
-0.117  0.454
-0.193  0.113
-0.326 -0.024
-0.359  0.265
-0.489 -0.167
-0.659  0.100
NaN   NaN
 0.471  0.554
 0.174  0.515
-0.026  0.358
 0.078  0.242
 0.238  0.642
 0.524  0.574
 0.422  0.872
 0.317  0.858
 0.290  0.813
 0.164  0.800
 0.658  0.920
 0.915  1.114
 0.964  1.179
 1.039  1.104
 0.953  0.928
 0.911  0.985
 1.012  1.062
 1.146  0.772
 1.194  0.689
 1.283  0.732
 1.368  0.482
 1.225  0.290
 1.141  0.186
 1.316  0.389
 1.500  0.298
 1.407 -0.019
 1.250 -0.028
 1.180 -0.054
 1.229  0.101
 1.136  0.037
 0.992  0.074
 1.081 -0.101
 1.089 -0.336
 0.900 -0.143
 0.995  0.107
 0.846  0.253
 0.893  0.203
 0.992  0.110
 0.991  0.143
 1.020  0.463
 1.048  0.522
 1.111  0.260
 1.146  0.166
 1.203  0.400
 1.314  0.372
 1.312  0.570
 1.243  0.628
 1.163  0.851
 1.333  0.658
 1.460  0.543
 1.493  0.622
NaN   NaN
 0.434  0.440
 0.251  0.306
-0.093  0.337
 0.162  0.246
 0.198  0.674
 0.372  0.697
 0.085  0.496
 0.110  0.261
-0.014  0.423
 0.215  0.799
 0.112  0.854
 0.135  0.889
-0.040  0.716
-0.237  0.839
 0.022  0.787
-0.023  0.660
 0.028  0.336
 0.160  0.439
-0.106  0.275
-0.143 -0.019
-0.417  0.017
-0.666 -0.032
-0.503  0.311
-0.517  0.368
-0.464  0.167
-0.536  0.283
-0.422  0.300
-0.556  0.456
-0.486  0.450
-0.366  0.367
-0.224  0.362
-0.110  0.651
-0.211  0.657
-0.157  0.594
-0.119  0.330
 0.158  0.297
 0.320  0.276
-0.081  0.244
-0.173  0.233
-0.022  0.146
 0.081 -0.076
-0.033 -0.154
 0.416  0.054
 0.171  0.019
 0.249  0.090
 0.475 -0.138
 0.017 -0.325
 0.683 -0.244
 0.721 -0.525
 0.443 -0.605
 0.672 -0.572
NaN   NaN
 0.533  0.408
 0.341  0.504
 0.533  0.701
 0.714  0.594
 0.783  0.676
 0.934  0.743
 1.043  0.605
 1.072  0.615
 0.900  0.585
 0.709  0.523
 0.596  0.417
 0.657  0.597
 0.776  0.727
 0.686  0.971
 0.716  0.788
 0.672  0.704
 0.749  0.917
 0.745  0.864
 0.758  0.860
 0.776  0.946
 0.922  1.192
 0.909  0.967
 0.893  0.977
 0.676  0.771
 0.669  0.723
 0.777  0.734
 0.754  0.645
 0.757  0.495
 0.732  0.758
 0.658  0.754
 0.798  0.713
 0.814  0.826
 0.838  0.580
 0.853  0.666
 1.050  0.710
 0.992  0.681
 1.053  0.563
 0.782  0.564
 0.496  0.619
 0.135  0.783
 0.270  0.728
 0.269  0.548
 0.089  0.595
 0.141  0.816
 0.172  0.974
 0.065  1.006
-0.005  1.024
 0.311  0.642
 0.105  0.633
-0.086  0.485
-0.110  0.244
NaN   NaN
 0.580  0.497
 0.793  0.513
 0.983  0.630
 0.998  0.613
 0.754  0.584
 0.494  0.650
 0.272  0.647
 0.563  0.589
 0.565  0.738
 0.682  0.840
 0.576  0.878
 0.691  0.900
 0.537  0.983
 0.751  1.025
 0.535  1.076
 0.476  0.848
 0.404  0.936
 0.564  0.766
 0.632  1.017
 0.486  1.197
 0.552  1.231
 0.530  1.121
 0.458  1.069
 0.612  1.382
 0.560  1.551
 0.602  1.548
 0.500  1.498
 0.182  1.555
 0.220  1.481
 0.137  1.401
 0.153  1.442
-0.001  1.530
 0.063  1.589
 0.152  1.692
 0.134  1.925
-0.288  1.864
-0.431  2.118
-0.352  2.140
-0.388  1.903
-0.556  1.991
-0.468  2.142
-0.479  2.018
-0.696  1.991
-0.740  1.986
-0.918  2.223
-1.009  1.959
-1.296  1.973
-1.194  1.819
-0.973  1.940
-0.913  1.778
-0.929  1.785
NaN   NaN
 0.455  0.534
 0.642  0.319
 0.787  0.401
 0.897  0.350
 0.677  0.454
 0.744  0.386
 0.583  0.268
 0.242  0.108
 0.266  0.558
 0.359  0.682
 0.403  0.609
 0.475  0.573
 0.508  0.573
 0.438  0.583
 0.462  0.545
 0.606  0.434
 0.367  0.664
 0.607  0.520
 0.644  0.653
 0.745  0.688
 0.933  0.669
 0.958  0.612
 0.944  0.621
 0.869  0.710
 0.969  0.676
 1.168  0.550
 0.902  0.618
 0.846  0.757
 0.968  0.725
 1.009  0.562
 1.121  0.319
 1.289  0.171
 1.386  0.210
 1.204  0.128
 1.204  0.044
 1.265  0.170
 1.231  0.142
 1.395  0.409
 1.422  0.658
 1.587  0.556
 1.569  0.403
 1.759  0.405
 1.627  0.240
 1.765  0.302
 1.629  0.458
 1.818  0.566
 2.038  0.553
 2.144  0.579
 2.168  0.740
 2.098  0.600
 2.038  0.679
NaN   NaN
 0.499  0.557
 0.514  0.346
 0.320  0.549
 0.185  0.837
 0.186  0.736
 0.554  0.745
 0.674  0.913
 0.716  0.892
 0.658  0.970
 0.820  1.162
 0.841  1.080
 1.001  0.921
 0.835  0.822
 0.761  0.638
 0.750  0.642
 0.696  0.677
 0.748  0.855
 0.645  0.661
 0.706  0.782
 0.910  0.895
 0.865  0.820
 0.918  0.664
 0.862  0.704
 0.895  0.754
 1.060  0.901
 0.938  0.924
 1.147  1.009
 1.406  1.114
 1.359  1.211
 1.332  1.134
 1.282  1.105
 1.323  0.977
 1.284  0.755
 1.285  0.525
 1.327  0.633
 1.410  0.594
 1.323  0.534
 1.287  0.566
 1.291  0.578
 1.217  0.540
 1.419  0.618
 1.411  0.455
 1.655  0.498
 1.727  0.799
 1.651  0.689
 1.598  0.888
 1.555  1.078
 1.792  0.851
 1.849  0.924
 2.127  0.627
 2.090  0.669
NaN   NaN
 0.430  0.567
 0.206  0.695
 0.019  0.462
 0.333  0.246
 0.418  0.181
 0.591  0.060
 0.705  0.094
 0.488 -0.130
 0.526 -0.467
 0.615 -0.231
 0.779 -0.276
 0.719 -0.198
 0.430  0.019
 0.541  0.538
 0.733  0.526
 0.645  0.561
 0.556  0.607
 0.414  0.662
 0.526  0.539
 0.581  0.637
 0.551  0.641
 0.778  0.767
 0.926  0.611
 0.775  0.352
 0.789  0.580
 0.900  0.689
 1.315  0.729
 1.217  0.886
 1.238  0.753
 1.205  0.689
 1.181  0.782
 1.015  0.501
 1.091  0.300
 1.231  0.323
 1.112  0.542
 1.197  0.373
 1.330  0.212
 1.424  0.280
 1.612  0.306
 1.515  0.127
 1.418  0.233
 1.129  0.361
 1.077  0.083
 1.266  0.303
 0.976  0.014
 0.949  0.069
 0.764 -0.040
 0.704 -0.243
 0.703 -0.096
 0.558 -0.131
 0.648 -0.225
NaN   NaN
 0.466  0.531
 0.191  0.418
 0.381  0.649
 0.352  0.520
 0.096  0.733
 0.266  0.716
 0.513  0.718
 0.579  0.606
 0.584  0.683
 0.720  0.651
 0.451  0.530
 0.544  0.181
 0.354  0.338
 0.242  0.442
 0.282  0.167
 0.049  0.573
 0.085  0.452
-0.290  0.695
-0.152  0.859
-0.529  0.832
-0.695  0.729
-0.659  0.714
-0.736  0.940
-0.707  0.755
-0.783  0.829
-0.840  0.709
-1.020  0.788
-1.139  0.800
-1.139  0.781
-1.286  0.840
-1.088  0.848
-1.052  1.069
-1.169  0.835
-1.290  0.607
-1.566  0.237
-1.737  0.373
-1.895  0.451
-1.914  0.363
-1.515  0.678
-1.548  0.640
-1.632  0.681
-1.589  0.783
-1.573  0.820
-1.597  0.737
-1.464  0.849
-1.732  0.827
-1.736  0.834
-1.793  0.771
-1.900  0.300
-1.802  0.601
-1.600  0.535
NaN   NaN
 0.551  0.525
 0.579  0.569
 0.682  0.511
 0.548  0.604
 0.495  0.644
 0.702  0.637
 0.730  0.452
 0.606  0.132
 0.592 -0.067
 0.709  0.031
 0.898  0.152
 1.034  0.304
 1.094  0.148
 1.137  0.157
 1.568 -0.113
 2.012  0.036
 2.152 -0.025
 2.172  0.123
 2.402  0.051
 2.650  0.210
 2.403  0.161
 2.539  0.150
 2.319 -0.017
 2.299 -0.310
 2.105 -0.288
 2.076 -0.444
 2.244 -0.310
 2.285 -0.218
 2.034 -0.098
 2.056 -0.099
 1.861  0.051
 1.791  0.229
 1.848  0.158
 1.993  0.201
 2.134  0.096
 2.086  0.275
 2.083  0.225
 2.078  0.422
 2.080  0.516
 2.076  0.683
 2.352  0.835
 2.378  0.622
 2.384  0.690
 2.380  0.597
 2.434  0.386
 2.214  0.415
 2.188  0.151
 2.331  0.362
 2.383  0.197
 2.088  0.553
 1.984  0.549
NaN   NaN
 0.564  0.499
 0.616  0.472
 0.650  0.464
 0.758  0.519
 0.803  0.219
 0.788  0.196
 0.555  0.094
 0.594  0.229
 0.460 -0.199
 0.567 -0.412
 0.428 -0.334
 0.258 -0.161
 0.762 -0.126
 0.779 -0.181
 0.669 -0.282
 0.650 -0.326
 0.650 -0.659
 0.616 -0.379
 0.550 -0.338
 0.413 -0.090
 0.401 -0.199
 0.205 -0.195
 0.435  0.021
 0.798 -0.049
 0.701 -0.107
 0.845 -0.237
 0.688 -0.195
 0.667 -0.067
 0.583 -0.123
 0.752 -0.188
 0.750 -0.193
 0.517 -0.403
 0.762 -0.412
 0.843 -0.551
 1.339 -0.673
 0.995 -0.518
 0.917 -0.589
 1.093 -0.303
 1.187 -0.368
 0.932 -0.549
 0.741 -0.322
 0.642 -0.235
 0.799 -0.136
 1.044  0.179
 0.937  0.109
 1.062  0.191
 1.238  0.030
 1.162  0.067
 1.524  0.091
 1.472  0.091
 1.482 -0.071
NaN   NaN
 0.492  0.553
 0.216  0.554
 0.253  0.543
 0.213  0.263
 0.515 -0.212
 0.674  0.075
 0.902 -0.256
 0.810 -0.457
 0.851 -0.470
 0.776 -0.595
 0.738 -0.447
 0.779 -0.268
 0.929 -0.452
 0.873 -0.156
 0.797 -0.026
 0.919 -0.014
 0.931  0.237
 0.676  0.191
 0.728 -0.009
 0.841 -0.183
 0.857 -0.305
 0.848 -0.218
 0.642 -0.440
 0.593 -0.468
 0.588 -0.780
 0.625 -0.898
 0.559 -0.572
 0.048 -0.629
-0.102 -1.457
-0.118 -1.154
-0.450 -1.222
-0.477 -1.417
-0.564 -1.446
-0.226 -1.219
-0.041 -1.508
 0.085 -1.332
-0.054 -1.571
 0.158 -1.431
 0.270 -1.382
 0.375 -1.548
 0.377 -1.679
 0.234 -1.516
-0.194 -1.322
-0.332 -1.607
-0.750 -0.971
-0.726 -0.928
-0.879 -0.794
-0.664 -0.884
-0.702 -1.043
-0.819 -1.667
-0.816 -1.816
NaN   NaN
 0.511  0.507
 0.401  0.514
-0.037  0.654
-0.002  0.727
-0.244  0.833
-0.214  1.060
-0.152  1.090
-0.035  1.260
-0.087  1.464
 0.214  1.518
 0.233  1.410
 0.488  1.633
 0.525  1.720
 0.567  1.691
 0.629  1.656
 0.454  1.759
 0.180  1.716
-0.136  1.929
-0.085  1.987
-0.067  2.317
-0.342  2.391
-0.540  2.297
-0.378  2.224
-0.325  2.261
-0.405  2.159
-0.437  2.048
-0.610  2.132
-0.592  2.242
-0.613  2.022
-0.699  1.947
-0.681  2.032
-0.859  1.738
-0.775  1.928
-0.607  1.706
-0.505  1.730
-0.302  1.598
-0.329  1.453
-0.396  1.448
-0.429  1.854
-0.401  1.864
-0.287  1.852
-0.337  1.759
-0.305  1.596
-0.344  1.425
-0.438  1.540
-0.222  1.385
-0.355  1.480
-0.197  1.621
-0.160  1.769
-0.131  1.575
 0.039  1.569
NaN   NaN
 0.511  0.467
 0.282  0.358
 0.376  0.369
 0.271  0.258
-0.178  0.507
-0.305  0.514
-0.318  0.592
-0.317  0.542
-0.272  0.645
-0.209  0.636
-0.319  0.541
-0.321  0.613
-0.733  0.785
-0.679  0.937
-0.619  0.819
-0.498  0.866
-0.675  0.717
-0.514  0.569
-0.355  0.535
-0.299  0.766
-0.340  0.904
-0.119  0.842
-0.072  1.092
-0.214  1.281
-0.206  1.343
-0.084  1.414
 0.093  1.255
 0.367  1.249
 0.343  1.057
 0.392  1.367
 0.381  1.671
 0.105  1.806
-0.201  1.688
-0.190  1.875
-0.209  1.838
-0.446  2.104
-0.271  2.178
-0.161  2.450
-0.203  2.478
-0.236  2.496
-0.423  2.519
-0.501  2.618
-0.406  2.692
-0.324  2.779
-0.283  2.981
-0.126  2.828
-0.448  2.917
-0.269  2.977
 0.095  2.774
 0.039  2.509
 0.172  2.568
NaN   NaN
 0.426  0.497
 0.565  0.589
 0.588  0.625
 0.713  0.643
 0.436  0.689
 0.537  0.665
 0.554  1.007
 0.468  0.888
 0.513  0.943
 0.512  1.039
 0.621  1.106
 0.682  0.975
 0.439  0.958
 0.412  0.992
 0.240  0.783
 0.313  0.758
 0.629  0.721
 0.543  0.767
 0.592  0.671
 0.624  0.522
 0.478  0.406
 0.502  0.622
 0.251  0.630
 0.390  0.641
 0.300  0.680
 0.081  0.891
 0.013  0.989
-0.039  0.844
-0.121  1.030
-0.219  0.861
-0.108  0.550
-0.166  0.312
-0.239  0.217
-0.091 -0.434
-0.003 -0.275
 0.380 -0.470
 0.237 -0.572
 0.658 -0.362
 0.608 -0.434
 0.814 -0.397
 0.743 -0.355
 0.559 -0.338
 0.556 -0.424
 0.422 -0.446
 0.801 -0.374
 0.578 -0.606
 0.259 -0.363
 0.181 -0.274
 0.345 -0.284
 0.673 -0.365
 0.683 -0.243
NaN   NaN
 0.487  0.412
 0.039 -0.008
-0.376  0.069
-0.585 -0.024
-0.595  0.076
-0.596  0.070
-0.926 -0.001
-1.078 -0.238
-1.303  0.120
-1.344  0.049
-1.530  0.028
-1.861  0.302
-1.583  0.245
-1.494  0.220
-1.794  0.543
-1.813  0.812
-1.676  0.765
-1.701  0.816
-1.696  0.673
-1.805  0.812
-1.914  0.694
-1.809  0.818
-2.140  0.945
-2.001  0.951
-1.830  1.084
-1.712  0.765
-1.461  0.828
-1.684  0.885
-1.509  0.771
-1.852  0.741
-2.167  0.956
-2.153  0.904
-2.329  0.723
-2.677  0.709
-2.875  0.534
-3.167  0.618
-2.903  0.557
-3.009  0.709
-3.058  0.851
-2.898  0.822
-2.901  1.069
-2.883  1.113
-2.781  1.201
-2.784  1.077
-2.574  1.122
-2.754  0.857
-3.061  0.754
-3.063  0.687
-3.055  1.146
-3.167  0.871
-3.095  1.036
NaN   NaN
 0.502  0.438
 0.734  0.265
 1.086  0.098
 0.867  0.075
 0.765 -0.067
 1.120 -0.117
 0.957 -0.178
 0.761  0.122
 0.775  0.155
 0.973  0.029
 0.979 -0.013
 0.805 -0.133
 0.727 -0.205
 0.561 -0.177
 0.836 -0.343
 0.811 -0.104
 0.772 -0.159
 0.768  0.067
 0.756 -0.107
 0.508 -0.313
 0.551 -0.400
 0.609 -0.445
 0.293 -0.537
-0.106 -0.756
 0.131 -0.728
-0.078 -0.724
-0.224 -0.808
-0.104 -0.706
-0.229 -0.691
-0.548 -0.676
-0.521 -0.589
-0.652 -0.412
-0.421 -0.287
-0.322 -0.350
-0.493 -0.533
-0.508 -0.391
-0.369 -0.195
-0.432  0.105
-0.113  0.234
-0.202  0.158
-0.195  0.457
-0.376  0.601
-0.480  0.603
-0.443  0.770
-0.456  0.966
-0.660  1.078
-0.706  1.159
-0.572  1.310
-0.722  1.306
-0.673  1.263
-0.340  1.417
NaN   NaN
 0.433  0.498
 0.507  0.613
 0.649  0.628
 0.497  0.468
 0.327  0.596
 0.238  0.816
 0.242  0.966
 0.361  0.963
 0.105  1.110
-0.002  0.810
 0.058  0.738
-0.091  0.730
 0.055  0.856
-0.115  0.765
 0.016  0.858
-0.033  0.492
-0.226  0.511
-0.385  0.498
-0.278  0.341
-0.060  0.604
 0.036  0.177
-0.138  0.279
 0.410 -0.021
 0.506 -0.050
 0.378 -0.090
 0.280 -0.260
-0.040 -0.309
-0.080 -0.394
 0.011 -0.540
-0.343 -0.768
-0.612 -0.708
-0.250 -0.371
-0.470 -0.030
-0.685  0.197
-0.668 -0.277
-0.825 -0.168
-1.278  0.220
-1.596  0.035
-1.584  0.258
-1.274  0.389
-1.115  0.443
-1.084  0.485
-1.114  0.332
-1.155  0.146
-0.952 -0.117
-1.000 -0.267
-0.946 -0.472
-0.978 -0.827
-1.528 -1.047
-0.978 -0.880
-0.962 -0.971
NaN   NaN
 0.561  0.530
 0.588  0.648
 0.581  0.606
 0.637  0.662
 0.795  0.490
 0.988  0.059
 1.112 -0.254
 1.274 -0.380
 1.063 -0.423
 0.974 -0.514
 0.880 -0.562
 0.750 -0.744
 0.676 -0.711
 0.649 -0.633
 0.428 -0.428
 0.569 -0.449
 0.569 -0.470
 0.553 -0.825
 0.398 -0.585
 0.512 -0.710
 0.563 -0.823
 0.639 -0.972
 0.685 -1.051
 0.696 -1.017
 0.505 -1.171
 0.600 -0.767
 0.788 -0.539
 1.004 -0.438
 0.942 -0.616
 0.978 -0.586
 0.929 -0.614
 1.040 -0.410
 1.459 -0.494
 1.353 -0.431
 1.424 -0.160
 1.449  0.065
 1.561 -0.126
 1.708  0.091
 1.813 -0.086
 1.762 -0.055
 1.754 -0.004
 1.649 -0.235
 1.453 -0.209
 1.598 -0.355
 1.639 -0.034
 1.748  0.115
 1.906  0.126
 1.985  0.013
 2.212  0.079
 2.282  0.202
 2.568 -0.124
NaN   NaN
 0.531  0.558
 0.623  0.375
 0.577  0.362
 0.790  0.174
 1.123  0.351
 0.934  0.316
 0.998  0.000
 0.931 -0.331
 0.781 -0.293
 0.595 -0.519
 0.762 -0.468
 0.868 -0.386
 0.912 -0.188
 0.772 -0.011
 0.800 -0.184
 0.831 -0.146
 0.609 -0.116
 1.010  0.192
 0.781  0.125
 0.706  0.084
 0.824  0.380
 0.902  0.373
 0.781  0.612
 0.902  0.550
 0.875  0.586
 0.951  0.737
 0.999  0.709
 0.846  0.663
 0.761  0.575
 0.959  0.612
 0.949  0.659
 1.008  0.744
 1.013  0.851
 1.160  0.951
 1.267  0.978
 1.115  1.152
 1.033  1.003
 1.027  1.043
 1.156  0.889
 1.085  1.025
 0.977  1.024
 0.999  0.912
 1.056  0.797
 1.071  0.587
 1.135  0.601
 1.335  0.575
 1.488  0.748
 1.440  0.626
 1.403  0.498
 1.165  0.432
 1.030  0.633
NaN   NaN
 0.597  0.488
 0.661  0.411
 0.722  0.480
 0.869  0.480
 0.789  0.598
 0.800  0.764
 0.894  0.806
 0.833  0.932
 0.739  1.095
 0.848  1.387
 0.946  1.361
 0.929  1.319
 1.030  1.312
 1.073  1.424
 1.052  1.615
 1.047  1.563
 1.018  1.635
 1.046  1.667
 1.137  1.611
 1.121  1.507
 1.065  1.533
 1.212  1.293
 1.246  1.446
 1.337  1.515
 1.218  1.344
 1.401  1.315
 1.309  1.303
 1.310  1.018
 1.421  1.113
 1.433  1.209
 1.489  1.347
 1.457  1.277
 1.543  1.110
 1.525  1.284
 1.593  1.338
 1.677  1.332
 1.720  1.177
 1.685  1.041
 1.549  1.018
 1.370  0.980
 1.366  0.955
 1.504  0.868
 1.373  0.932
 1.464  1.104
 1.487  1.052
 1.685  0.932
 1.693  0.735
 1.768  0.933
 1.907  0.846
 2.097  0.507
 2.166  0.425
NaN   NaN
 0.573  0.543
 0.631  0.385
 0.484  0.515
 0.489  0.537
 0.561  0.543
 0.594  0.467
 0.632  0.468
 0.389  0.272
 0.278  0.268
 0.694  0.261
 0.719  0.167
 0.768  0.075
 0.723  0.124
 0.639  0.396
 0.405  0.505
 0.381  0.735
 0.260  0.584
 0.217  0.453
 0.061  0.834
 0.225  0.784
 0.303  0.755
 0.401  0.865
 0.606  0.959
 0.533  0.758
 0.489  0.751
 0.682  0.833
 0.705  0.953
 0.760  1.000
 0.656  0.948
 0.614  0.832
 0.564  0.793
 0.326  0.436
 0.460  0.583
 0.271  0.115
 0.000  0.150
-0.294 -0.269
-0.165 -0.342
-0.474 -0.515
-0.001 -0.771
 0.538 -0.806
 0.444 -1.041
 0.594 -0.867
 0.471 -0.696
 0.430 -0.724
 0.364 -0.874
 0.408 -1.154
 0.487 -1.636
 0.577 -1.575
 0.499 -1.615
 0.591 -1.687
 0.266 -1.821
NaN   NaN
 0.475  0.511
 0.215  0.707
 0.280  0.576
 0.160  0.459
 0.181  0.459
 0.153  0.245
 0.376  0.056
 0.178  0.121
 0.489  0.125
 0.565  0.029
 0.785  0.147
 0.696  0.167
 0.749  0.038
 0.693  0.025
 0.949  0.041
 0.526 -0.172
 0.456  0.086
 0.298  0.088
 0.076 -0.136
 0.188 -0.533
 0.270 -0.622
 0.248 -0.786
 0.075 -0.789
-0.060 -0.920
-0.102 -1.107
-0.416 -1.242
-0.474 -1.102
-0.411 -0.370
-0.647 -0.503
-0.487 -0.699
-0.441 -0.614
-0.228 -0.557
 0.105 -0.375
-0.071 -0.408
 0.174 -0.434
 0.232 -0.423
 0.105 -0.411
 0.101 -0.710
 0.090 -0.749
 0.280 -0.579
 0.374 -1.071
 0.347 -1.380
 0.169 -1.185
 0.410 -1.157
 0.689 -1.129
 0.858 -1.131
 0.595 -0.933
 0.552 -0.976
 0.454 -0.458
 0.345 -0.231
 0.596 -0.166
NaN   NaN
 0.564  0.486
 0.717  0.581
 0.701  0.729
 0.680  0.834
 0.483  1.173
 0.432  1.092
 0.507  1.055
 0.669  1.019
 0.920  1.001
 0.888  1.174
 0.832  1.084
 0.692  1.174
 0.808  1.276
 0.754  1.378
 0.558  1.405
 0.780  1.439
 0.803  1.555
 0.769  1.698
 0.769  1.535
 0.794  1.667
 0.395  1.576
 0.286  1.589
 0.647  1.474
 0.927  1.383
 0.998  1.360
 1.003  1.352
 0.790  1.483
 0.930  1.374
 0.981  1.321
 0.955  1.421
 1.096  1.357
 1.088  1.375
 1.184  1.479
 1.148  1.485
 1.407  1.533
 1.407  1.676
 1.495  1.637
 1.261  1.566
 1.217  1.697
 1.105  1.600
 0.691  1.779
 0.842  2.061
 0.648  1.983
 0.803  1.784
 0.914  1.787
 0.877  1.955
 0.794  2.016
 0.755  1.980
 0.494  1.811
 0.541  1.832
 0.481  1.884
NaN   NaN
 0.494  0.483
 0.522  0.633
 0.637  0.605
 0.578  0.653
 0.441  0.519
 0.303  0.074
 0.584 -0.173
 0.469 -0.352
 0.208  0.078
 0.404 -0.153
 0.552 -0.260
 0.329 -0.292
 0.560 -0.488
 0.384 -0.613
 0.249 -0.460
 0.129 -0.593
 0.288 -0.579
 0.438 -0.042
 0.484  0.136
 0.606  0.333
 0.829  0.158
 0.730  0.112
 0.771  0.082
 0.684  0.330
 0.826  0.393
 1.089  0.366
 1.081  0.520
 1.023  0.429
 1.157  0.388
 1.174  0.219
 1.071  0.331
 1.010  0.407
 1.162  0.381
 1.094  0.233
 1.143  0.121
 1.340  0.068
 1.286  0.233
 1.251  0.225
 1.093  0.076
 1.128  0.080
 0.912  0.102
 0.589  0.055
 0.315  0.158
 0.491 -0.129
 0.560 -0.567
 0.506 -0.733
 0.368 -0.809
 0.555 -0.425
 0.545 -0.430
 0.349 -0.145
 0.262  0.081
NaN   NaN
 0.424  0.549
 0.224  0.721
 0.084  0.849
 0.133  0.773
 0.351  0.711
 0.293  0.684
 0.243  0.520
 0.284  0.617
 0.067  0.393
 0.250  0.084
-0.111  0.198
-0.080  0.421
-0.131  0.305
 0.021  0.150
 0.038  0.094
 0.064  0.139
 0.090  0.617
 0.244  0.409
 0.362  0.537
 0.765  0.557
 0.775  0.659
 1.019  0.600
 0.906  0.634
 0.909  0.867
 0.913  1.009
 1.025  1.023
 1.168  0.942
 0.999  1.059
 0.952  0.894
 1.069  0.811
 0.991  0.883
 0.878  1.043
 0.938  1.243
 0.738  1.097
 0.740  1.025
 0.557  1.140
 0.754  0.883
 0.515  0.703
 0.481  0.604
 0.463  0.827
 0.336  0.787
 0.210  0.720
 0.548  0.704
 0.270  0.650
 0.247  0.514
 0.070  0.539
-0.063  0.857
-0.286  0.867
-0.335  0.992
-0.518  1.083
-0.327  1.004
NaN   NaN
 0.528  0.485
 0.337  0.594
 0.237  0.678
 0.394  0.890
 0.255  0.926
 0.074  0.770
-0.078  0.492
-0.174  0.587
-0.043  0.752
 0.181  0.343
-0.005  0.100
 0.108 -0.075
 0.547 -0.346
 0.699 -0.223
 0.874 -0.647
 0.639 -0.475
 0.614 -0.369
 0.515 -0.536
 0.316 -0.777
 0.377 -0.320
 0.524 -0.181
 0.558 -0.155
 0.607 -0.097
 0.668  0.029
 0.732  0.374
 0.876  0.387
 0.966  0.429
 1.025  0.319
 0.858  0.233
 1.042  0.185
 1.387  0.176
 1.159  0.055
 1.142 -0.288
 0.927 -0.477
 0.832 -0.303
 0.817 -0.119
 0.815 -0.194
 0.811  0.030
 0.822 -0.146
 1.117 -0.050
 1.175 -0.020
 1.320 -0.162
 1.508 -0.053
 1.346 -0.095
 1.077  0.176
 1.092  0.492
 1.113  0.512
 1.130  0.568
 1.053  0.685
 1.228  0.901
 1.412  0.926
NaN   NaN
 0.449  0.534
 0.476  0.650
 0.626  0.502
 0.671  0.618
 0.722  0.552
 0.885  0.333
 0.860  0.424
 1.073  0.324
 0.988  0.372
 0.919  0.607
 0.817  0.537
 0.712  0.393
 0.704  0.229
 0.516  0.278
 0.552  0.293
 0.768  0.140
 0.765 -0.152
 0.483 -0.073
 0.270 -0.056
 0.424 -0.159
 0.355 -0.326
 0.517 -0.028
 0.697  0.069
 0.847  0.172
 0.582 -0.197
 0.530 -0.317
 0.449 -0.511
 0.523 -0.220
 0.335 -0.349
-0.006 -0.251
-0.009 -0.004
-0.176 -0.107
-0.008 -0.309
 0.078 -0.096
 0.122 -0.245
 0.192 -0.424
 0.065 -0.836
 0.224 -1.160
 0.435 -0.838
 0.489 -1.446
 0.612 -1.435
 0.944 -1.488
 1.009 -1.754
 0.885 -1.922
 1.014 -2.002
 0.861 -1.882
 1.086 -1.814
 0.888 -1.711
 0.683 -1.891
 0.757 -1.757
 0.992 -1.641
NaN   NaN
 0.440  0.568
 0.548  0.341
 0.633  0.197
 0.893  0.132
 1.004  0.181
 1.067  0.309
 0.946  0.432
 0.849  0.064
 0.768  0.110
 0.825 -0.146
 1.168 -0.244
 1.130 -0.471
 1.260 -0.695
 0.919 -0.694
 0.794 -0.555
 0.874 -0.575
 0.944 -0.323
 0.899 -0.604
 0.831 -0.565
 0.964 -0.647
 1.063 -0.663
 0.992 -0.528
 0.735 -0.385
 0.642 -0.237
 0.680 -0.075
 0.662  0.055
 0.621  0.155
 0.582  0.030
 0.421 -0.174
 0.380  0.136
 0.520 -0.039
 0.330 -0.389
 0.418 -0.392
 0.705  0.037
 0.568 -0.175
 0.553 -0.235
 0.633 -0.225
 0.597 -0.214
 0.467 -0.529
 0.607 -0.371
 0.791 -0.368
 0.722 -0.499
 0.694 -0.457
 0.391 -0.361
 0.099 -0.593
 0.353 -0.324
 0.245 -0.214
 0.423 -0.660
-0.336 -0.377
-0.106 -0.051
 0.143  0.150
NaN   NaN
 0.487  0.536
 0.409  0.724
 0.230  0.971
 0.226  0.841
 0.266  0.878
 0.385  0.686
 0.345  0.675
 0.313  0.578
 0.214  0.546
 0.188  0.717
 0.041  0.917
-0.134  1.019
-0.092  1.168
-0.230  1.409
-0.321  1.502
-0.520  1.465
-0.534  1.391
-0.557  1.442
-0.637  1.248
-0.498  0.945
-0.357  0.835
-0.380  1.042
-0.268  1.233
 0.031  1.107
-0.130  1.171
 0.068  1.184
 0.053  1.302
 0.162  1.296
 0.226  1.373
 0.354  1.030
 0.073  1.068
-0.006  1.082
 0.003  0.992
 0.063  1.038
 0.052  0.860
-0.224  0.940
-0.220  0.791
-0.156  0.950
 0.090  0.993
 0.210  1.012
 0.225  1.259
 0.212  1.314
 0.136  1.563
 0.108  1.475
-0.090  1.829
-0.039  1.552
-0.069  1.755
-0.205  1.953
 0.137  1.870
 0.166  1.728
 0.201  1.734
NaN   NaN
 0.442  0.551
 0.428  0.670
 0.611  0.672
 0.644  0.559
 0.601  0.620
 0.551  0.795
 0.537  0.644
 0.494  0.496
 0.303  0.388
 0.369  0.170
 0.461  0.191
 0.285  0.390
 0.437  0.654
 0.664  0.942
 0.828  0.982
 0.800  1.265
 0.706  1.446
 0.760  1.407
 0.760  1.586
 0.676  1.799
 0.642  1.966
 0.500  2.020
 0.721  1.795
 0.828  1.586
 0.828  1.329
 0.902  1.348
 1.021  1.477
 1.152  1.457
 1.248  1.107
 1.032  0.854
 0.984  0.747
 0.848  0.760
 0.741  0.622
 0.653  0.785
 0.511  0.810
 0.597  0.821
 0.638  0.831
 0.513  0.664
 0.582  0.716
 0.807  0.804
 0.934  0.697
 0.923  0.689
 1.112  0.686
 1.145  0.590
 1.110  0.588
 1.123  0.524
 1.243  0.581
 1.210  0.594
 1.343  0.605
 1.172  0.594
 1.382  0.577
NaN   NaN
 0.551  0.531
 0.624  0.178
 0.690  0.100
 0.884 -0.157
 0.754  0.037
 0.740  0.285
 0.757  0.282
 0.795  0.426
 0.823  0.250
 1.098 -0.189
 1.130 -0.121
 0.809  0.011
 0.906 -0.157
 0.698 -0.006
 0.584 -0.017
 0.346  0.002
 0.464 -0.304
 0.491 -0.631
 0.399 -0.129
 0.521 -0.197
 0.554 -0.199
 0.565 -0.294
 0.616 -0.293
 0.329 -0.054
 0.281  0.184
 0.349  0.567
 0.488  0.540
 0.424  0.963
 0.366  0.881
 0.525  0.734
 0.612  0.373
 0.686  0.304
 0.682  0.075
 0.742  0.019
 0.853 -0.049
 0.703  0.180
 0.653  0.212
 0.639  0.194
 0.710  0.052
 0.690  0.148
 0.640  0.229
 0.498  0.412
 0.438  0.647
 0.402  0.802
 0.710  0.854
 0.656  0.805
 0.677  0.835
 0.890  0.804
 0.868  0.989
 1.058  0.855
 1.232  0.911
NaN   NaN
 0.502  0.569
 0.521  0.352
 0.605  0.265
 0.760  0.505
 0.635  0.605
 0.787  0.734
 0.726  0.651
 0.755  0.651
 0.696  1.020
 0.583  1.184
 0.432  1.360
 0.487  1.378
 0.597  1.476
 0.628  1.402
 0.526  1.057
 0.411  0.966
 0.184  1.007
 0.117  1.080
 0.107  1.059
-0.031  1.007
 0.343  0.850
 0.330  1.127
 0.240  1.354
 0.192  1.246
 0.187  1.127
 0.470  1.413
 0.390  1.418
 0.458  1.399
 0.595  1.575
 0.776  1.319
 0.885  1.360
 0.706  1.267
 0.879  1.489
 0.854  1.398
 0.736  1.496
 0.706  1.497
 0.923  1.732
 0.699  1.671
 0.712  1.515
 0.833  1.724
 0.869  1.535
 1.075  1.660
 0.841  1.547
 1.002  1.460
 0.854  1.341
 0.996  1.313
 1.029  1.484
 0.834  1.485
 0.857  1.314
 0.878  1.159
 0.869  1.427
NaN   NaN
 0.516  0.585
 0.613  0.200
 0.445  0.467
 0.585  0.706
 0.698  0.613
 0.929  0.679
 0.853  0.638
 0.943  0.654
 0.838  0.591
 0.918  0.619
 0.567  0.650
 0.598  0.650
 0.537  0.456
 0.611  0.625
 0.631  0.509
 0.830  0.307
 0.715  0.487
 1.040  0.678
 0.623  0.380
 0.915  0.347
 1.035  0.191
 1.144  0.168
 1.254  0.545
 1.245  0.539
 1.024  0.449
 0.866  0.318
 0.718  0.272
 0.541  0.517
 0.448  0.648
 0.561  0.683
 0.524  0.661
 0.591  0.714
 0.599  0.777
 0.606  0.880
 0.666  0.883
 0.636  0.841
 0.747  0.715
 0.797  0.861
 0.818  0.855
 0.595  0.777
 0.646  0.674
 0.634  0.715
 0.719  0.724
 0.823  0.627
 0.970  0.581
 1.020  0.439
 1.296  0.253
 1.154  0.289
 1.155  0.407
 0.935  0.789
 1.007  0.659
NaN   NaN
 0.578  0.479
-0.120  0.190
-0.277 -0.027
 0.221  0.118
 0.065  0.565
 0.395  0.481
 0.313  0.732
 0.269  0.426
-0.087  0.330
-0.053  0.561
-0.167  0.649
-0.370  0.822
-0.290  0.693
-0.095  0.407
 0.058  0.670
 0.106  0.748
 0.128  0.766
 0.209  0.736
 0.282  0.805
 0.473  0.846
 0.531  0.927
 0.430  0.941
 0.313  0.540
 0.211  0.542
 0.162  0.542
 0.373  0.470
 0.443  0.595
 0.421  0.719
 0.425  0.590
 0.627  0.524
 0.579  0.615
 0.344  0.700
 0.447  0.764
 0.690  0.691
 0.607  0.880
 0.620  0.932
 0.749  0.786
 0.689  0.827
 0.728  0.790
 0.795  0.778
 0.528  0.891
 0.556  0.859
 0.639  0.627
 0.935  0.525
 0.906  0.427
 0.909  0.666
 1.054  0.386
 0.927  0.426
 0.938  0.549
 1.140  0.614
 1.144  0.772
NaN   NaN
 0.569  0.462
 0.753  0.491
 0.782  0.560
 0.833  0.587
 1.209  0.860
 1.296  0.841
 1.025  0.866
 1.028  0.914
 1.210  0.782
 1.447  0.804
 1.344  0.620
 1.309  0.616
 1.337  0.503
 1.356  0.400
 1.369  0.542
 1.268  0.576
 1.270  0.561
 1.336  0.556
 1.349  0.676
 1.105  0.625
 1.285  0.624
 1.080  0.796
 1.148  0.803
 1.145  0.548
 1.036  0.336
 0.889  0.340
 0.956  0.108
 1.167  0.166
 0.775 -0.079
 0.657 -0.085
 0.803 -0.124
 0.984 -0.008
 1.114 -0.033
 1.076  0.213
 0.984  0.004
 0.928 -0.149
 0.934 -0.431
 0.962 -0.288
 0.516 -0.315
 0.774 -0.343
 0.836 -0.067
 0.826 -0.163
 1.005 -0.244
 1.238 -0.107
 1.064  0.038
 0.975  0.025
 1.157 -0.204
 1.178 -0.315
 1.188 -0.487
 1.232 -0.151
 1.218 -0.014
NaN   NaN
 0.557  0.438
 0.157  0.214
 0.438  0.327
 0.440  0.624
 0.348  0.551
 0.406  0.614
 0.081  0.674
 0.076  0.676
-0.083  0.703
 0.008  0.840
-0.205  1.057
-0.062  1.253
-0.300  1.287
-0.265  1.034
-0.420  0.959
-0.431  0.679
-0.084  1.016
 0.060  1.021
 0.286  0.873
 0.331  0.712
 0.495  0.488
 0.473  0.747
 0.460  0.637
 0.642  0.689
 0.463  0.872
 0.381  0.806
 0.292  0.705
 0.562  0.489
 0.658  0.380
 0.640  0.541
 0.802  0.569
 0.673  0.652
 0.725  0.714
 0.554  0.519
 0.500  0.814
 0.474  0.577
 0.396  0.444
 0.529  0.303
 0.191  0.363
 0.083  0.446
 0.102  0.736
 0.048  0.548
-0.095  0.603
-0.162  0.544
-0.086  0.621
 0.044  0.467
-0.040  0.316
-0.127 -0.015
 0.069  0.215
 0.402  0.377
 0.500  0.512
NaN   NaN
 0.419  0.549
 0.459  0.553
 0.051  0.231
 0.223 -0.243
 0.284 -0.386
 0.283 -0.048
 0.572 -0.336
 0.670 -0.169
 0.632 -0.250
 0.668 -0.487
 0.521 -0.701
 0.415 -0.314
 0.445 -0.115
 0.308  0.067
-0.011 -0.025
-0.078 -0.437
-0.074 -0.220
-0.211 -0.288
-0.087 -0.453
-0.029 -0.579
 0.408 -0.813
 0.286 -0.738
 0.294 -0.886
 0.018 -0.957
 0.046 -1.151
-0.086 -0.779
 0.066 -0.839
-0.030 -0.770
 0.094 -1.176
-0.226 -1.017
-0.146 -1.000
-0.026 -1.109
-0.035 -1.092
-0.251 -0.940
-0.605 -0.609
-0.895 -0.443
-0.998 -0.445
-1.207 -0.404
-1.239 -0.361
-1.044 -0.203
-1.472  0.005
-1.477 -0.158
-1.683 -0.432
-1.808 -0.574
-1.728 -0.760
-1.945 -1.047
-1.903 -1.029
-1.684 -0.740
-1.507 -1.050
-1.295 -0.697
-1.132 -0.580
NaN   NaN
 0.545  0.583
 0.546  0.735
 0.475  0.832
 0.477  0.887
 0.289  0.697
 0.449  0.739
 0.488  0.767
 0.722  0.484
 0.931  0.372
 0.815  0.125
 0.734  0.061
 0.844 -0.076
 0.806  0.069
 0.934 -0.104
 0.996 -0.077
 0.799  0.046
 1.062  0.299
 1.001  0.530
 1.130  0.540
 1.163  0.475
 1.111  0.210
 0.886  0.505
 0.895  0.565
 1.014  0.434
 1.010  0.383
 1.034  0.219
 1.144  0.315
 0.833  0.315
 1.050  0.372
 0.891  0.388
 0.729  0.508
 0.829  0.563
 0.898  0.415
 0.877  0.506
 0.833  0.490
 0.879  0.459
 0.804  0.397
 0.575  0.384
 0.546  0.615
 0.600  0.795
 0.628  0.809
 0.816  0.961
 0.823  1.070
 0.983  0.933
 0.816  0.885
 0.959  0.932
 1.096  0.823
 1.114  0.867
 1.053  0.705
 0.909  0.725
 1.015  0.764
NaN   NaN
 0.526  0.517
 0.625  0.434
 0.820  0.441
 0.703  0.331
 0.763  0.415
 0.707  0.630
 0.411  0.627
 0.270  0.698
 0.351  0.685
 0.297  0.733
 0.224  0.735
 0.309  0.557
 0.234  0.685
 0.135  0.531
 0.164  0.500
 0.146  0.182
 0.338  0.235
 0.220  0.152
 0.218  0.076
 0.439 -0.215
 0.099  0.294
 0.117  0.264
 0.072  0.387
-0.018  0.384
-0.155  0.471
-0.158  0.763
-0.119  0.808
 0.091  0.681
 0.101  0.691
-0.207  0.491
-0.157  0.719
-0.235  0.518
-0.367  0.406
-0.037  0.458
-0.023  0.640
-0.048  0.656
 0.102  0.490
 0.363  0.199
 0.415  0.477
 0.508  0.679
 0.540  0.663
 0.498  0.925
 0.609  0.693
 0.609  0.548
 0.776  0.736
 0.844  0.870
 0.964  0.752
 0.989  0.709
 1.143  0.647
 1.050  0.943
 1.125  0.895
NaN   NaN
 0.444  0.514
 0.361  0.489
 0.464  0.390
 0.424  0.231
 0.293  0.547
 0.242  0.558
 0.114  0.356
 0.014  0.384
 0.007  0.273
 0.046  0.375
 0.356  0.537
 0.315  0.500
 0.534  0.243
 0.529  0.208
 0.615  0.255
 0.904  0.455
 0.981  0.634
 0.831  0.612
 0.892  0.763
 0.920  0.789
 0.980  0.773
 1.208  0.846
 1.127  0.923
 1.030  0.925
 0.963  0.970
 0.931  1.184
 0.745  1.134
 0.749  0.982
 0.810  0.778
 0.752  0.562
 0.842  0.640
 0.883  0.805
 0.967  0.554
 0.982  0.516
 1.053  0.566
 1.078  0.474
 1.199  0.266
 1.480  0.351
 1.466  0.625
 1.522  0.695
 1.235  0.611
 1.385  0.692
 1.484  0.528
 1.648  0.578
 1.766  0.427
 1.678  0.325
 1.726  0.444
 1.619  0.442
 1.643  0.484
 1.753  0.397
 1.732  0.349
NaN   NaN
 0.567  0.497
 0.562  0.391
 0.294  0.173
 0.247 -0.220
 0.162 -0.656
 0.296 -0.923
 0.343 -1.035
 0.117 -1.207
 0.660 -1.118
 0.803 -1.174
 0.747 -0.968
 0.809 -0.881
 0.760 -0.879
 0.999 -0.807
 0.976 -0.971
 0.871 -1.030
 0.831 -0.882
 0.630 -0.812
 0.630 -0.723
 0.565 -0.516
 0.551 -0.523
 0.502 -0.320
 0.485 -0.343
 0.565 -0.563
 0.525 -0.333
 0.541 -0.480
 0.515 -0.403
 0.243 -0.438
 0.690 -0.443
 0.627 -0.461
 0.531 -0.225
 0.489  0.107
 0.535  0.174
 0.650  0.205
 0.573  0.364
 0.535  0.072
 0.479  0.324
 0.056  0.409
 0.111  0.551
 0.297  0.025
 0.125  0.097
 0.257  0.058
 0.363 -0.243
 0.206 -0.737
-0.092 -0.380
 0.399 -0.115
 0.740  0.022
 0.583 -0.058
 0.718 -0.224
 0.742 -0.351
 0.944 -0.194
NaN   NaN
 0.597  0.478
 0.268  0.548
 0.200  0.499
 0.301  0.484
 0.431  0.490
 0.309 -0.031
 0.679 -0.516
 0.864 -0.608
 1.051 -0.724
 1.066 -0.666
 1.115 -0.786
 0.942 -0.515
 0.630 -0.653
 0.509 -0.571
 0.440 -0.417
 0.523 -0.475
 0.811 -0.439
 0.798 -0.666
 0.839 -0.640
 0.716 -0.673
 1.064 -0.450
 1.171 -0.542
 1.212 -0.757
 1.165 -0.411
 1.377 -0.299
 1.158 -0.475
 1.213 -0.578
 0.964 -0.596
 1.036 -0.879
 1.117 -0.841
 1.207 -0.747
 1.619 -0.475
 1.911 -0.478
 2.229 -0.519
 2.468 -0.621
 2.460 -0.615
 2.621 -0.579
 2.375 -0.389
 2.455 -0.586
 2.312 -0.602
 2.361 -0.352
 2.377 -0.407
 2.498 -0.364
 2.737 -0.132
 2.625 -0.314
 2.576 -0.435
 2.520 -0.575
 2.324 -0.626
 2.526 -0.655
 2.736 -0.497
 2.826 -0.476
NaN   NaN
 0.457  0.571
 0.581  0.497
 0.651  0.711
 0.701  0.612
 0.751  0.642
 0.892  0.633
 0.869  0.576
 0.745  0.582
 0.701  0.711
 0.499  0.437
 0.534  0.423
 0.665  0.572
 0.324  0.247
 0.095  0.200
 0.189  0.427
 0.072  0.233
 0.165 -0.173
 0.268 -0.103
-0.231 -0.241
-0.310 -0.030
-0.546 -0.046
-0.161  0.041
-0.207 -0.143
 0.521 -0.109
 0.621  0.018
 0.746  0.032
 1.094 -0.145
 1.345 -0.104
 1.283 -0.339
 1.380 -0.485
 1.579 -0.677
 1.433 -0.653
 1.519 -0.577
 1.360 -0.597
 1.434 -0.759
 1.439 -0.571
 1.417 -0.335
 1.443 -0.306
 1.445 -0.194
 1.463 -0.199
 1.265 -0.397
 1.138 -0.377
 1.282 -0.484
 1.436 -0.646
 1.724 -0.847
 1.751 -0.911
 1.652 -1.183
 1.581 -1.229
 1.385 -0.969
 1.546 -0.855
 1.418 -0.932
NaN   NaN
 0.576  0.457
 0.575  0.085
 0.301  0.251
 0.692  0.306
 0.446  0.557
 0.307  0.641
 0.489  0.744
 0.652  0.782
 0.533  0.608
 0.461  0.609
 0.508  0.455
 0.703  0.364
 0.757  0.410
 0.861  0.217
 0.885 -0.023
 1.118  0.188
 1.184  0.542
 1.044  0.361
 0.898  0.244
 0.534  0.017
 0.676 -0.006
 0.556 -0.039
 0.358 -0.088
 0.064  0.028
 0.507 -0.215
 0.566 -0.402
 0.772 -0.416
 0.818 -0.520
 0.954 -0.361
 0.787 -0.123
 0.658 -0.017
 0.751  0.064
 0.601 -0.190
 0.765 -0.181
 0.921 -0.370
 0.856 -0.325
 0.675 -0.387
 0.610 -0.431
 0.423 -0.766
 0.431 -0.847
 0.468 -0.925
 0.744 -1.176
 1.136 -1.103
 1.182 -1.070
 1.119 -1.108
 1.136 -0.933
 0.975 -0.722
 1.016 -0.650
 0.980 -0.379
 1.044 -0.645
 1.095 -0.599
NaN   NaN
 0.472  0.527
 0.604  0.391
 0.939  0.131
 0.778  0.268
 0.656  0.351
 0.923  0.453
 1.103  0.141
 1.200  0.431
 1.298  0.576
 1.351  0.764
 1.411  0.959
 1.544  0.730
 1.459  0.464
 1.207  0.279
 1.203  0.212
 1.131  0.211
 1.169  0.349
 1.160  0.297
 1.205  0.630
 1.352  0.311
 1.323  0.089
 1.266  0.308
 1.282  0.294
 1.019  0.278
 1.228  0.572
 1.384  0.571
 1.334  0.693
 1.166  0.784
 1.306  0.890
 1.234  0.805
 1.176  0.773
 1.148  0.626
 0.852  0.536
 0.920  0.525
 0.931  0.579
 0.834  0.640
 0.669  0.514
 0.889  0.362
 1.192  0.295
 1.372  0.225
 1.376  0.235
 1.301  0.294
 1.399  0.267
 1.424  0.215
 1.514  0.083
 1.456 -0.068
 1.600  0.070
 1.515  0.032
 1.298 -0.123
 1.294  0.027
 1.748  0.017
NaN   NaN
 0.534  0.582
 0.697  0.537
 0.645  0.391
 0.665  0.379
 0.421  0.488
 0.416  0.680
 0.350  0.580
 0.458  0.283
 0.612  0.251
 0.737  0.375
 0.862  0.215
 1.057  0.103
 0.888  0.016
 1.310 -0.198
 1.487  0.034
 1.444 -0.063
 1.356 -0.023
 1.268  0.074
 1.056 -0.239
 1.068 -0.194
 0.989 -0.381
 0.595 -0.318
 0.913 -0.241
 1.006  0.022
 0.651 -0.074
 0.839  0.105
 0.725  0.125
 0.961  0.191
 0.985  0.475
 0.995  0.065
 1.167  0.390
 1.163  0.244
 1.116  0.187
 1.227  0.099
 1.234 -0.143
 1.570 -0.405
 1.607 -0.484
 1.619 -0.589
 1.746 -0.581
 1.651 -0.824
 1.690 -0.728
 1.937 -0.687
 1.807 -0.746
 1.629 -0.488
 1.737 -0.399
 1.881 -0.388
 2.088 -0.547
 2.508 -0.795
 2.356 -0.812
 2.167 -0.710
 2.019 -0.824
NaN   NaN
 0.469  0.517
 0.522  0.665
 0.490  0.567
 0.341  0.486
 0.124  0.871
 0.167  1.081
 0.079  1.088
 0.119  1.103
 0.026  1.308
-0.049  1.376
-0.036  1.392
-0.016  1.481
-0.276  1.389
-0.076  1.247
-0.140  1.421
-0.214  1.263
-0.541  1.520
-0.584  1.467
-0.547  1.530
-0.392  1.446
-0.758  1.261
-0.976  1.323
-0.635  1.508
-0.334  1.631
-0.357  1.697
-0.325  1.990
-0.230  1.800
-0.299  1.651
-0.391  1.681
-0.436  1.756
-0.318  1.574
-0.412  1.881
-0.425  1.721
-0.373  1.623
-0.128  1.670
-0.289  1.487
-0.157  1.488
-0.352  1.581
-0.055  1.761
-0.019  1.843
-0.437  1.661
-0.483  1.701
-0.321  1.789
-0.270  2.009
-0.228  1.971
 0.004  1.637
 0.244  1.732
 0.365  1.650
 0.213  1.630
 0.271  1.684
 0.387  1.896
NaN   NaN
 0.519  0.491
 0.471  0.563
 0.299  0.508
 0.277  0.416
 0.128  0.645
 0.255  0.995
 0.128  1.298
-0.059  1.610
-0.057  1.405
-0.015  1.283
-0.186  1.405
-0.284  1.295
-0.185  1.390
-0.061  1.513
 0.019  1.359
 0.141  1.431
 0.527  1.370
 0.585  1.349
 0.557  1.252
 0.598  1.426
 0.658  1.247
 0.650  1.442
 0.580  1.445
 0.551  1.513
 0.390  1.303
 0.214  1.213
 0.088  1.238
-0.197  1.381
-0.507  1.368
-0.411  1.073
-0.250  1.033
-0.151  1.386
-0.040  1.320
 0.005  1.116
 0.050  1.145
 0.104  1.447
 0.201  1.336
 0.168  1.113
 0.065  0.861
 0.081  0.859
-0.000  0.834
 0.192  0.900
 0.037  0.617
 0.013  0.552
-0.026  0.805
 0.057  0.704
 0.019  0.631
 0.340  0.682
 0.406  0.674
 0.438  0.781
 0.537  0.530
NaN   NaN
 0.462  0.474
 0.549  0.216
 0.499  0.113
 0.555  0.122
 0.592  0.261
 0.505  0.391
 0.430  0.507
 0.667  0.821
 0.459  0.840
 0.591  0.979
 0.548  1.058
 0.642  1.061
 0.759  1.089
 0.379  1.030
 0.404  1.322
 0.521  1.453
 0.556  1.529
 0.337  1.464
-0.128  1.403
-0.018  1.339
-0.112  1.567
 0.049  1.734
-0.065  1.893
-0.206  1.894
-0.205  1.687
-0.283  1.778
-0.630  1.848
-0.989  1.687
-0.795  1.733
-0.910  2.085
-0.927  1.902
-1.074  1.662
-0.979  1.203
-0.895  1.132
-0.919  1.162
-0.972  1.140
-0.837  1.157
-0.960  0.926
-0.762  1.135
-0.945  1.159
-1.128  1.157
-1.022  1.262
-1.638  1.359
-1.652  1.495
-1.240  1.665
-1.242  1.789
-1.086  1.789
-1.052  1.766
-1.057  1.790
-0.928  1.725
-0.902  1.802
NaN   NaN
 0.575  0.473
 0.124  0.546
 0.125  0.479
 0.251  0.561
 0.156  0.701
-0.074  0.638
 0.182  0.706
 0.209  0.617
-0.003  0.366
 0.065  0.132
 0.027 -0.021
 0.342  0.087
 0.140  0.064
 0.129 -0.450
 0.034 -0.511
 0.170 -0.422
-0.346  0.018
-0.156 -0.089
 0.205 -0.062
 0.337  0.031
 0.083  0.347
 0.034  0.358
-0.213  0.519
-0.236  0.534
-0.113  0.797
 0.023  0.895
 0.044  0.531
 0.146  0.676
 0.290  0.718
 0.348  0.714
 0.515  0.809
 0.231  0.553
 0.481  0.582
 0.675  0.654
 0.619  0.839
 0.682  0.840
 0.608  0.912
 0.518  1.270
 0.656  1.071
 0.684  0.961
 0.606  0.937
 0.714  0.873
 0.708  0.930
 0.554  1.039
 0.535  0.910
 0.559  0.828
 0.518  0.976
 0.531  1.071
 0.530  1.345
 0.822  1.248
 0.621  1.273
NaN   NaN
 0.476  0.421
 0.614  0.575
 0.684  0.678
 0.662  0.615
 0.725  0.649
 0.981  0.747
 1.029  0.631
 1.004  0.362
 1.070  0.506
 1.185  0.586
 1.251  0.419
 1.281  0.459
 1.186  0.535
 1.087  0.424
 1.252  0.397
 1.078  0.587
 0.964  0.538
 0.977  0.552
 0.950  0.392
 1.162  0.330
 1.052  0.417
 1.045  0.617
 1.085  0.528
 1.073  0.505
 1.386  0.361
 1.516  0.623
 1.401  0.477
 1.496  0.556
 1.677  0.573
 1.585  0.602
 1.713  0.669
 1.580  0.531
 1.433  0.424
 1.511  0.337
 1.737  0.114
 1.549  0.040
 1.534  0.224
 1.910  0.225
 1.903  0.335
 1.793  0.034
 1.518 -0.118
 1.422 -0.003
 1.206  0.113
 1.096 -0.027
 1.069  0.013
 1.183  0.057
 1.134  0.098
 0.871  0.314
 0.912  0.434
 1.270  0.364
 1.276  0.512
NaN   NaN
 0.552  0.498
 0.643  0.487
 0.757  0.418
 0.440  0.662
 0.666  0.676
 0.721  0.596
 0.659  0.659
 0.669  0.603
 0.706  0.800
 0.794  0.500
 1.069  0.466
 0.970  0.412
 1.008  0.661
 0.791  0.655
 0.713  0.655
 0.663  0.722
 0.512  0.504
 0.782  0.581
 0.743  0.478
 0.660  0.486
 0.691  0.730
 0.646  0.760
 0.655  0.759
 0.501  0.891
 0.376  0.799
 0.458  0.731
 0.641  1.028
 0.768  0.811
 0.682  0.843
 0.786  0.783
 0.833  0.705
 0.861  0.852
 0.773  0.854
 1.139  0.938
 1.168  0.956
 1.054  0.915
 1.087  0.715
 1.269  0.622
 1.165  0.546
 0.989  0.419
 1.034  0.408
 0.840  0.288
 0.954  0.407
 1.008  0.175
 1.323  0.246
 1.310  0.487
 1.203  0.209
 1.216  0.355
 1.369  0.349
 1.347  0.649
 1.261  0.521
NaN   NaN
 0.473  0.456
 0.461  0.705
 0.343  0.684
 0.443  0.643
 0.433  0.705
 0.610  0.962
 0.867  0.797
 0.847  0.812
 0.934  0.527
 1.039  0.529
 1.228  0.577
 1.284  0.556
 1.331  0.539
 1.303  0.575
 1.273  0.712
 1.155  0.823
 1.279  1.011
 1.277  0.898
 1.189  0.885
 1.014  0.591
 0.743  0.631
 0.699  0.756
 0.448  0.637
 0.624  0.566
 0.681  0.761
 0.534  0.798
 0.531  1.069
 0.398  1.209
 0.551  1.073
 0.811  1.129
 0.785  1.238
 0.755  1.241
 0.692  1.193
 0.559  1.237
 0.527  1.190
 0.469  1.161
 0.311  1.118
 0.599  1.152
 0.353  1.129
 0.145  0.949
 0.302  0.781
 0.195  0.497
 0.029  0.582
 0.109  0.509
 0.328  0.512
 0.148  0.779
 0.299  0.763
 0.036  0.834
 0.152  0.904
 0.341  0.860
 0.390  0.660
NaN   NaN
 0.462  0.455
 0.388  0.314
 0.022  0.580
-0.182  0.600
-0.254  0.646
-0.190  0.712
-0.366  0.658
-0.472  0.832
-0.857  0.875
-1.135  0.829
-1.249  0.601
-0.973  0.795
-0.746  1.014
-0.623  0.872
-0.388  0.973
-0.141  1.068
-0.136  0.991
-0.018  0.944
 0.269  0.884
 0.294  0.971
 0.237  1.004
 0.162  0.851
 0.251  0.966
 0.281  1.201
 0.013  1.123
-0.034  1.107
-0.429  1.158
-0.346  1.157
-0.341  1.249
-0.530  1.296
-0.433  1.393
-0.359  1.451
-0.249  1.512
-0.362  1.620
-0.221  1.490
-0.183  1.554
-0.073  1.925
-0.420  1.924
-0.484  2.164
-0.555  2.093
-0.257  2.258
-0.167  2.125
-0.212  1.903
-0.277  2.091
-0.023  2.508
 0.171  2.763
 0.192  2.714
 0.264  2.718
 0.120  2.792
-0.037  2.942
-0.089  2.801
NaN   NaN
 0.414  0.453
 0.540  0.603
 0.820  0.597
 0.928  0.520
 0.798  0.205
 0.716  0.113
 0.685  0.215
 0.698 -0.021
 0.697  0.153
 0.615  0.023
 0.731  0.060
 0.915 -0.207
 1.120 -0.198
 1.023 -0.181
 0.940 -0.122
 0.835 -0.009
 0.865  0.031
 0.701  0.139
 0.722  0.157
 0.936 -0.181
 0.831 -0.246
 0.533 -0.050
 0.491  0.046
 0.539 -0.010
 0.699  0.328
 0.509  0.105
 0.732 -0.032
 0.646  0.178
 0.347  0.243
 0.737  0.576
 0.454  0.507
 0.121  0.420
-0.107  0.205
-0.106  0.316
-0.376  0.195
-0.490 -0.299
-0.591 -0.602
-0.637 -0.717
-0.932 -0.442
-0.647 -0.400
-0.722 -0.810
-0.659 -0.490
-0.867 -0.163
-1.045  0.038
-1.380  0.315
-1.345  0.665
-1.511  0.898
-1.571  0.875
-1.299  0.859
-1.057  1.073
-1.172  1.187
NaN   NaN
 0.414  0.549
 0.356  0.450
 0.689  0.223
 0.583  0.345
 0.587  0.510
 0.497  0.756
 0.442  0.778
 0.238  1.085
 0.324  1.355
 0.317  1.324
 0.431  1.585
 0.546  1.559
 0.605  1.540
 0.490  1.716
 0.536  1.762
 0.291  2.143
 0.275  2.062
 0.372  1.846
 0.380  1.592
 0.260  1.459
 0.396  1.480
 0.056  1.469
 0.083  1.356
-0.007  1.253
-0.208  1.418
-0.230  1.527
-0.259  1.404
-0.230  1.422
-0.367  1.251
-0.508  1.277
-0.415  1.232
-0.298  1.375
-0.450  1.402
-0.410  1.377
-0.046  1.110
-0.001  1.141
-0.327  0.744
-0.452  0.647
-0.203  0.687
-0.379  0.676
-0.279  0.572
-0.289  0.538
-0.467  0.552
-0.422  0.595
-0.479  0.374
-0.159  0.071
-0.463 -0.418
-0.767 -0.119
-0.804 -0.072
-1.115 -0.013
-0.998  0.330
NaN   NaN
 0.540  0.512
 0.533  0.600
 0.541  0.447
 0.626  0.258
 0.785  0.220
 0.529  0.418
 0.520  0.610
 0.346  0.552
 0.399  0.593
 0.490  0.575
 0.643  0.605
 0.600  0.542
 0.692  0.643
 0.536  0.795
 0.731  0.600
 0.576  0.983
 0.604  1.169
 0.695  1.300
 0.556  1.225
 0.727  0.995
 0.677  0.992
 0.527  1.335
 0.664  1.255
 0.491  1.126
 0.341  1.047
 0.606  0.990
 0.526  1.159
 0.544  1.146
 0.569  1.039
 0.390  0.974
 0.501  1.158
 0.495  1.135
 0.603  0.916
 0.646  0.913
 0.755  0.817
 0.882  0.681
 0.743  0.707
 0.592  0.838
 0.588  0.984
 0.690  1.117
 0.558  1.238
 0.635  1.054
 0.539  1.217
 0.629  1.157
 0.538  1.016
 0.570  1.031
 0.681  0.985
 0.784  0.860
 0.744  0.712
 0.475  0.693
 0.295  0.799
NaN   NaN
 0.564  0.553
 0.544  0.612
 0.633  0.706
 0.534  0.708
 0.623  0.790
 0.796  0.727
 0.682  0.263
 0.670  0.463
 0.748  0.500
 0.642  0.444
 0.486  0.476
 0.242  0.596
 0.357  0.716
 0.565  0.816
 0.612  0.903
 0.407  1.302
 0.366  1.105
 0.387  1.126
 0.091  1.093
 0.154  1.225
 0.273  1.133
 0.179  1.588
 0.103  1.653
 0.176  1.557
 0.004  1.373
 0.084  1.397
 0.107  1.499
-0.016  1.511
 0.372  1.511
 0.343  1.567
 0.244  1.177
 0.015  1.243
 0.079  1.166
-0.126  1.085
-0.149  1.351
-0.135  1.361
-0.129  1.228
-0.134  0.987
-0.520  0.965
-0.612  0.889
-0.713  1.030
-0.709  1.000
-0.608  0.790
-0.607  0.961
-0.759  1.036
-0.886  0.936
-0.964  0.772
-0.857  0.590
-0.839  0.616
-0.797  0.403
-0.998  0.404
NaN   NaN
 0.569  0.516
 0.636  0.583
 0.526  0.562
 0.589  0.836
 0.603  0.900
 0.413  1.042
 0.356  1.046
 0.377  0.967
 0.238  1.044
 0.115  0.847
 0.193  0.775
 0.276  0.733
 0.514  0.669
 0.631  0.729
 0.726  0.443
 0.648  0.610
 0.249  0.529
 0.520  0.367
 0.897  0.464
 0.628  0.580
 0.441  0.671
 0.281  0.631
 0.327  0.707
 0.543  0.734
 0.433  0.695
 0.213  0.901
 0.136  1.044
 0.004  0.960
 0.221  0.978
-0.084  1.117
-0.176  1.196
-0.354  0.881
-0.272  0.600
-0.444  0.804
-0.212  0.596
-0.179  0.563
-0.449  0.690
-0.408  0.783
-0.450  0.834
-0.525  0.780
-0.536  0.957
-0.223  0.837
-0.504  0.802
 0.006  0.814
 0.152  0.926
 0.385  0.951
 0.534  0.756
 0.585  1.033
 0.472  0.803
 0.485  0.785
 0.288  0.794
NaN   NaN
 0.554  0.421
 0.268  0.364
 0.567  0.142
 0.613 -0.177
 0.075  0.132
-0.103  0.087
-0.378  0.080
-0.573  0.232
-0.680  0.181
-1.083  0.329
-1.035  0.354
-0.861  0.052
-1.253 -0.311
-1.071 -0.394
-0.815 -0.428
-0.629 -0.401
-0.761 -0.426
-0.946 -0.556
-1.517 -0.785
-1.551 -0.578
-1.313 -0.664
-1.317 -0.708
-0.853 -1.073
-0.603 -0.799
-0.562 -0.763
-0.742 -0.791
-0.527 -1.104
-0.196 -0.961
-0.287 -0.903
-0.476 -0.764
-0.458 -1.077
-0.641 -0.958
-0.688 -0.908
-0.951 -0.709
-0.518 -0.843
-0.525 -0.606
-0.414 -0.362
-0.577 -0.095
-0.480 -0.038
-0.628  0.035
-0.588 -0.040
-0.649 -0.022
-0.299 -0.176
-0.688 -0.041
-0.837 -0.161
-0.975 -0.341
-0.380 -0.161
-0.542  0.096
-0.289 -0.016
-0.299  0.299
-0.162  0.138
NaN   NaN
 0.454  0.492
 0.386  0.494
 0.499  0.400
 0.727  0.474
 0.826  0.704
 0.761  0.657
 0.715  0.823
 0.873  0.886
 0.726  0.683
 0.724  0.751
 0.717  0.606
 0.569  0.726
 0.443  0.634
 0.343  0.723
 0.231  0.488
 0.074  0.685
 0.308  0.644
 0.191  0.856
 0.306  0.700
 0.206  0.352
 0.274  0.304
-0.110  0.227
-0.212  0.012
-0.733 -0.116
-0.781 -0.295
-1.319 -0.346
-1.279 -0.463
-1.007 -0.423
-0.943 -0.652
-1.092 -0.450
-1.307 -0.824
-1.634 -0.608
-1.406 -0.412
-1.305 -0.611
-1.716 -0.497
-1.765 -0.284
-1.664 -0.668
-1.429 -0.876
-1.458 -0.774
-1.734 -1.165
-1.922 -1.018
-1.955 -1.142
-2.269 -1.115
-2.308 -1.048
-2.022 -1.501
-2.360 -1.431
-2.013 -1.390
-2.142 -1.490
-2.179 -1.951
-1.881 -1.700
-1.865 -1.642
NaN   NaN
 0.401  0.495
 0.318  0.493
 0.357  0.860
 0.513  0.464
 0.631  0.315
 0.754  0.078
 0.821  0.335
 0.734  0.366
 0.628  0.592
 0.646  0.670
 0.519  0.634
 0.589  0.431
 0.577  0.559
 0.472  0.678
 0.568  0.602
 0.734  0.664
 0.665  0.727
 0.790  0.564
 0.751  0.653
 0.745  0.577
 0.627  0.443
 0.552  0.706
 0.644  0.427
 0.849  0.460
 0.810  0.868
 0.902  0.806
 0.716  0.744
 0.509  0.945
 0.520  1.113
 0.693  1.153
 1.025  1.219
 1.001  1.017
 0.975  1.050
 0.880  0.935
 0.760  0.808
 0.929  0.720
 1.020  0.713
 1.139  0.756
 1.153  0.761
 1.385  0.731
 1.375  0.694
 1.285  0.707
 1.410  0.724
 1.421  0.326
 1.156  0.388
 1.188  0.647
 1.079  0.419
 1.125  0.503
 1.235  0.330
 1.375  0.427
 1.376  0.504
NaN   NaN
 0.518  0.506
 0.148  0.662
 0.209  0.739
 0.145  0.697
-0.013  0.835
 0.127  0.952
-0.113  0.850
-0.172  0.920
-0.261  0.826
-0.312  0.905
-0.538  1.012
-0.442  0.972
-0.404  1.124
-0.441  1.263
-0.270  1.162
-0.418  1.145
-0.709  1.041
-0.708  0.939
-0.923  1.020
-1.011  0.963
-1.028  0.790
-0.990  0.506
-1.081  0.727
-1.082  0.649
-1.340  0.623
-1.105  0.654
-1.131  0.682
-0.948  0.674
-0.818  0.671
-0.756  0.783
-0.903  0.862
-0.949  0.957
-1.004  1.062
-0.893  0.825
-0.784  1.084
-0.888  0.939
-1.177  0.897
-0.922  1.141
-0.839  0.893
-0.925  0.788
-1.026  0.446
-0.964  0.133
-0.701  0.194
-0.892  0.273
-0.749  0.292
-0.523  0.234
-0.683  0.366
-0.681  0.300
-0.993  0.082
-0.926  0.006
-1.031  0.118
NaN   NaN
 0.476  0.450
 0.245  0.474
 0.048  0.428
 0.178  0.164
 0.329 -0.164
 0.478 -0.134
 0.227 -0.402
 0.302  0.041
 0.550 -0.195
 0.618  0.097
 0.769  0.251
 0.941  0.268
 1.038  0.059
 0.820  0.202
 0.681  0.226
 0.489  0.288
 0.319  0.159
 0.048  0.132
 0.051 -0.246
 0.497 -0.301
 0.246 -0.459
 0.210 -0.570
 0.384 -0.499
 0.688 -0.312
 0.583 -0.352
 0.471  0.050
 0.156 -0.022
 0.314  0.044
 0.583  0.223
 0.731  0.185
 0.792  0.076
 0.724 -0.038
 0.684  0.141
 0.526 -0.074
 0.546 -0.302
 0.477 -0.587
 0.490 -0.408
 0.478 -0.371
 0.676 -0.345
 0.888 -0.425
 0.866 -0.625
 0.873 -0.398
 0.910 -0.573
 1.092 -0.787
 1.092 -1.038
 1.124 -1.243
 1.131 -1.470
 0.962 -1.748
 1.023 -1.805
 1.128 -2.003
 1.342 -2.082
NaN   NaN
 0.418  0.476
 0.541  0.683
 0.594  0.556
 0.535  0.613
 0.915  0.692
 0.744  0.785
 0.718  0.701
 0.767  0.720
 0.900  0.655
 0.658  0.650
 0.611  0.634
 1.030  0.696
 1.081  0.691
 1.079  0.699
 0.944  0.660
 1.212  0.654
 1.281  0.606
 1.276  0.751
 1.475  0.722
 1.538  0.951
 1.650  1.051
 1.514  1.244
 1.775  1.292
 1.633  1.389
 1.504  1.088
 1.513  1.408
 1.357  1.397
 1.274  1.475
 1.268  1.304
 1.196  1.282
 1.137  1.339
 1.265  1.390
 1.465  1.541
 1.532  1.559
 1.380  1.338
 1.212  1.168
 1.355  1.119
 1.359  1.439
 1.482  1.305
 1.426  1.298
 1.268  1.094
 1.294  1.174
 1.378  1.276
 1.444  1.320
 1.383  1.374
 1.532  1.460
 1.337  1.356
 1.251  1.352
 1.415  1.541
 1.159  1.551
 0.984  1.610
NaN   NaN
 0.527  0.510
 0.570  0.186
 0.905  0.332
 0.917  0.494
 0.862  0.224
 0.984  0.094
 0.959  0.069
 0.768  0.285
 0.674  0.452
 0.798  0.437
 0.798  0.567
 1.021  0.641
 1.062  0.286
 0.769  0.472
 0.728  0.520
 0.605  0.542
 0.441  0.807
 0.537  0.831
 0.246  0.683
 0.368  0.487
 0.314  0.377
 0.382  0.514
 0.560  0.634
 0.400  0.747
 0.244  0.596
 0.236  0.501
 0.320  0.495
 0.120  0.381
-0.193  0.472
 0.115  0.802
 0.297  0.885
 0.420  0.666
 0.205  0.820
 0.208  1.088
 0.065  1.359
 0.094  1.269
-0.057  1.649
-0.116  1.462
-0.168  1.911
-0.255  1.785
-0.282  1.696
-0.148  2.084
-0.289  2.304
-0.232  2.543
-0.067  2.151
-0.175  1.905
-0.218  2.023
-0.263  1.994
-0.022  2.164
-0.095  2.393
 0.039  2.536
NaN   NaN
 0.485  0.485
 0.584  0.712
 0.354  0.509
 0.383  0.567
 0.665  0.500
 0.396  0.406
 0.547  0.702
 0.502  0.535
 0.365  0.752
 0.508  0.695
 0.313  0.562
 0.085  0.597
 0.066  0.744
 0.070  0.596
 0.135  0.510
-0.018  0.594
 0.074  0.279
 0.349  0.138
 0.009  0.449
-0.438  0.489
-0.322  0.567
-0.358  0.493
-0.557  0.503
-0.344  0.174
-0.487  0.372
-0.420  0.758
-0.229  0.881
-0.063  0.826
 0.049  1.033
 0.144  0.987
 0.076  0.951
 0.025  0.715
-0.125  0.500
 0.075  0.670
 0.070  0.917
 0.275  1.145
 0.409  1.376
 0.539  1.355
 0.430  1.393
 0.278  1.387
 0.326  1.001
 0.222  1.069
 0.160  0.997
 0.274  1.049
 0.526  1.315
 0.541  1.296
 0.535  1.266
 0.707  1.086
 0.624  1.282
 0.591  1.278
 0.603  1.411
NaN   NaN
 0.510  0.597
 0.536  0.555
 0.418  0.692
 0.557  0.826
 0.542  0.823
 0.607  0.861
 0.781  0.741
 0.726  0.623
 0.650  0.666
 0.905  0.550
 0.798  0.544
 0.908  0.601
 0.921  0.720
 0.858  0.813
 0.933  0.916
 1.083  0.952
 1.323  0.868
 1.155  0.957
 1.147  1.059
 1.179  0.841
 1.194  1.134
 1.148  1.035
 0.928  0.995
 1.023  0.848
 0.922  0.981
 1.058  0.965
 1.129  0.732
 1.026  0.564
 1.027  0.845
 0.955  0.674
 1.050  0.516
 1.065  0.656
 0.974  0.498
 1.017  0.394
 0.737  0.599
 0.704  0.615
 0.563  0.660
 0.513  0.627
 0.287  0.623
 0.070  0.587
 0.481  0.470
 0.568  0.740
 0.618  0.906
 0.340  0.665
 0.311  0.615
 0.060  0.486
 0.024  0.216
 0.120  0.348
 0.263  0.213
 0.458  0.401
 0.778  0.355
NaN   NaN
 0.437  0.547
 0.539  0.634
 0.545  0.736
 0.592  0.575
 0.692  0.911
 0.617  1.036
 0.481  1.126
 0.473  1.109
 0.303  1.312
 0.250  1.342
 0.584  1.039
 0.527  0.894
 0.707  0.707
 0.616  0.675
 0.540  0.345
 0.432  0.763
 0.521  1.013
 0.520  1.014
 0.640  0.947
 0.710  0.820
 0.840  0.733
 0.883  0.753
 0.788  0.407
 1.002  0.292
 1.194  0.524
 1.130  0.327
 0.876  0.095
 0.707 -0.105
 0.590 -0.008
 0.152  0.383
 0.158  0.534
 0.329  0.651
 0.497  0.684
 0.161  0.512
-0.052  0.558
 0.021  0.800
 0.244  0.917
-0.039  0.758
-0.261  0.943
-0.410  1.341
-0.612  1.159
-0.683  1.130
-0.626  1.389
-0.723  1.372
-0.831  1.216
-0.725  1.247
-0.658  1.168
-0.546  1.163
-0.461  1.312
-0.332  1.246
-0.534  1.027
NaN   NaN
 0.550  0.494
 0.551  0.562
 0.498  0.518
 0.512  0.561
 0.639  0.611
 0.561  0.406
 0.606 -0.020
 0.916 -0.208
 0.813 -0.387
 0.734 -0.439
 0.538 -0.339
 0.569  0.002
 0.716 -0.016
 0.648 -0.232
 0.566 -0.020
 0.722 -0.095
 0.794 -0.213
 0.758 -0.213
 0.781 -0.437
 0.549 -0.215
 0.531 -0.366
 0.563 -0.354
 0.617 -0.373
 0.466 -0.442
 0.431 -0.606
 0.680 -0.735
 0.859 -0.711
 0.914 -0.771
 0.847 -0.896
 0.873 -0.874
 0.752 -0.910
 0.757 -0.749
 0.731 -0.989
 0.708 -0.789
 0.714 -0.816
 0.614 -0.901
 0.757 -0.839
 0.903 -0.822
 0.999 -1.017
 0.910 -1.042
 0.896 -1.198
 0.669 -1.495
 0.698 -1.289
 0.746 -1.290
 0.724 -1.430
 0.573 -1.461
 0.637 -1.327
 0.844 -1.726
 1.121 -1.811
 0.954 -2.247
 1.255 -2.508
NaN   NaN
 0.464  0.546
 0.208  0.684
 0.098  0.532
 0.156  0.272
-0.061 -0.037
-0.095 -0.222
-0.131 -0.018
 0.195 -0.268
 0.368 -0.126
 0.226  0.046
 0.010 -0.100
 0.106  0.360
-0.190  0.455
-0.236  0.651
 0.049  0.509
 0.152  0.484
 0.198  0.412
 0.083 -0.057
-0.197  0.297
-0.224  0.315
-0.058  0.014
-0.209 -0.266
-0.426 -0.595
-0.510 -0.972
-0.171 -0.891
 0.111 -1.130
-0.304 -1.397
-0.704 -1.362
-0.472 -1.137
-0.482 -1.010
-0.440 -0.808
-0.441 -1.106
-0.286 -1.041
-0.484 -1.253
-0.457 -1.252
-0.625 -1.095
-0.520 -1.210
-0.275 -1.154
-0.231 -0.873
-0.203 -1.052
-0.052 -1.117
-0.300 -1.134
-0.264 -1.052
-0.020 -0.779
-0.103 -0.975
-0.343 -1.019
-0.439 -1.069
-0.381 -1.081
-0.284 -1.363
-0.155 -1.685
-0.241 -1.320
NaN   NaN
 0.415  0.546
 0.198  0.320
 0.427  0.569
 0.435  0.525
 0.347  0.212
 0.409  0.074
 0.450  0.562
 0.628  0.238
 0.350  0.291
 0.380  0.100
 0.813 -0.077
 0.826 -0.110
 0.861 -0.352
 1.039 -0.200
 1.025 -0.048
 1.238  0.148
 1.305 -0.106
 1.447 -0.274
 1.567 -0.179
 1.528 -0.201
 1.290 -0.246
 1.286 -0.113
 0.966 -0.029
 1.027  0.195
 1.284  0.187
 1.393  0.290
 1.683  0.287
 1.645 -0.017
 1.776 -0.062
 1.416 -0.002
 1.492  0.038
 1.291  0.053
 1.170 -0.077
 1.432 -0.015
 1.462  0.094
 1.310  0.342
 1.438  0.423
 1.292  0.566
 1.413  0.621
 1.563  0.761
 1.590  0.938
 1.590  1.085
 1.715  1.151
 1.908  1.252
 1.587  1.228
 1.606  0.820
 1.660  0.889
 1.598  0.902
 1.794  0.766
 1.763  0.726
 1.755  0.662
NaN   NaN
 0.485  0.475
 0.324  0.685
 0.047  0.681
 0.282  0.279
 0.530  0.046
 0.674 -0.118
 0.715 -0.152
 0.739 -0.137
 0.836 -0.192
 1.121 -0.280
 1.306 -0.312
 1.064  0.045
 1.086  0.030
 1.291 -0.047
 1.134 -0.395
 0.876 -0.089
 0.545  0.023
 0.737 -0.012
 0.701  0.320
 0.571 -0.033
 0.786  0.207
 0.705  0.292
 0.728  0.109
 0.766  0.012
 0.720  0.395
 0.971  0.255
 1.069  0.267
 1.204  0.384
 1.124  0.257
 1.095  0.393
 0.782  0.229
 1.028 -0.180
 0.863 -0.075
 1.016  0.049
 1.057 -0.188
 1.146 -0.054
 1.097 -0.212
 1.165 -0.224
 0.942 -0.382
 0.953 -0.356
 0.880 -0.276
 0.903 -0.510
 0.907 -0.580
 0.875 -0.447
 0.917 -0.560
 0.848 -0.340
 0.706 -0.471
 0.419 -0.473
 0.421 -0.381
 0.586 -0.612
 0.370 -0.360
NaN   NaN
 0.480  0.518
 0.609  0.688
 0.694  0.659
 0.810  0.485
 0.929  0.408
 1.003  0.599
 1.025  0.772
 1.023  0.827
 1.032  0.869
 1.011  0.987
 1.132  1.063
 1.330  0.839
 1.305  0.859
 1.272  0.997
 1.394  0.954
 1.477  0.917
 1.615  0.906
 1.511  0.817
 1.266  0.858
 1.124  1.026
 0.952  1.045
 0.732  0.864
 0.706  0.752
 0.653  0.558
 0.677  0.059
 0.740  0.138
 0.976  0.175
 0.987  0.253
 1.043  0.211
 0.756  0.196
 0.720  0.403
 0.718  0.177
 0.665  0.104
 0.793 -0.052
 0.523 -0.225
 0.272 -0.436
 0.745 -0.288
 0.902 -0.081
 0.857  0.094
 0.703  0.148
 0.722  0.083
 0.721  0.075
 1.078  0.115
 1.131 -0.055
 1.183 -0.131
 0.965 -0.152
 0.875 -0.062
 0.700 -0.247
 0.704 -0.304
 0.919 -0.063
 1.022  0.110
NaN   NaN
 0.476  0.462
 0.643  0.474
 0.751  0.644
 0.369  0.773
 0.385  0.594
 0.520  0.643
 0.216  0.587
 0.334  0.609
 0.381  0.687
 0.569  0.686
 0.397  0.663
 0.597  0.387
 0.533  0.445
 0.680  0.365
 0.818  0.471
 1.074  0.593
 1.089  0.504
 1.171  0.529
 1.342  0.603
 1.282  0.506
 1.262  0.478
 1.349  0.536
 1.489  0.606
 1.579  0.659
 1.503  0.757
 1.630  0.737
 1.665  0.676
 1.456  0.662
 1.549  0.738
 1.287  0.797
 1.190  0.842
 1.327  0.644
 1.361  0.461
 1.336  0.377
 1.430  0.484
 1.274  0.538
 1.377  0.876
 1.602  0.874
 1.798  1.082
 2.080  0.964
 2.129  0.915
 2.242  0.819
 2.304  0.850
 2.328  0.574
 2.380  0.543
 2.770  0.499
 2.785  0.535
 2.715  0.385
 2.766  0.156
 2.783  0.355
 2.743  0.277
NaN   NaN
 0.503  0.557
 0.538  0.306
 0.617  0.315
 0.715  0.623
 0.840  0.770
 0.780  0.940
 0.882  1.074
 1.030  1.146
 0.938  1.349
 0.911  1.204
 1.178  1.204
 1.185  1.356
 1.066  1.487
 0.913  1.738
 0.906  1.633
 0.845  1.582
 0.644  1.701
 0.724  1.839
 0.581  1.727
 0.706  1.825
 0.803  1.874
 0.854  1.832
 0.736  1.790
 0.678  1.570
 0.504  1.495
 0.685  1.394
 0.869  1.454
 1.000  1.438
 1.208  1.334
 1.202  1.333
 1.091  1.574
 1.079  1.498
 1.109  1.493
 1.029  1.517
 1.114  1.336
 1.164  1.417
 1.281  1.311
 1.279  1.393
 1.114  1.518
 1.045  1.264
 0.920  1.253
 0.926  1.361
 0.870  1.329
 1.190  1.369
 1.143  1.237
 1.236  1.159
 1.170  1.000
 1.161  0.902
 1.249  0.942
 1.317  1.027
 1.102  0.996
NaN   NaN
 0.434  0.450
 0.429  0.555
 0.513  0.506
 0.908  0.342
 0.849  0.478
 0.650  0.080
 0.611  0.092
 0.499  0.140
 0.697 -0.010
 0.797 -0.128
 0.790 -0.346
 0.589 -0.174
 0.543 -0.251
 0.525 -0.427
 0.141 -0.124
 0.172 -0.315
 0.438 -0.274
 0.646 -0.368
 0.685 -0.294
 0.724 -0.333
 0.783 -0.278
 0.919 -0.412
 0.938 -0.311
 0.615 -0.315
 0.923 -0.434
 0.697 -0.491
 0.783 -0.889
 0.950 -1.018
 0.857 -1.014
 0.996 -1.313
 1.206 -1.213
 1.430 -1.142
 1.338 -0.972
 1.129 -0.796
 0.911 -0.859
 0.926 -1.206
 1.330 -1.039
 1.276 -0.918
 1.324 -0.850
 1.370 -0.906
 1.356 -0.925
 1.566 -0.810
 1.448 -0.724
 1.430 -0.917
 1.390 -0.628
 1.578 -0.318
 1.423 -0.242
 1.469 -0.186
 1.600 -0.235
 1.739 -0.140
 1.874 -0.276
NaN   NaN
 0.494  0.545
 0.565  0.618
 0.549  0.483
 0.491  0.058
 0.420 -0.389
 0.533  0.015
 0.593  0.183
 0.697 -0.095
 0.450 -0.085
 0.375 -0.021
 0.818 -0.110
 0.878 -0.223
 0.977 -0.261
 0.820 -0.365
 0.852 -0.351
 0.818 -0.509
 0.713 -0.696
 0.862 -0.317
 0.741 -0.555
 0.652 -0.739
 0.460 -0.599
 0.618 -0.504
 0.684 -0.549
 0.393 -0.515
 0.577 -0.566
 0.260 -0.541
-0.343 -0.491
 0.214 -0.349
 0.328 -0.209
 0.292 -0.576
 0.423 -0.439
 0.232 -0.170
 0.676 -0.054
 0.827  0.247
 0.747  0.248
 0.650  0.345
 0.868  0.497
 0.816  0.135
 0.494  0.015
 0.641  0.148
 0.613 -0.008
 0.389 -0.122
 0.116 -0.506
 0.150 -0.572
 0.433 -0.407
 0.380 -0.576
-0.167 -0.420
-0.459 -0.470
-0.755 -0.478
-0.637 -0.275
-0.804 -0.016
NaN   NaN
 0.552  0.443
 0.643  0.498
 0.216  0.667
 0.076  0.784
 0.039  0.661
 0.102  0.695
 0.114  0.530
 0.244  0.802
 0.189  0.739
 0.306  0.644
 0.433  0.577
 0.366  0.743
 0.388  0.750
 0.137  0.498
 0.330  0.673
 0.304  0.752
 0.202  0.837
 0.283  0.887
 0.397  0.763
 0.488  0.712
 0.283  0.734
 0.426  0.861
 0.515  0.997
 0.152  1.091
-0.284  1.167
-0.561  0.961
-0.808  0.900
-0.795  1.038
-0.653  1.203
-0.412  1.564
-0.252  1.606
-0.450  1.555
-0.632  1.670
-0.822  1.577
-0.928  1.578
-0.919  1.632
-1.068  1.599
-0.906  1.390
-0.735  1.305
-0.633  1.417
-0.702  1.148
-0.569  1.103
-0.529  1.030
-0.386  1.337
-0.454  1.356
-0.446  1.208
-0.437  1.078
-0.305  1.179
-0.396  1.475
-0.552  1.017
-0.575  1.007
NaN   NaN
 0.471  0.495
 0.585  0.343
 0.820  0.364
 0.992  0.326
 0.972  0.292
 0.871  0.461
 0.815  0.479
 0.930  0.539
 0.772  0.453
 0.813  0.543
 0.770  0.672
 0.948  0.736
 0.983  0.885
 0.911  0.834
 0.772  0.941
 0.700  1.137
 0.713  1.024
 0.742  1.150
 0.580  1.170
 0.569  1.246
 0.707  1.342
 0.775  1.313
 0.584  1.451
 0.431  1.334
 0.460  1.481
 0.467  1.517
 0.707  1.668
 0.419  1.715
 0.567  1.848
 0.097  1.719
 0.008  1.860
-0.031  2.023
-0.151  2.157
-0.308  2.018
-0.245  2.012
-0.374  1.865
-0.435  1.869
-0.771  1.729
-0.714  1.564
-0.675  1.607
-0.631  1.768
-0.580  1.643
-0.589  1.704
-0.600  1.685
-0.816  1.453
-0.601  1.415
-0.656  1.217
-0.708  1.206
-0.996  1.028
-0.934  1.187
-0.741  1.392
NaN   NaN
 0.435  0.466
 0.347  0.277
 0.533  0.580
 0.789  0.720
 0.598  0.663
 0.397  0.769
 0.686  0.826
 0.596  0.839
 0.391  0.966
 0.266  0.938
 0.338  0.957
 0.333  0.883
 0.320  0.763
 0.356  0.863
 0.452  0.838
 0.425  1.202
 0.372  1.181
 0.117  1.503
 0.194  1.533
 0.262  1.514
 0.414  1.733
 0.316  1.521
 0.489  1.827
 0.555  1.722
 0.709  1.646
 0.843  1.650
 0.823  1.739
 0.660  1.652
 0.700  1.775
 0.723  1.951
 0.783  1.899
 0.729  2.008
 0.717  2.105
 0.817  2.222
 0.843  2.037
 0.767  2.282
 0.703  2.354
 0.525  2.203
 0.603  2.102
 0.677  1.961
 0.827  2.115
 0.701  2.065
 0.935  1.819
 0.680  1.770
 0.800  1.801
 0.733  1.638
 0.571  1.554
 0.527  1.728
 0.487  1.835
 0.394  1.641
 0.248  1.494
NaN   NaN
 0.566  0.546
 0.562  0.441
 0.620  0.651
 0.450  0.203
 0.318  0.282
-0.104 -0.039
-0.133  0.050
-0.077 -0.385
-0.074 -0.368
-0.234 -0.636
-0.410 -0.600
-0.561 -0.942
-0.495 -1.030
-0.469 -1.345
-0.623 -1.357
-0.833 -1.117
-1.134 -1.093
-1.141 -0.891
-1.554 -0.457
-1.458 -0.640
-1.398 -0.629
-1.462 -0.456
-1.123 -0.320
-1.364 -0.302
-1.536 -0.093
-1.499  0.205
-1.193 -0.246
-1.507 -0.254
-1.750 -0.604
-1.819 -0.818
-1.662 -0.642
-1.491 -0.617
-1.352 -0.601
-1.483 -1.212
-1.719 -1.159
-1.683 -0.892
-1.663 -1.049
-1.952 -1.193
-1.646 -0.904
-1.894 -0.914
-2.008 -0.894
-1.803 -0.591
-1.344 -0.763
-1.158 -1.232
-0.977 -1.542
-0.906 -1.325
-1.036 -1.423
-1.117 -1.563
-1.311 -1.645
-1.349 -1.799
-1.269 -1.647
NaN   NaN
 0.521  0.575
 0.710  0.545
 0.932  0.668
 0.863  0.704
 0.964  0.699
 1.025  0.653
 1.024  0.873
 1.060  0.905
 0.992  1.193
 1.021  1.350
 1.036  1.473
 1.058  1.315
 1.062  1.332
 1.209  1.359
 1.297  1.263
 1.120  1.181
 1.150  1.149
 0.983  1.355
 1.020  1.329
 0.990  1.387
 1.213  1.319
 1.416  1.143
 1.357  1.179
 1.221  1.190
 1.181  1.290
 1.124  1.097
 1.383  1.161
 1.234  1.295
 1.332  1.363
 1.299  1.353
 1.328  1.276
 1.102  1.388
 1.235  1.552
 0.947  1.653
 1.102  1.736
 1.072  1.850
 1.118  1.830
 1.024  1.797
 1.262  1.790
 1.271  1.707
 1.463  1.823
 1.491  1.896
 1.334  1.766
 1.280  1.693
 1.223  1.684
 1.328  1.821
 1.215  1.851
 1.212  2.028
 1.286  2.205
 1.405  2.216
 1.427  2.151
NaN   NaN
 0.488  0.471
 0.541  0.839
 0.548  0.991
 0.738  0.793
 0.711  0.805
 0.728  0.632
 0.757  0.833
 0.800  0.824
 0.708  0.708
 0.486  0.569
 0.339  0.473
 0.268  0.673
 0.154  1.069
 0.093  1.233
 0.000  1.083
 0.174  1.147
 0.154  0.672
 0.424  0.860
 0.210  1.088
 0.388  1.254
 0.541  1.022
 0.520  1.028
 0.113  0.976
-0.138  1.130
-0.207  1.250
-0.201  1.482
-0.455  1.329
-0.374  1.317
-0.360  1.274
-0.274  1.226
-0.398  1.103
-0.631  1.233
-0.788  1.054
-0.813  1.045
-1.288  0.948
-1.316  0.992
-1.010  0.643
-1.166  0.706
-1.282  0.828
-1.723  1.005
-1.618  0.978
-1.331  0.922
-1.504  0.992
-1.545  0.792
-1.804  0.870
-1.692  1.015
-1.650  0.740
-1.514  1.007
-1.369  1.011
-1.130  0.773
-1.069  0.718
NaN   NaN
 0.468  0.531
 0.582  0.352
 0.712  0.530
 0.629  0.701
 0.720  0.685
 0.429  0.824
 0.349  1.051
 0.162  1.187
 0.509  1.197
 0.688  1.360
 0.645  1.208
 0.667  1.377
 0.599  1.373
 0.686  1.339
 0.676  1.220
 0.741  1.280
 0.778  1.202
 0.792  1.409
 0.994  1.495
 1.056  1.503
 1.295  1.744
 1.336  1.759
 1.318  1.993
 1.281  1.921
 1.323  1.916
 1.375  2.001
 1.620  2.132
 1.431  2.229
 1.219  2.243
 1.192  2.406
 1.333  2.454
 1.395  2.477
 1.482  2.470
 1.501  2.600
 1.445  2.522
 1.589  2.459
 1.615  2.459
 1.763  2.346
 1.685  2.464
 1.665  2.373
 1.719  2.214
 1.831  2.149
 1.744  2.174
 1.608  2.046
 1.546  1.846
 1.458  1.705
 1.405  1.694
 1.563  1.845
 1.674  1.806
 1.854  1.778
 1.795  1.588
NaN   NaN
 0.564  0.553
 0.393  0.315
 0.155  0.256
 0.359  0.396
 0.061  0.560
-0.104  0.308
-0.298 -0.152
-0.342 -0.247
-0.377 -0.346
-0.316 -0.555
-0.573 -0.863
-0.685 -0.645
-0.951 -0.544
-0.632 -0.341
-0.860 -0.231
-0.881 -0.027
-1.253  0.012
-1.538 -0.002
-1.209 -0.068
-1.242 -0.162
-1.350 -0.151
-1.325  0.041
-1.522  0.024
-1.802 -0.181
-1.685 -0.119
-1.554 -0.180
-1.503  0.201
-1.433  0.208
-1.561  0.205
-1.592  0.026
-1.207  0.113
-0.973  0.311
-1.003  0.251
-1.291  0.449
-0.918  0.515
-1.077  0.712
-1.376  0.779
-1.368  0.441
-1.523  0.538
-1.338  0.517
-1.241  0.471
-1.158  0.579
-0.989  0.379
-1.082  0.341
-0.797  0.082
-0.455  0.224
-0.791 -0.078
-0.637  0.105
-0.197  0.336
-0.064  0.536
-0.095  0.583
NaN   NaN
 0.458  0.469
 0.701  0.535
 0.537  0.309
 0.878  0.301
 0.648  0.289
 0.685  0.532
 0.586  0.513
 0.629  0.573
 0.636  0.676
 0.651  0.639
 0.684  0.403
 0.709  0.200
 0.750  0.007
 0.720  0.035
 0.692  0.291
 0.529  0.252
 0.269  0.225
 0.490  0.162
 0.550  0.198
 0.682  0.049
 0.538  0.233
 0.028  0.343
 0.077  0.054
-0.207 -0.405
-0.098 -0.500
-0.292 -0.381
-0.784 -0.240
-0.524 -0.564
-0.557 -0.398
-0.037 -0.142
 0.113  0.283
 0.127  0.034
 0.509  0.149
 0.387  0.010
 0.660  0.018
 0.708 -0.106
 0.831 -0.082
 0.539 -0.324
 0.450 -0.261
 0.555  0.032
 0.498  0.244
 0.537  0.006
 0.239  0.060
 0.021  0.183
-0.107  0.072
-0.653  0.215
-0.839  0.256
-0.985  0.410
-0.964  0.331
-0.967  0.148
-0.851  0.133
NaN   NaN
 0.468  0.524
 0.575  0.866
 0.504  0.868
 0.501  0.804
 0.550  0.790
 0.560  0.662
 0.780  0.657
 0.974  0.724
 0.978  0.784
 0.979  0.536
 1.186  0.598
 0.998  0.540
 0.949  0.379
 0.841  0.484
 1.011  0.625
 0.974  0.522
 0.918  0.586
 1.009  0.566
 0.809  0.531
 0.860  0.489
 0.826  0.571
 0.896  0.561
 0.870  0.519
 0.801  0.354
 0.945  0.081
 0.868  0.140
 0.640  0.142
 0.722  0.112
 0.731 -0.148
 0.653 -0.273
 0.668 -0.201
 0.639 -0.550
 0.531 -0.576
 0.646 -0.573
 0.351 -0.538
 0.483 -0.611
-0.107 -0.322
-0.364 -0.311
-0.318 -0.013
-0.282  0.115
 0.151  0.306
 0.320  0.243
-0.019  0.556
 0.091  0.492
 0.041  0.725
 0.256  0.742
 0.675  0.954
 0.560  0.724
 0.332  0.752
 0.195  1.083
 0.087  1.046
NaN   NaN
 0.547  0.549
 0.530  0.586
 0.479  0.464
 0.703  0.377
 0.589  0.367
 0.746  0.305
 0.898  0.361
 0.872  0.462
 0.761  0.626
 0.798  0.434
 0.892  0.629
 0.902  0.490
 1.193  0.657
 1.067  0.662
 0.799  0.642
 0.769  0.616
 0.750  0.585
 0.746  0.623
 0.873  0.585
 0.827  0.669
 0.854  0.380
 0.514  0.360
 0.555  0.324
-0.232  0.492
-0.293  0.715
-0.143  0.578
 0.143  0.409
-0.222  0.448
-0.002  0.845
-0.072  1.011
-0.328  1.038
-0.207  1.076
-0.230  1.229
-0.129  1.246
-0.086  1.404
 0.038  1.395
-0.107  1.635
-0.368  1.620
-0.377  1.534
-0.033  1.470
-0.023  1.251
 0.234  1.438
 0.367  1.476
 0.162  1.486
 0.290  1.213
 0.283  1.377
 0.160  1.495
 0.175  1.601
 0.071  1.581
 0.144  1.636
 0.170  1.639
NaN   NaN
 0.502  0.404
 0.077  0.581
-0.182  0.775
 0.144  1.085
-0.068  0.992
-0.008  0.851
 0.226  0.775
 0.172  1.006
 0.344  0.890
 0.273  1.017
 0.359  0.889
 0.530  1.192
 0.395  1.380
 0.526  1.205
 0.435  1.401
 0.555  1.596
 0.419  1.550
 0.291  1.482
 0.383  1.507
 0.539  1.358
 0.539  1.266
 0.597  1.309
 0.627  1.350
 0.399  1.484
 0.490  1.332
 0.497  1.391
 0.564  1.479
 0.356  1.572
 0.114  1.562
 0.079  1.628
-0.122  1.493
-0.279  1.684
-0.391  1.906
-0.147  1.818
-0.289  2.160
-0.124  2.098
-0.122  2.030
-0.149  2.017
 0.197  2.226
 0.090  2.384
 0.042  2.354
-0.138  2.294
-0.012  2.222
 0.204  2.318
 0.437  2.381
 0.533  2.446
 0.322  2.424
 0.290  2.482
 0.390  2.496
 0.218  2.447
 0.373  2.102
NaN   NaN
 0.573  0.459
 0.639  0.505
 0.556  0.526
 0.635  0.793
 0.729  0.645
 0.591  0.778
 0.564  0.795
 0.389  0.868
 0.517  0.921
 0.334  0.738
 0.128  0.839
 0.265  0.747
 0.449  0.790
 0.253  0.713
 0.407  0.691
 0.420  0.867
 0.303  0.857
 0.310  0.868
 0.105  0.724
 0.106  0.888
 0.216  1.089
 0.087  0.994
 0.065  1.356
-0.158  1.546
-0.003  1.573
-0.054  1.565
 0.142  1.757
 0.029  1.910
 0.274  1.865
 0.520  1.681
 0.505  1.691
 0.560  1.690
 0.338  1.893
 0.335  1.769
 0.302  1.705
 0.392  1.777
 0.168  1.653
-0.093  1.436
-0.340  1.168
-0.527  0.900
-0.787  0.734
-0.779  0.791
-0.607  0.777
-0.660  0.786
-0.823  0.805
-0.903  1.187
-0.869  1.416
-0.904  1.103
-0.925  1.158
-0.809  1.178
-0.801  1.616
NaN   NaN
 0.520  0.567
 0.518  0.699
 0.383  0.825
 0.411  0.944
 0.300  1.016
 0.351  1.031
 0.319  1.089
 0.290  0.837
 0.397  0.838
 0.682  0.873
 0.758  0.903
 0.741  0.987
 0.731  1.058
 0.862  1.080
 0.962  1.032
 0.978  0.891
 1.215  0.753
 1.196  0.506
 1.106  0.587
 1.150  0.475
 1.340  0.269
 1.307  0.082
 1.236  0.049
 0.999  0.283
 0.919  0.373
 0.982  0.387
 0.981  0.419
 1.130  0.513
 1.047  0.480
 1.060  0.528
 1.160  0.794
 1.179  0.779
 1.307  0.906
 1.375  0.809
 1.223  1.017
 0.913  1.027
 0.953  1.112
 1.124  1.265
 0.919  1.220
 0.726  1.307
 0.724  1.331
 0.754  1.344
 0.781  1.327
 0.748  1.444
 0.687  1.623
 0.572  1.479
 0.522  1.489
 0.654  1.346
 0.711  1.295
 0.861  1.383
 0.652  1.408
NaN   NaN
 0.561  0.563
 0.528  0.713
 0.618  0.676
 0.401  0.682
 0.404  0.919
 0.367  0.907
 0.347  1.127
 0.440  1.321
 0.473  1.313
 0.309  1.060
 0.326  1.227
 0.165  1.083
 0.372  0.746
 0.218  0.715
 0.071  0.448
 0.084  0.389
-0.153  0.316
-0.042  0.055
 0.033  0.230
-0.041  0.464
-0.179  0.021
-0.117 -0.305
-0.103 -0.450
-0.225 -0.152
-0.231 -0.226
 0.001  0.206
-0.171  0.356
 0.009  0.492
 0.237  0.521
 0.234  0.360
 0.120  0.630
 0.203  0.888
 0.070  0.917
 0.114  0.906
-0.046  0.810
 0.060  0.867
-0.270  0.698
-0.341  0.482
-0.170  0.168
-0.166 -0.127
-0.185 -0.210
-0.039 -0.274
-0.417 -0.381
-0.300 -0.492
-0.335 -0.779
-0.122 -1.144
-0.142 -1.286
 0.118 -1.359
 0.290 -1.457
 0.011 -1.610
-0.137 -1.909
NaN   NaN
 0.464  0.552
 0.420  0.625
 0.442  0.630
 0.256  0.701
 0.250  0.675
 0.278  0.639
 0.237  0.562
 0.216  0.500
-0.066  0.665
 0.243  0.902
 0.430  0.637
 0.628  0.330
 0.486  0.484
 0.293  0.735
 0.291  0.867
-0.050  0.914
-0.001  0.943
 0.202  0.894
 0.343  0.802
 0.452  0.561
 0.120  0.515
 0.451  0.510
 0.339  0.349
 0.110  0.198
 0.213  0.325
 0.354  0.295
-0.032 -0.033
-0.035 -0.083
 0.191 -0.173
 0.550 -0.055
 0.665 -0.016
 0.620 -0.145
 0.619  0.106
 0.556  0.098
 0.490  0.055
 0.266  0.164
 0.375 -0.061
 0.645  0.106
 0.756  0.200
 0.916  0.247
 0.763  0.137
 0.971  0.074
 0.983  0.257
 0.893  0.326
 0.819  0.364
 0.860  0.539
 0.714  0.575
 0.681  0.399
 0.502  0.396
 0.479  0.622
 0.312  0.365
NaN   NaN
 0.527  0.592
 0.481  0.312
 0.521  0.573
 0.552  0.307
 0.396  0.158
 0.093 -0.326
 0.302 -0.431
-0.048 -0.562
-0.303 -0.719
-0.537 -0.206
-0.897 -0.200
-0.639 -0.405
-0.820 -0.257
-0.829 -0.018
-0.605  0.065
-0.873 -0.029
-0.827 -0.247
-0.972 -0.092
-0.598 -0.110
-0.406 -0.246
 0.089 -0.738
-0.138 -0.983
 0.179 -0.984
-0.020 -0.968
 0.160 -0.892
 0.610 -0.688
 0.484 -0.977
 0.699 -1.111
 0.692 -1.348
 0.762 -1.162
 0.743 -1.181
 0.693 -0.946
 0.658 -1.223
 0.909 -0.983
 0.901 -1.057
 0.977 -0.841
 1.482 -0.949
 1.405 -0.865
 1.150 -0.920
 1.330 -0.667
 1.078 -0.769
 0.906 -0.655
 0.907 -0.703
 0.839 -0.719
 0.711 -0.682
 0.788 -0.391
 0.497 -0.378
 0.427 -0.882
 0.055 -0.807
 0.294 -1.095
 0.133 -1.011
NaN   NaN
 0.478  0.439
 0.050  0.520
-0.182  0.310
-0.198  0.318
-0.199  0.247
-0.008  0.270
-0.045  0.303
 0.322  0.526
 0.312  0.121
 0.201 -0.069
 0.076 -0.038
-0.046  0.152
-0.015 -0.016
 0.097 -0.163
 0.245 -0.314
 0.217 -0.322
 0.272 -0.011
 0.157 -0.060
 0.189  0.132
 0.323 -0.138
 0.699  0.118
 0.208  0.201
-0.045  0.152
-0.520  0.331
-0.297  0.486
-0.010  0.141
-0.163 -0.388
 0.195 -0.433
 0.742 -0.413
 0.513 -0.449
-0.023 -0.257
-0.105 -0.669
 0.108 -0.858
-0.286 -1.094
-0.145 -1.316
-0.407 -1.445
-0.417 -1.155
-0.113 -1.661
 0.002 -1.423
-0.070 -1.114
-0.219 -0.831
-0.009 -0.718
-0.060 -0.704
 0.039 -0.921
-0.148 -0.988
-0.156 -0.601
-0.181 -0.437
-0.151 -0.182
-0.508 -0.404
-0.436 -0.175
-0.625 -0.198
NaN   NaN
 0.454  0.448
 0.385  0.472
 0.060  0.190
-0.109  0.537
 0.136  0.643
 0.126  0.681
 0.138  0.853
 0.318  0.697
 0.325  0.593
 0.614  0.562
 0.544  0.352
 0.524  0.028
 0.637  0.262
 0.769  0.208
 0.977  0.303
 0.986  0.264
 1.148  0.036
 1.301  0.197
 1.365  0.120
 1.498  0.201
 1.464  0.221
 1.439  0.315
 1.373  0.147
 1.451  0.152
 1.587  0.474
 1.467  0.527
 1.330  0.476
 1.298  0.727
 1.345  0.531
 1.285  0.497
 1.066  0.289
 1.103  0.201
 0.951  0.331
 0.967  0.321
 0.874  0.475
 0.802  0.484
 0.830  0.521
 1.134  0.586
 1.066  0.565
 0.940  0.549
 0.979  0.554
 1.024  0.505
 1.181  0.572
 1.205  0.603
 1.322  0.519
 1.163  0.278
 0.964  0.351
 1.025  0.577
 0.900  0.493
 0.889  0.533
 0.947  0.623
NaN   NaN
 0.448  0.563
 0.314  0.632
 0.465  0.365
 0.610  0.365
 0.714  0.444
 0.566  0.215
 0.498  0.184
 0.679  0.183
 0.714 -0.136
 0.818 -0.252
 0.783 -0.104
 0.636 -0.158
 0.623 -0.181
 0.583 -0.289
 0.338 -0.425
-0.187 -0.076
-0.096  0.120
-0.419  0.409
-0.530  0.507
-1.180  0.184
-0.982 -0.027
-0.836 -0.267
-1.058  0.114
-0.876 -0.175
-1.186 -0.414
-1.440 -0.184
-1.522 -0.505
-1.700 -0.657
-2.106 -0.594
-2.084 -0.694
-2.013 -0.731
-1.810 -0.616
-1.767 -0.833
-1.758 -0.716
-1.938 -0.966
-1.979 -1.213
-2.318 -0.860
-2.451 -0.782
-2.034 -0.554
-2.038 -0.354
-2.348 -0.596
-2.674 -0.776
-2.689 -0.995
-2.837 -0.628
-2.755 -0.368
-2.601 -0.389
-2.650 -0.339
-2.509 -0.309
-2.271 -0.341
-2.122 -0.552
-1.890 -0.627
NaN   NaN
 0.452  0.545
 0.563  0.599
 0.793  0.551
 0.772  0.562
 0.570  0.644
 0.480  0.632
 0.322  0.633
 0.186  0.641
 0.441  0.529
 0.244  0.556
 0.062  0.725
-0.149  0.871
 0.234  0.965
 0.439  0.897
 0.456  1.186
 0.374  1.229
 0.522  1.040
 0.708  0.696
 0.856  0.807
 0.903  0.840
 0.959  0.985
 1.016  1.199
 1.077  1.184
 1.076  1.355
 1.234  1.248
 1.272  1.453
 1.092  1.236
 1.307  1.264
 1.040  1.200
 0.990  1.155
 0.939  1.185
 0.871  1.274
 0.942  1.379
 0.816  1.533
 0.789  1.421
 0.713  1.400
 0.570  1.150
 0.432  1.376
 0.476  1.548
 0.555  1.397
 0.450  1.331
 0.573  1.600
 0.484  1.579
 0.391  1.528
 0.112  1.580
 0.250  1.450
 0.185  1.651
-0.045  1.601
-0.140  1.534
-0.178  1.483
-0.235  1.693
NaN   NaN
 0.503  0.529
 0.625  0.572
 0.650  0.595
 0.630  0.541
 0.518  0.436
 0.664  0.393
 0.734  0.619
 0.892  0.756
 0.876  0.858
 0.831  0.750
 0.658  1.052
 0.674  0.860
 0.604  1.015
 0.579  1.034
 0.451  1.010
 0.523  0.995
 0.645  0.885
 0.719  0.892
 0.971  0.800
 1.165  0.742
 1.228  0.709
 1.330  0.698
 1.382  0.711
 1.158  0.703
 1.068  0.604
 0.877  0.691
 1.074  0.748
 1.057  0.839
 1.143  0.804
 1.133  0.982
 1.202  0.888
 1.322  0.876
 1.051  0.741
 1.135  0.686
 1.174  0.611
 1.261  0.533
 1.246  0.493
 1.238  0.585
 1.178  0.469
 1.453  0.308
 1.573  0.360
 1.538  0.511
 1.539  0.514
 1.635  0.444
 1.564  0.542
 1.668  0.694
 1.600  0.629
 1.498  0.611
 1.543  0.667
 1.407  0.619
 1.256  0.584
NaN   NaN
 0.522  0.595
 0.563  0.570
 0.532  0.588
 0.374  0.078
 0.422  0.354
 0.304  0.564
 0.007  0.355
 0.057  0.551
 0.122  0.633
 0.056  0.460
-0.286  0.496
 0.013  0.541
 0.130  0.452
 0.064  0.477
-0.051  0.197
 0.020  0.207
-0.029  0.637
-0.215  0.591
-0.257  0.213
-0.248  0.078
-0.077  0.001
 0.273  0.560
 0.434  0.834
 0.370  0.907
 0.228  0.740
-0.137  0.628
 0.041  0.668
 0.270  0.579
 0.621  0.156
 0.747  0.194
 0.814  0.411
 0.581  0.250
 0.400  0.342
 0.288  0.501
 0.066  0.329
 0.479  0.457
 0.624  0.255
 0.470 -0.059
 0.161 -0.227
 0.363 -0.333
 0.030 -0.257
 0.237 -0.387
 0.257 -0.677
 0.425 -0.527
 0.474 -0.484
-0.007 -0.446
 0.149 -0.444
 0.585 -0.739
 0.859 -0.501
 1.055 -0.303
 0.931 -0.421
NaN   NaN
 0.565  0.549
 0.460  0.726
 0.734  0.847
 0.462  0.827
 0.267  0.547
 0.270  0.750
 0.255  0.885
 0.352  0.658
 0.577  0.824
 0.397  0.501
 0.431  0.598
 0.475  0.681
 0.372  0.648
 0.291  0.593
 0.143  0.765
 0.042  0.859
 0.170  0.817
 0.084  0.768
 0.027  0.880
 0.359  1.049
 0.224  0.934
-0.008  0.936
 0.196  1.032
 0.154  1.060
 0.289  0.851
-0.011  1.172
 0.197  1.105
 0.384  1.052
 0.422  1.114
 0.099  0.794
-0.083  0.849
 0.118  1.023
 0.376  1.074
 0.211  1.111
 0.310  1.205
 0.448  1.291
 0.650  1.401
 0.766  1.214
 0.847  1.237
 1.016  1.225
 1.099  1.175
 0.741  1.064
 0.649  1.042
 0.670  1.077
 0.586  1.242
 0.676  1.235
 0.909  1.334
 0.697  1.353
 0.832  1.567
 0.841  1.648
 1.046  1.778
NaN   NaN
 0.493  0.448
 0.481  0.331
 0.276  0.225
 0.091  0.556
 0.181  0.582
 0.087  0.671
 0.136  0.462
 0.218  0.688
 0.369  0.569
 0.469  0.602
 0.376  0.448
 0.223  0.390
-0.141  0.565
-0.197  0.615
-0.377  0.578
-0.251  0.900
 0.071  0.895
-0.097  0.975
 0.206  0.889
 0.350  0.785
 0.401  0.948
 0.435  1.148
 0.286  1.173
-0.066  1.093
-0.169  0.877
-0.137  0.953
-0.307  0.767
-0.191  0.800
-0.150  0.917
-0.308  0.876
-0.687  0.741
-0.782  0.554
-0.611  0.687
-0.563  0.833
-0.839  0.770
-0.838  1.049
-0.841  0.952
-0.855  0.765
-0.685  0.798
-0.671  0.670
-0.769  0.904
-0.896  0.927
-0.991  0.958
-0.687  0.945
-0.672  0.957
-0.623  0.773
-0.467  0.949
-0.501  0.761
-0.288  0.637
-0.309  0.505
-0.215  0.385
NaN   NaN
 0.488  0.409
 0.445  0.582
 0.373  0.626
 0.363  0.956
 0.198  1.089
 0.351  1.208
 0.195  1.130
 0.538  0.891
 0.626  0.971
 0.567  0.764
 0.849  0.808
 0.941  0.691
 0.711  0.787
 0.718  0.762
 0.879  0.937
 0.856  0.853
 0.954  0.625
 0.836  0.795
 0.887  0.734
 0.836  0.702
 0.895  0.826
 1.050  1.000
 1.198  0.780
 1.216  0.632
 1.203  0.583
 1.133  0.633
 1.242  0.576
 1.254  0.657
 1.258  0.324
 1.328  0.337
 1.122  0.292
 1.067  0.270
 1.039  0.153
 1.209  0.093
 0.951 -0.081
 1.039 -0.234
 1.193 -0.488
 1.327 -0.629
 1.192 -0.630
 1.140 -0.654
 1.161 -0.738
 1.284 -1.078
 1.154 -0.957
 1.051 -0.861
 1.304 -0.876
 1.519 -0.747
 1.581 -0.693
 1.634 -0.346
 1.341 -0.531
 1.503 -0.397
 1.618 -0.473
NaN   NaN
 0.592  0.463
 0.798  0.571
 0.691  0.673
 0.620  0.182
 0.614  0.338
 0.670  0.154
 0.691  0.183
 0.710  0.303
 0.806  0.447
 0.788  0.598
 0.687  0.599
 0.539  0.378
 0.386  0.598
 0.604  0.724
 0.869  0.796
 0.905  0.809
 1.173  0.794
 1.245  0.834
 1.165  0.812
 1.205  0.570
 1.018  0.654
 1.024  0.658
 0.940  0.444
 0.712  0.389
 0.359  0.066
 0.187  0.361
-0.272  0.159
-0.315  0.294
-0.513  0.332
-0.472  0.645
-0.543  0.354
-0.946  0.326
-1.000 -0.029
-1.349 -0.303
-1.056 -0.063
-0.967 -0.095
-1.314 -0.007
-1.355 -0.093
-1.507 -0.300
-1.619 -0.448
-1.834 -0.539
-1.559 -0.572
-1.710 -0.885
-1.892 -0.571
-1.747 -0.757
-1.684 -0.771
-2.051 -0.636
-1.748 -0.574
-1.528 -0.148
-1.199  0.191
-0.903  0.476
NaN   NaN
 0.528  0.475
 0.413  0.394
 0.620  0.400
 0.794  0.574
 0.659  0.221
 1.060  0.093
 1.065 -0.031
 1.262  0.317
 1.129  0.291
 1.401  0.304
 1.471  0.154
 1.145  0.395
 1.018  0.479
 0.991  0.596
 0.948  0.780
 0.886  0.769
 0.620  0.461
 0.703  0.268
 0.842  0.176
 0.846  0.322
 0.659 -0.066
 0.256  0.187
 0.078  0.035
-0.091  0.060
-0.145  0.456
 0.083  0.397
-0.144  0.124
 0.008 -0.206
-0.006 -0.185
 0.257 -0.277
 0.171 -0.229
 0.269 -0.374
-0.128 -0.603
 0.119 -0.810
-0.371 -0.791
-0.293 -0.664
-0.453 -0.754
-0.182 -0.702
-0.192 -0.939
-0.234 -0.904
-0.328 -1.364
-0.408 -1.678
-0.230 -1.317
-0.347 -0.963
-0.663 -0.966
-0.885 -0.898
-1.104 -1.068
-1.229 -1.013
-1.065 -0.751
-0.836 -0.610
-0.852 -0.882
NaN   NaN
 0.579  0.486
 0.264  0.274
 0.281  0.266
 0.367  0.172
 0.143  0.085
 0.162  0.089
 0.063 -0.289
-0.125 -0.289
-0.391 -0.067
-0.313  0.127
-0.145  0.308
 0.004  0.054
-0.027  0.019
-0.113 -0.210
-0.282 -0.393
-0.551 -0.563
-0.724 -0.885
-0.379 -0.694
-0.408 -0.951
-0.609 -1.307
-0.504 -1.326
-0.488 -1.245
-0.398 -1.407
-0.003 -1.447
-0.452 -1.722
-0.651 -1.801
-0.591 -2.130
-0.823 -2.222
-0.719 -2.386
-0.856 -2.455
-0.976 -2.592
-0.717 -2.178
-0.530 -2.124
-0.742 -2.189
-0.871 -1.995
-0.614 -1.724
-0.629 -1.572
-0.581 -1.784
-0.382 -2.078
-0.832 -2.609
-0.723 -3.130
-0.648 -3.498
-0.503 -3.110
-0.273 -3.114
-0.346 -3.037
-0.581 -3.219
-0.735 -3.256
-0.543 -3.136
-0.459 -3.102
-0.600 -2.995
-0.438 -2.696
NaN   NaN
 0.555  0.464
 0.528  0.490
 0.518  0.221
 0.614  0.315
 0.773  0.406
 0.676  0.268
 0.538 -0.072
 0.653 -0.062
 0.651 -0.066
 0.704 -0.074
 0.770 -0.010
 0.771 -0.076
 0.859 -0.181
 0.880 -0.370
 0.821 -0.326
 0.757 -0.518
 0.645 -0.422
 0.549 -0.416
 0.559 -0.555
 0.555 -0.314
 0.191 -0.440
 0.176 -0.542
 0.561 -0.490
 0.338 -0.788
 0.420 -0.947
 0.358 -0.726
 0.268 -0.762
 0.156 -0.428
-0.542 -0.443
-0.637 -0.774
-0.754 -0.870
-1.228 -0.425
-1.308 -0.627
-1.309 -0.730
-1.129 -0.616
-1.054 -0.598
-0.444 -1.136
-0.787 -0.894
-0.572 -0.922
-0.429 -1.003
-0.137 -0.733
-0.227 -0.672
-0.546 -0.319
-0.601  0.008
-0.606 -0.145
-0.381 -0.719
-0.730 -0.798
-0.496 -1.109
-0.628 -1.245
-0.573 -1.256
-0.954 -1.371
NaN   NaN
 0.478  0.529
 0.602  0.659
 0.256  0.638
 0.200  0.619
 0.012  0.549
 0.100  0.543
 0.075  0.546
-0.174  0.513
-0.111  0.656
 0.080  0.532
-0.116  0.610
-0.109  0.069
 0.024  0.153
-0.015  0.389
 0.073  0.577
 0.058  0.757
 0.249  0.619
 0.272  0.598
 0.177  0.701
-0.040  0.754
 0.254  0.575
 0.266  0.723
 0.147  0.739
-0.041  0.850
 0.080  0.735
-0.096  0.684
-0.105  1.012
-0.180  1.014
-0.305  0.875
-0.381  0.661
-0.335  0.552
-0.442  0.582
-0.308  0.591
 0.050  0.310
-0.039  0.511
-0.277  0.676
-0.370  0.566
-0.381  0.595
-0.227  0.851
-0.240  0.868
-0.660  0.934
-0.743  1.168
-0.603  1.134
-0.578  1.510
-0.474  1.474
-0.596  1.361
-0.794  1.339
-0.981  1.149
-1.199  0.949
-1.135  0.645
-1.187  0.171
NaN   NaN
 0.528  0.469
 0.616  0.199
 0.335  0.267
 0.506  0.100
 0.723  0.061
 0.633  0.148
 0.675  0.171
 0.701 -0.125
 0.698 -0.472
 0.774 -0.513
 0.757 -0.558
 1.062 -0.689
 1.319 -0.624
 1.475 -0.701
 1.470 -0.575
 1.258 -0.435
 1.364 -0.529
 1.544 -0.656
 1.598 -0.811
 1.630 -0.855
 1.586 -0.847
 1.293 -0.515
 1.319 -0.504
 1.363 -0.429
 1.431 -0.458
 1.501 -0.669
 1.757 -0.791
 1.738 -0.950
 1.724 -0.991
 1.670 -0.960
 1.692 -0.949
 1.627 -0.953
 1.469 -1.025
 1.402 -0.972
 1.670 -0.817
 1.661 -0.671
 1.767 -0.822
 1.911 -0.587
 1.799 -0.593
 2.073 -0.563
 1.817 -0.733
 1.684 -0.588
 1.521 -0.823
 1.368 -0.995
 1.154 -0.984
 1.564 -0.983
 1.881 -0.917
 1.950 -0.694
 2.031 -0.896
 1.925 -1.036
 1.872 -0.737
NaN   NaN
 0.585  0.535
 0.711  0.422
 0.813  0.251
 1.332  0.160
 1.387  0.219
 1.162  0.058
 1.348  0.364
 1.232  0.322
 1.469  0.307
 1.253  0.247
 1.293  0.304
 1.058  0.116
 1.188 -0.177
 1.093 -0.404
 1.095 -0.456
 1.163 -0.581
 1.306 -0.669
 1.319 -0.569
 1.399 -0.627
 1.611 -0.799
 1.602 -0.903
 1.683 -0.915
 1.552 -1.085
 1.699 -1.042
 1.422 -0.850
 1.112 -0.893
 0.906 -0.796
 0.863 -0.942
 0.857 -1.021
 0.835 -1.134
 0.768 -0.935
 0.586 -1.014
 0.711 -1.006
 0.200 -1.005
 0.382 -0.998
 0.386 -1.160
 0.130 -1.224
-0.188 -1.367
 0.111 -1.494
 0.272 -1.359
 0.745 -1.395
 0.701 -1.379
 0.927 -1.234
 0.775 -1.260
 0.814 -1.322
 0.703 -1.540
 0.585 -1.494
 0.373 -1.628
 0.478 -1.655
-0.005 -1.529
-0.138 -1.632
NaN   NaN
 0.491  0.440
 0.450  0.337
 0.514  0.265
 0.556  0.418
 0.102  0.374
 0.101  0.226
 0.309  0.001
 0.237 -0.411
 0.299 -0.333
-0.061 -0.232
-0.043 -0.513
-0.055 -0.544
-0.267 -0.318
-0.257 -0.334
-0.383 -0.355
-0.052 -0.817
 0.323 -0.544
 0.360 -0.427
 0.654 -0.443
 0.578 -0.515
 0.778 -0.664
 0.915 -0.885
 0.857 -1.126
 0.727 -0.773
 0.603 -0.808
 0.632 -0.704
 0.809 -0.442
 0.518 -0.133
 0.217 -0.317
 0.471 -0.338
 0.565 -0.227
 0.750 -0.153
 0.725  0.096
 0.891  0.258
 0.873  0.185
 1.056  0.193
 0.887  0.382
 0.663  0.469
 0.646  0.496
 0.841  0.354
 0.868  0.654
 0.819  0.787
 0.820  0.837
 0.673  0.700
 0.779  0.686
 0.691  0.575
 0.879  0.530
 0.807  0.387
 0.870  0.309
 1.128  0.358
 1.334  0.314
NaN   NaN
 0.455  0.556
 0.239  0.631
 0.167  0.514
 0.042  0.556
-0.289  0.744
-0.173  0.662
-0.280  0.704
-0.120  0.419
-0.255  0.327
-0.242  0.326
-0.389  0.019
-0.138 -0.545
-0.448 -0.314
-0.237 -0.266
-0.246 -0.459
-0.336 -0.318
-0.018 -0.653
 0.123 -1.078
-0.181 -1.099
-0.202 -1.006
-0.120 -0.907
-0.310 -0.987
-0.338 -0.549
-0.780 -0.635
-0.836 -0.641
-1.075 -1.066
-0.752 -0.887
-0.776 -0.997
-1.137 -0.991
-1.435 -1.372
-1.668 -1.155
-1.937 -1.220
-1.948 -1.256
-2.213 -1.582
-2.360 -1.326
-2.336 -1.692
-2.290 -1.665
-2.104 -2.099
-1.769 -1.964
-1.650 -2.120
-1.580 -2.593
-1.608 -2.784
-1.803 -2.781
-1.756 -2.908
-1.669 -2.551
-1.536 -2.586
-1.143 -2.706
-1.045 -2.475
-0.963 -2.286
-0.829 -2.103
-0.794 -2.276
NaN   NaN
 0.515  0.508
 0.540  0.601
 0.496  0.495
 0.581  0.653
 0.726  0.923
 0.577  0.876
 0.750  0.909
 0.689  0.754
 0.446  0.599
 0.661  0.480
 0.618  0.362
 0.648  0.578
 0.699  0.378
 0.490  0.400
 0.585  0.589
 0.390  0.577
 0.531  0.597
 0.811  0.681
 0.690  0.740
 0.709  0.838
 0.812  0.912
 0.849  0.857
 0.772  0.734
 0.790  0.758
 0.903  0.944
 0.969  1.052
 1.157  1.088
 1.080  1.097
 1.117  0.895
 1.100  0.952
 1.012  0.768
 0.882  1.118
 1.104  1.192
 1.093  1.374
 1.098  1.200
 1.242  1.253
 1.318  1.009
 1.664  1.084
 1.693  1.024
 1.911  1.095
 1.958  0.899
 1.792  0.976
 1.751  0.939
 1.859  1.140
 1.950  0.867
 1.948  0.772
 1.867  0.762
 1.953  0.730
 1.875  0.880
 2.047  0.880
 1.779  0.615
NaN   NaN
 0.428  0.499
 0.602  0.563
 0.752  0.436
 0.673  0.364
 0.873  0.322
 0.954  0.540
 1.039  0.522
 1.164  0.523
 1.073  0.593
 1.154  0.466
 1.231  0.579
 1.212  0.747
 1.309  0.706
 1.391  0.921
 1.312  0.914
 1.612  0.938
 1.464  0.784
 1.423  1.040
 1.147  0.954
 1.002  1.172
 1.073  1.145
 0.868  1.055
 0.892  1.065
 1.005  1.134
 1.095  1.133
 1.044  1.074
 1.073  1.145
 1.069  1.240
 0.922  1.427
 0.922  1.501
 0.756  1.266
 0.904  1.405
 0.917  1.380
 0.525  1.286
 0.645  1.291
 0.795  1.542
 0.824  1.483
 0.794  1.597
 0.736  1.608
 0.719  1.317
 0.803  1.319
 1.047  1.131
 1.011  1.021
 0.881  0.683
 1.016  0.786
 1.107  0.870
 0.915  1.049
 0.628  1.086
 0.669  1.249
 0.888  1.222
 1.027  1.085
NaN   NaN
 0.582  0.463
 0.555  0.514
 0.335  0.135
 0.326 -0.272
 0.459  0.066
 0.051 -0.015
 0.190  0.228
 0.479  0.388
 0.201  0.523
-0.079  0.400
-0.293  0.569
-0.184  0.746
 0.062  0.984
-0.151  1.073
-0.222  1.168
-0.473  1.197
-0.544  1.014
-0.585  1.171
-0.719  0.864
-0.528  0.705
-0.612  0.901
-0.527  0.891
-0.704  0.824
-0.920  0.878
-1.180  1.114
-1.215  1.032
-1.180  1.171
-1.197  1.170
-1.046  1.206
-0.913  1.313
-0.952  1.454
-1.019  1.528
-0.811  1.624
-0.525  1.728
-0.616  1.536
-0.500  1.381
-0.362  1.455
-0.370  1.386
-0.127  1.761
-0.310  1.963
-0.233  2.139
-0.417  1.965
-0.375  2.145
-0.379  2.111
-0.437  2.099
-0.212  2.142
-0.323  2.213
-0.366  2.243
-0.080  2.005
-0.105  1.952
 0.072  1.894
NaN   NaN
 0.505  0.494
 0.370  0.699
 0.221  0.824
 0.147  0.835
 0.209  0.747
 0.398  0.655
 0.257  1.107
 0.252  1.281
-0.007  1.287
-0.011  1.465
-0.212  1.575
-0.324  1.533
-0.118  1.371
 0.089  1.326
 0.216  1.205
 0.440  1.091
 0.503  1.130
 0.760  1.235
 0.641  1.108
 0.739  1.091
 0.767  1.196
 0.609  1.455
 0.731  1.399
 0.614  1.474
 0.432  1.535
 0.311  1.539
 0.292  1.870
 0.177  1.916
-0.120  2.206
-0.209  2.565
-0.416  2.688
-0.431  3.008
-0.687  2.924
-0.683  2.943
-0.848  3.080
-0.835  3.220
-0.810  3.097
-0.899  3.188
-1.354  2.995
-1.237  2.888
-1.040  2.913
-1.178  2.948
-1.139  2.735
-1.132  2.862
-1.272  3.130
-1.102  3.110
-0.907  3.107
-1.030  3.072
-0.971  3.108
-0.949  3.035
-1.101  3.251
NaN   NaN
 0.435  0.446
 0.397  0.577
 0.428  0.521
 0.519  0.631
 0.701  0.619
 0.497  0.673
 0.770  0.620
 0.733  0.700
 0.501  0.867
 0.617  0.980
 0.771  0.864
 0.862  1.051
 0.909  1.071
 1.012  1.035
 0.972  1.271
 0.746  1.344
 0.943  1.488
 0.776  1.443
 1.056  1.335
 1.092  1.235
 1.177  1.333
 1.291  1.167
 1.135  1.235
 0.965  1.271
 1.107  1.539
 1.125  1.524
 1.134  1.342
 1.059  1.219
 1.421  1.197
 1.559  1.216
 1.410  1.388
 1.333  1.247
 1.423  1.110
 1.339  1.166
 1.123  1.227
 1.342  1.256
 1.420  1.238
 1.575  1.070
 1.531  0.975
 1.586  0.983
 1.585  0.954
 1.918  0.945
 1.758  0.944
 1.755  1.029
 1.734  0.797
 1.752  1.198
 1.728  1.271
 1.879  1.146
 2.051  1.019
 2.195  1.088
 2.512  1.071
NaN   NaN
 0.521  0.539
 0.533  0.447
 0.657  0.219
 0.545  0.144
 0.622  0.181
 0.745  0.321
 0.742  0.493
 0.580  0.508
 0.430  0.451
 0.249  0.067
 0.336  0.118
 0.066 -0.006
-0.248  0.013
-0.357 -0.046
-0.564 -0.078
-0.461 -0.232
-0.978 -0.037
-1.045  0.236
-1.250 -0.005
-1.427  0.296
-1.354  0.127
-1.393  0.413
-1.223 -0.028
-1.673  0.057
-1.738 -0.239
-1.708 -0.364
-1.751 -0.249
-2.142 -0.484
-2.483 -0.383
-2.553 -0.546
-2.423 -0.957
-2.031 -1.274
-2.004 -1.261
-2.254 -1.290
-2.250 -1.107
-2.148 -1.116
-2.247 -1.098
-2.186 -1.096
-2.570 -1.198
-2.603 -1.490
-2.825 -1.561
-2.741 -1.761
-2.697 -2.119
-2.951 -2.156
-3.102 -2.248
-3.411 -2.553
-3.163 -2.832
-2.904 -2.671
-3.325 -2.667
-3.131 -2.509
-3.239 -2.229
NaN   NaN
 0.412  0.533
 0.061  0.356
-0.215  0.212
-0.221  0.122
-0.305 -0.102
-0.153  0.049
 0.090  0.376
 0.203  0.611
 0.377  0.545
 0.569  0.579
 0.519  0.552
 0.210  0.409
 0.406  0.186
 0.483  0.010
 0.611 -0.242
 0.687 -0.329
 0.737 -0.370
 1.089 -0.391
 1.313 -0.246
 1.440 -0.226
 1.435  0.260
 1.386  0.186
 1.444  0.219
 1.554  0.593
 1.517  0.661
 1.531  0.767
 1.646  0.684
 1.448  0.558
 1.581  0.931
 1.749  0.821
 1.623  0.948
 1.515  0.962
 1.396  0.742
 1.513  0.889
 1.550  1.044
 1.514  1.160
 1.554  1.326
 1.368  1.101
 1.294  1.213
 1.294  0.995
 1.188  0.986
 1.301  1.057
 1.311  1.301
 1.116  1.191
 0.927  1.303
 0.893  1.297
 0.676  1.432
 0.838  1.463
 0.694  1.203
 0.515  1.137
 0.670  1.188
NaN   NaN
 0.506  0.555
 0.512  0.729
 0.436  0.880
 0.510  0.950
 0.405  0.887
 0.353  0.747
 0.502  0.750
 0.672  0.871
 0.646  0.729
 0.812  0.860
 1.100  0.760
 0.929  0.794
 0.881  0.862
 0.716  1.023
 0.645  1.173
 0.520  1.305
 0.148  1.511
 0.011  1.429
 0.077  1.394
 0.044  1.409
 0.374  1.119
 0.489  1.091
 0.621  0.915
 0.560  0.969
 0.563  0.948
 0.588  0.981
 0.743  1.005
 0.659  0.878
 0.754  0.791
 0.950  0.895
 0.988  0.824
 1.023  0.842
 0.839  0.990
 0.742  1.049
 0.824  1.145
 0.447  1.145
 0.452  1.169
 0.349  0.999
 0.509  0.933
 0.290  0.792
 0.193  0.806
 0.250  0.847
 0.221  0.806
-0.064  0.720
-0.164  0.811
-0.296  0.735
-0.045  0.933
 0.105  0.779
 0.416  0.830
 0.245  0.825
 0.498  0.831
NaN   NaN
 0.441  0.445
 0.507  0.514
 0.408  0.581
 0.061  0.276
 0.036 -0.280
 0.366 -0.331
 0.700 -0.264
 0.689 -0.244
 0.996 -0.258
 1.046 -0.184
 1.180 -0.234
 1.193 -0.563
 1.150 -0.553
 1.488 -0.438
 1.697 -0.382
 1.628 -0.243
 1.706  0.069
 1.833  0.079
 1.738 -0.149
 1.793 -0.088
 1.849 -0.021
 1.803  0.217
 1.941  0.365
 2.013  0.179
 1.828  0.278
 1.697  0.251
 1.661  0.352
 1.473  0.458
 1.490  0.382
 1.643  0.578
 1.465  0.268
 1.532  0.340
 1.408  0.452
 1.448  0.332
 1.554  0.236
 1.573  0.357
 1.498  0.469
 1.518  0.378
 1.621  0.168
 1.398  0.230
 1.386  0.245
 1.147  0.322
 1.285  0.250
 1.129  0.395
 0.956  0.331
 1.179  0.507
 1.347  0.559
 1.582  0.646
 1.523  0.800
 1.514  0.638
 1.617  0.721
NaN   NaN
 0.549  0.534
 0.478  0.479
 0.242  0.687
 0.207  0.579
 0.226  0.467
 0.297  0.495
 0.145  0.377
 0.131  0.258
 0.112  0.460
 0.404  0.322
 0.431  0.604
 0.382  0.637
 0.501  0.937
 0.365  1.171
 0.294  1.073
 0.511  1.100
 0.542  1.157
 0.389  1.385
 0.190  1.671
 0.417  1.490
 0.348  1.486
 0.541  1.613
 0.522  1.614
 0.826  1.806
 0.771  1.874
 0.964  1.900
 1.079  1.986
 1.184  2.083
 1.053  1.948
 0.996  2.006
 0.880  1.928
 0.607  1.948
 0.649  2.128
 0.663  2.183
 0.718  2.051
 0.562  2.131
 0.467  2.210
 0.794  2.284
 0.691  2.258
 0.614  2.313
 0.561  2.333
 0.630  2.205
 0.491  2.188
 0.255  2.347
 0.204  2.437
-0.013  2.706
 0.134  2.772
 0.041  2.681
-0.062  2.673
-0.112  2.505
-0.112  2.448
NaN   NaN
 0.552  0.440
 0.651  0.512
 0.667  0.496
 0.853  0.394
 0.716  0.409
 0.557  0.689
 0.651  0.314
 0.775  0.240
 0.549  0.234
 0.790  0.080
 0.548  0.233
 0.620  0.192
 0.572  0.180
 0.203  0.259
-0.117  0.058
-0.062 -0.198
-0.037 -0.084
-0.299 -0.372
-0.244 -0.674
-0.247 -0.761
-0.041 -0.688
-0.098 -0.947
-0.371 -0.768
-0.399 -1.044
-0.571 -0.845
-0.598 -0.365
-0.397 -0.613
-0.370 -0.598
-0.669 -0.442
-0.497  0.139
-0.632 -0.100
-0.650 -0.700
-0.990 -0.791
-0.948 -0.794
-1.196 -0.732
-1.441 -1.377
-1.754 -1.551
-1.970 -1.409
-1.887 -1.395
-2.078 -1.441
-2.084 -1.586
-2.080 -1.581
-1.975 -1.324
-2.149 -1.625
-2.391 -1.601
-2.545 -1.480
-2.130 -1.577
-2.604 -1.545
-2.455 -1.138
-2.095 -1.008
-1.838 -1.224
NaN   NaN
 0.534  0.438
 0.490  0.309
 0.582  0.288
 0.688  0.182
 0.953  0.248
 1.153  0.186
 1.091  0.047
 1.080  0.071
 1.013  0.247
 0.901  0.296
 0.952  0.483
 0.801  0.345
 0.997  0.347
 0.826  0.428
 0.958  0.517
 0.974  0.627
 1.166  0.488
 0.961  0.460
 0.766  0.662
 0.784  0.559
 0.966  0.271
 1.162  0.335
 1.523  0.489
 1.394  0.615
 1.437  0.441
 1.244  0.296
 1.219  0.491
 1.068  0.472
 1.027  0.171
 1.273  0.311
 1.289  0.479
 1.311  0.134
 1.528  0.140
 1.512 -0.086
 1.727 -0.187
 1.838 -0.361
 1.621 -0.236
 1.690 -0.089
 1.816 -0.615
 2.129 -0.696
 2.130 -0.890
 1.924 -0.951
 2.235 -0.917
 2.124 -0.866
 2.156 -0.696
 2.134 -0.551
 2.162 -1.004
 1.886 -1.120
 1.708 -0.990
 1.702 -0.904
 1.790 -0.720
NaN   NaN
 0.500  0.403
 0.481  0.677
 0.700  0.688
 0.737  0.612
 0.640  0.580
 0.615  0.560
 0.605  0.457
 0.668  0.464
 0.855  0.483
 0.769  0.643
 0.814  0.761
 0.899  0.768
 0.863  0.752
 0.875  0.779
 0.810  0.914
 0.698  1.144
 0.522  1.146
 0.554  0.995
 0.850  0.978
 0.705  0.952
 1.035  0.697
 0.915  0.573
 0.884  0.485
 0.742  0.323
 0.850  0.360
 1.105  0.301
 0.743  0.344
 0.872  0.589
 0.957  0.487
 1.127  0.486
 1.182  0.422
 1.040  0.245
 0.811  0.434
 0.579  0.416
 0.660  0.353
 0.696  0.378
 1.028  0.282
 0.954  0.262
 0.667  0.141
 0.797 -0.005
 0.725  0.220
 0.509  0.238
 0.726 -0.075
 0.915 -0.035
 0.672  0.043
 0.624  0.106
 0.430 -0.173
 0.322  0.017
 0.515  0.191
 0.660  0.057
 0.763  0.088
NaN   NaN
 0.562  0.434
 0.727  0.394
 0.702  0.586
 0.794  0.718
 0.651  0.607
 0.432  0.328
 0.268  0.173
-0.139  0.020
-0.305  0.301
-0.251  0.467
-0.100  0.351
-0.174  0.241
-0.044  0.377
 0.008  0.283
 0.342 -0.222
 0.420 -0.199
 0.269  0.091
-0.196 -0.042
-0.186  0.068
-0.416 -0.020
-0.458 -0.101
-0.404 -0.076
-0.230  0.209
-0.452  0.258
-0.584  0.366
-0.638  0.332
-0.756  0.626
-0.896  0.745
-1.042  0.612
-0.891  0.565
-0.956  0.316
-0.911  0.132
-0.906  0.088
-0.698 -0.130
-0.745 -0.015
-0.568 -0.055
-0.519  0.203
-0.446 -0.106
-0.378 -0.290
-0.634 -0.306
-0.504 -0.168
-0.608 -0.053
-0.360 -0.044
-0.196  0.155
-0.359 -0.007
-0.670 -0.333
-0.792 -0.098
-0.485  0.276
-0.610  0.210
-0.570 -0.067
-0.679  0.115
NaN   NaN
 0.487  0.467
 0.636  0.303
 0.593  0.277
 0.214 -0.014
 0.084 -0.067
-0.185 -0.139
-0.401 -0.314
-0.247 -0.144
-0.098 -0.140
-0.027 -0.053
 0.035  0.295
-0.225  0.059
 0.108  0.223
-0.208  0.665
-0.265  0.643
 0.063  0.388
 0.048  0.681
-0.185  0.552
-0.279  0.533
 0.095  0.539
 0.009  0.558
-0.361  0.233
-0.136  0.153
-0.013 -0.135
-0.001 -0.330
-0.003 -0.095
 0.089 -0.112
 0.287 -0.191
 0.254 -0.093
 0.483  0.017
 0.262  0.229
 0.381  0.308
 0.340  0.355
 0.385  0.280
 0.074  0.277
 0.121  0.465
-0.122  0.585
-0.119  0.699
 0.014  0.912
 0.034  0.478
-0.174  0.487
-0.015  0.655
-0.183  0.574
-0.226  0.586
-0.266  0.462
-0.147  0.830
-0.359  0.684
-0.650  0.434
-0.881  0.614
-0.415  0.128
-0.324  0.443
NaN   NaN
 0.503  0.499
 0.591  0.432
 0.808  0.491
 0.900  0.554
 1.171  0.313
 1.160  0.341
 1.179  0.368
 1.338  0.279
 1.379  0.034
 1.369  0.260
 1.492  0.516
 1.477  0.528
 1.322  0.352
 1.429  0.416
 1.305  0.637
 1.235  0.803
 1.127  0.857
 1.227  1.026
 1.248  0.998
 0.971  0.898
 0.734  0.943
 0.874  0.887
 1.160  0.810
 1.217  0.671
 1.168  0.573
 1.081  0.818
 0.942  0.810
 1.092  0.740
 1.232  0.644
 1.164  0.498
 1.047  0.553
 1.282  0.576
 1.416  0.527
 1.092  0.744
 1.160  0.555
 0.976  0.860
 0.959  0.686
 0.974  0.754
 1.089  0.766
 1.204  0.745
 1.358  0.632
 1.459  0.620
 1.476  0.586
 1.485  0.586
 1.504  0.589
 1.442  0.658
 1.299  0.594
 1.269  0.451
 1.208  0.436
 1.453  0.435
 1.333  0.194
NaN   NaN
 0.564  0.471
 0.840  0.428
 0.639  0.566
 0.613  0.669
 0.523  0.792
 0.498  0.799
 0.707  0.823
 0.782  0.788
 0.592  0.850
 0.707  0.599
 0.718  0.516
 0.732  0.465
 0.570  0.480
 0.749  0.551
 0.784  0.493
 0.730  0.546
 0.777  0.200
 0.801 -0.049
 0.845 -0.219
 0.669 -0.040
 0.904  0.144
 1.052  0.376
 0.863  0.323
 0.906  0.360
 1.030  0.343
 0.967  0.359
 0.940  0.326
 0.876  0.294
 1.293  0.321
 1.526  0.032
 1.452  0.196
 1.693  0.252
 1.669  0.191
 1.671  0.369
 1.393  0.440
 1.444  0.638
 1.225  0.623
 1.245  0.585
 1.380  0.532
 1.274  0.559
 1.119  0.543
 1.156  0.756
 1.045  0.911
 1.026  0.831
 1.278  0.671
 1.103  0.863
 1.020  0.692
 0.928  1.006
 0.931  1.072
 0.966  1.002
 1.028  0.967
NaN   NaN
 0.537  0.549
 0.657  0.387
 0.441  0.389
 0.583  0.437
 0.693  0.342
 0.778 -0.173
 0.758  0.012
 0.634 -0.181
 0.794 -0.280
 0.534 -0.191
 0.516 -0.013
 0.447  0.125
 0.524  0.267
 0.492  0.489
 0.369  0.541
 0.443  0.167
 0.771  0.249
 0.758  0.335
 0.918  0.348
 1.161  0.209
 1.018  0.477
 0.846  0.622
 0.511  0.594
 0.371  0.553
 0.065  0.435
-0.308  0.225
 0.076  0.691
 0.313  0.581
 0.025  0.525
 0.289  0.666
 0.286  0.832
 0.188  0.683
 0.162  0.786
 0.006  0.605
-0.010  0.250
-0.469  0.243
-0.411  0.332
-0.718  0.611
-0.721  1.050
-0.621  0.998
-0.912  1.147
-1.063  0.991
-1.168  0.724
-1.353  0.806
-1.501  0.928
-1.573  1.203
-1.611  1.023
-1.241  0.903
-1.188  1.264
-0.976  1.542
-1.330  1.591
NaN   NaN
 0.579  0.440
 0.730  0.590
 0.635  0.576
 0.615  0.573
 0.555  0.621
 0.447  0.726
 0.451  0.762
 0.232  0.707
 0.243  0.857
 0.150  1.037
 0.294  1.113
 0.158  1.210
 0.219  1.325
 0.148  1.358
-0.021  1.416
-0.018  1.395
-0.249  1.290
-0.085  1.392
-0.319  1.458
-0.596  1.646
-0.598  1.614
-0.169  1.444
-0.144  1.502
 0.042  1.374
-0.016  1.483
 0.002  1.596
-0.217  1.559
-0.400  1.440
-0.552  1.685
-0.381  1.646
-0.437  1.803
-0.174  1.632
-0.311  1.482
-0.182  1.525
-0.410  1.198
-0.190  1.466
-0.253  1.596
-0.138  1.833
-0.130  1.635
-0.174  1.241
-0.317  1.401
-0.508  1.419
-0.251  1.270
-0.209  1.326
-0.189  1.134
 0.046  1.167
-0.037  1.265
 0.171  1.203
 0.257  1.386
 0.211  1.713
 0.104  1.875
NaN   NaN
 0.588  0.520
 0.500  0.671
 0.282  0.661
 0.030  0.632
-0.003  0.626
-0.114  0.728
-0.006  0.666
-0.073  0.674
-0.191  0.559
-0.055  0.603
-0.362  0.476
-0.282  0.548
-0.306  0.625
-0.218  0.458
-0.138  0.792
-0.084  0.643
-0.254  0.559
-0.112  0.581
 0.099  0.507
 0.019  0.748
-0.125  0.571
-0.384  0.655
-0.292  0.760
-0.280  0.627
-0.224  0.683
 0.001  0.446
 0.121  0.472
 0.143  0.653
 0.226  0.905
 0.292  0.742
 0.200  0.785
 0.226  0.775
 0.003  0.865
 0.106  0.846
-0.001  0.679
-0.236  0.852
-0.424  0.749
-0.387  0.813
-0.380  0.871
-0.416  1.072
-0.124  1.158
-0.049  0.897
 0.095  0.714
 0.245  0.785
 0.223  0.591
 0.244  0.757
 0.196  0.986
 0.008  1.215
 0.005  1.281
-0.065  1.110
-0.179  1.046
NaN   NaN
 0.516  0.504
 0.618  0.528
 0.740  0.518
 0.837  0.468
 0.999  0.392
 1.071  0.596
 1.214  0.475
 1.286  0.575
 1.268  0.496
 1.085  0.488
 0.727  0.607
 0.504  0.683
 0.504  0.832
 0.445  0.934
 0.203  0.986
 0.178  0.548
 0.414  0.522
 0.493  0.701
 0.595  0.819
 0.505  0.720
 0.472  0.692
 0.509  0.706
 0.310  0.793
 0.190  0.869
 0.329  0.984
 0.264  1.242
 0.137  1.472
-0.174  1.519
-0.241  1.740
-0.231  1.736
-0.244  2.030
-0.292  2.131
-0.434  1.819
-0.257  1.731
-0.089  1.621
-0.099  1.648
 0.048  1.829
 0.233  1.720
 0.208  1.823
 0.434  1.825
 0.439  1.764
 0.482  1.761
 0.236  1.818
 0.294  1.881
 0.308  1.564
 0.376  1.610
 0.478  1.513
 0.396  1.717
 0.437  1.764
 0.551  1.765
 0.524  2.031
NaN   NaN
 0.576  0.450
 0.762  0.286
 0.964  0.154
 1.104  0.208
 1.244  0.152
 1.166  0.062
 1.037 -0.042
 0.811 -0.023
 0.762  0.077
 0.548  0.078
 0.329  0.173
 0.407  0.241
 0.590  0.249
 0.634  0.489
 0.698  0.511
 0.581  0.647
 0.692  0.794
 0.754  0.907
 0.585  0.877
 0.391  1.023
 0.407  1.207
 0.460  1.394
 0.537  1.478
 0.545  1.498
 0.337  1.270
 0.828  1.277
 0.815  1.269
 0.990  1.544
 1.222  1.687
 1.352  1.564
 1.441  1.517
 1.410  1.228
 1.425  1.272
 1.393  1.333
 1.419  1.422
 1.510  1.501
 1.543  1.651
 1.705  1.792
 1.636  1.804
 1.470  1.781
 1.408  1.867
 1.413  2.007
 1.374  1.980
 1.703  1.903
 1.647  2.182
 1.802  2.134
 1.594  2.326
 1.578  2.338
 1.618  2.610
 1.689  2.817
 1.824  2.927
NaN   NaN
 0.567  0.562
 0.443  0.642
 0.540  0.704
 0.705  0.536
 0.580  0.716
 0.430  0.967
 0.863  1.044
 0.753  1.212
 0.572  1.089
 0.690  1.096
 0.726  0.693
 0.718  0.521
 0.634  0.569
 0.644  0.561
 0.673  0.534
 0.983  0.321
 1.159  0.467
 1.343  0.397
 1.663  0.426
 1.559  0.126
 1.697  0.251
 1.656  0.515
 1.616  0.574
 1.333  0.358
 1.325  0.260
 1.119  0.444
 1.049  0.666
 0.912  0.916
 1.065  0.842
 1.267  0.723
 1.161  0.807
 1.261  0.772
 1.210  0.917
 1.437  0.831
 1.560  1.111
 1.545  1.124
 1.625  1.069
 1.457  1.066
 1.199  1.071
 1.243  0.721
 1.485  0.947
 1.610  0.871
 1.721  0.820
 1.682  0.729
 1.649  0.612
 1.922  0.558
 1.921  0.299
 2.177  0.335
 2.278  0.578
 2.224  0.562
 2.490  0.774
NaN   NaN
 0.472  0.424
 0.329  0.742
 0.120  0.782
 0.134  0.883
 0.189  0.748
 0.363  0.732
-0.001  0.663
 0.025  0.789
-0.144  0.855
-0.110  0.875
-0.124  1.136
-0.377  1.325
-0.244  1.593
-0.178  1.629
-0.151  1.368
-0.277  1.482
-0.431  1.545
-0.336  1.520
-0.107  1.515
 0.061  1.543
 0.233  1.527
-0.070  1.599
-0.067  1.264
-0.125  1.266
-0.087  1.558
-0.108  1.507
-0.279  1.720
-0.478  1.941
-0.557  2.227
-0.417  2.346
-0.317  2.269
-0.158  2.107
-0.210  2.012
-0.182  2.235
-0.359  2.378
-0.410  2.550
-0.303  2.185
-0.519  2.389
-0.426  2.459
-0.235  2.391
-0.158  2.388
-0.147  2.751
-0.060  2.734
-0.127  2.831
-0.164  2.928
 0.118  2.854
 0.196  2.838
 0.096  3.075
 0.213  3.324
 0.320  3.460
 0.307  3.549
NaN   NaN
 0.487  0.497
 0.593  0.511
 0.655  0.633
 0.666  0.419
 0.918  0.606
 0.980  0.622
 0.796  0.562
 0.849  0.635
 0.756  0.811
 0.862  1.065
 0.837  0.913
 0.865  0.890
 1.074  0.789
 1.235  0.956
 1.067  0.984
 1.225  1.036
 1.517  1.192
 1.518  1.047
 1.545  1.043
 1.471  1.145
 1.290  1.310
 1.249  1.511
 1.030  1.575
 1.043  1.405
 1.012  1.290
 0.966  1.219
 1.029  0.879
 1.089  0.945
 0.874  0.991
 0.933  0.955
 0.753  0.988
 0.876  0.985
 1.164  1.093
 0.999  1.132
 0.842  1.178
 0.963  1.212
 1.148  1.423
 1.207  1.199
 1.146  1.318
 1.327  1.170
 1.205  1.131
 1.158  1.079
 1.312  0.850
 1.156  0.826
 1.040  0.979
 1.035  0.854
 1.123  0.920
 1.147  0.874
 1.068  0.901
 0.893  0.808
 1.012  0.829
NaN   NaN
 0.557  0.486
 0.480  0.225
 0.581  0.531
 0.480  0.682
 0.245  0.607
 0.315  0.517
 0.561  0.682
 0.587  0.794
 0.444  0.605
 0.538  0.660
 0.528  0.767
 0.648  1.049
 0.607  1.107
 0.616  1.041
 0.506  1.034
 0.549  1.291
 0.650  1.303
 0.659  1.241
 0.629  1.286
 0.565  1.329
 0.548  1.476
 0.678  1.514
 0.377  1.350
 0.593  1.275
 0.596  1.282
 0.429  1.282
 0.521  1.422
 0.566  1.299
 0.717  1.241
 0.622  1.079
 0.700  1.176
 0.943  1.117
 0.955  0.955
 0.789  0.989
 0.922  1.082
 1.122  1.031
 1.063  0.965
 1.102  1.213
 0.983  1.094
 1.224  0.945
 1.199  1.096
 1.222  0.953
 1.150  0.877
 1.014  0.814
 0.924  0.714
 1.039  0.594
 1.134  0.530
 1.121  0.469
 1.160  0.377
 1.430  0.172
 1.461  0.073
NaN   NaN
 0.526  0.489
 0.508  0.444
 0.669  0.694
 0.735  0.831
 0.787  0.987
 0.752  0.842
 0.709  1.009
 0.622  1.033
 0.615  1.008
 0.613  0.944
 0.590  0.912
 0.776  0.831
 0.734  0.933
 0.722  1.033
 0.633  1.180
 0.820  1.191
 0.814  1.359
 0.662  1.189
 0.693  1.252
 0.942  1.156
 1.342  1.330
 1.435  1.140
 1.470  1.326
 1.444  1.594
 1.411  1.506
 1.313  1.494
 1.432  1.542
 1.763  1.590
 1.681  1.368
 1.777  1.222
 1.831  1.239
 1.564  1.336
 1.719  1.556
 1.841  1.731
 1.858  1.891
 1.789  2.077
 1.905  1.981
 1.720  1.869
 1.726  1.818
 1.981  1.744
 1.871  2.013
 1.774  1.908
 1.958  1.800
 2.076  1.608
 1.883  1.784
 1.916  1.879
 1.876  1.964
 2.007  1.765
 2.150  1.707
 2.020  1.844
 2.053  1.994
NaN   NaN
 0.540  0.444
 0.694  0.705
 0.703  0.513
 0.639  0.513
 0.544  0.252
 0.222  0.184
-0.003 -0.047
 0.219 -0.167
 0.088 -0.088
 0.161 -0.320
 0.329 -0.428
-0.016  0.018
-0.347  0.238
-0.168  0.281
-0.209  0.401
-0.674  0.202
-0.839 -0.257
-0.917 -0.387
-0.742 -0.519
-0.234 -0.840
-0.094 -0.803
-0.174 -0.633
-0.412 -0.689
-0.305 -1.006
-0.347 -1.216
-0.082 -0.959
 0.045 -0.759
 0.079 -0.329
 0.280  0.040
-0.095 -0.390
 0.154 -0.047
 0.129  0.305
 0.123  0.302
 0.248  0.340
 0.466  0.292
 0.541  0.044
 0.642  0.348
 0.519  0.388
 0.589  0.483
 0.683  0.511
 0.697  0.399
 0.696  0.326
 0.593  0.447
 0.528  0.429
 0.758  0.727
 0.770  0.780
 0.688  0.747
 0.954  0.679
 1.119  0.579
 1.225  0.562
 1.269  0.528
NaN   NaN
 0.587  0.471
 0.565  0.359
 0.745  0.206
 0.684  0.311
 0.609  0.225
 0.306  0.279
-0.093  0.272
-0.319  0.240
-0.425  0.128
-0.143  0.342
 0.116  0.612
 0.208  0.646
 0.106  0.652
 0.323  0.370
 0.491  0.553
 0.499  0.359
 0.537  0.405
 0.261  0.187
 0.054  0.028
 0.118  0.295
-0.051  0.323
 0.006  0.295
 0.080  0.217
 0.139  0.043
 0.186  0.277
 0.174  0.119
-0.022  0.411
-0.193  0.628
-0.354  0.665
-0.189  0.663
-0.456  0.761
-0.329  0.836
-0.394  0.858
-0.505  0.458
-0.254  0.655
-0.154  0.619
-0.189  0.785
-0.197  0.720
-0.133  0.683
-0.305  0.948
-0.258  1.174
-0.267  1.376
-0.422  1.350
-0.172  1.626
-0.190  1.578
-0.090  1.415
-0.073  1.253
 0.016  1.340
 0.163  1.364
 0.305  1.379
 0.239  1.352
NaN   NaN
 0.591  0.495
 0.859  0.524
 0.821  0.457
 0.822  0.512
 0.657  0.592
 0.794  0.493
 0.822  0.174
 0.340  0.426
 0.590  0.376
 0.622  0.391
 0.492  0.378
 0.415  0.692
 0.209  0.847
 0.417  0.884
 0.341  0.682
 0.586  0.578
 0.411  0.570
 0.639  0.408
 0.720  0.473
 0.900  0.505
 0.948  0.749
 1.051  0.818
 0.790  0.648
 0.809  0.628
 0.878  0.636
 0.860  0.417
 0.616  0.388
 0.681 -0.050
 0.794 -0.053
 0.807  0.063
 0.824  0.123
 0.815  0.391
 0.899  0.551
 0.781  0.375
 0.918  0.546
 0.861  0.598
 0.742  0.393
 0.718  0.341
 0.724  0.422
 0.860  0.028
 1.053  0.043
 1.122  0.227
 0.971  0.172
 0.927  0.075
 0.795 -0.024
 0.867  0.036
 1.101 -0.046
 1.263 -0.046
 1.356  0.054
 1.455 -0.064
 1.090 -0.010
NaN   NaN
 0.573  0.566
 0.776  0.578
 1.018  0.537
 1.156  0.503
 1.234  0.348
 1.473  0.678
 1.496  0.715
 1.609  0.556
 1.622  0.665
 1.733  0.485
 1.760  0.531
 1.865  0.606
 1.830  0.682
 2.133  0.602
 2.061  0.624
 2.090  0.757
 2.012  0.641
 2.048  0.939
 2.241  0.987
 2.205  0.824
 2.133  0.825
 2.114  0.827
 1.964  0.807
 1.830  0.826
 1.605  0.923
 1.684  1.144
 1.538  0.989
 1.687  1.324
 1.753  1.241
 1.682  1.303
 1.635  1.354
 1.643  1.487
 1.650  1.169
 1.753  1.083
 1.979  0.927
 1.794  0.989
 1.738  1.114
 1.548  1.227
 1.502  1.141
 1.760  1.062
 1.599  1.114
 1.753  1.139
 1.619  1.320
 1.766  1.476
 1.810  1.596
 1.785  1.535
 1.514  1.572
 1.537  1.536
 1.549  1.506
 1.674  1.348
 1.643  1.401
NaN   NaN
 0.495  0.476
 0.480  0.314
 0.564  0.589
 0.413  0.507
 0.552  0.530
 0.574  0.527
 0.502  0.527
 0.690  0.270
 0.791  0.565
 0.797  0.646
 0.924  0.579
 1.010  0.649
 1.030  0.738
 0.795  0.739
 0.517  0.662
 0.436  0.627
 0.431  0.633
 0.528  0.879
 0.529  1.028
 0.492  1.024
 0.488  0.972
 0.449  0.962
 0.354  1.295
 0.180  1.190
 0.075  0.898
 0.117  0.932
-0.092  0.989
-0.170  1.014
-0.224  1.063
-0.060  0.765
-0.240  0.638
-0.178  0.543
-0.105  0.714
-0.089  0.568
-0.133  0.585
 0.039  0.615
 0.104  0.479
 0.127  0.473
 0.155 -0.212
 0.188 -0.108
 0.192 -0.247
 0.294  0.146
 0.085 -0.037
 0.245 -0.444
 0.075 -0.483
 0.176 -0.443
-0.095 -0.852
-0.203 -0.514
 0.333 -0.055
 0.421 -0.122
 0.105 -0.390
NaN   NaN
 0.448  0.552
 0.521  0.408
 0.641  0.382
 1.052  0.416
 1.199  0.491
 1.137  0.427
 1.190  0.336
 1.491  0.263
 1.555  0.384
 1.780  0.178
 1.689  0.524
 1.682  0.301
 1.683  0.317
 1.751  0.208
 1.703  0.266
 1.816  0.238
 1.780  0.332
 1.633  0.358
 1.516  0.296
 1.548  0.481
 1.809  0.542
 2.014  0.504
 2.047  0.627
 1.894  0.440
 2.052  0.369
 2.039  0.012
 1.532 -0.150
 1.670 -0.234
 1.643 -0.217
 1.562 -0.134
 1.649  0.028
 1.303 -0.109
 1.324 -0.015
 1.322 -0.067
 1.579 -0.330
 1.345 -0.491
 1.061 -0.594
 1.325 -0.689
 1.461 -0.799
 1.229 -0.676
 1.228 -0.692
 1.334 -0.562
 1.015 -0.720
 1.181 -0.603
 1.385 -0.548
 1.458 -0.589
 1.552 -0.621
 1.662 -0.887
 1.618 -0.697
 1.807 -0.638
 1.708 -0.862
NaN   NaN
 0.451  0.429
 0.748  0.437
 0.837  0.444
 0.891  0.361
 1.018  0.705
 1.037  0.630
 0.865  0.653
 0.610  0.554
 0.704  0.746
 0.779  0.749
 0.722  0.733
 0.889  0.738
 0.838  0.597
 0.859  0.461
 0.817  0.339
 1.010  0.360
 0.791  0.583
 0.528  0.775
 0.525  0.625
 0.279  0.414
 0.052  0.507
-0.311  0.431
-0.373  0.696
-0.363  0.804
-0.199  0.836
-0.062  0.708
 0.110  0.616
 0.018  0.653
 0.085  0.666
-0.061  0.758
-0.114  0.741
-0.416  0.587
-0.217  0.706
 0.162  0.815
-0.099  0.997
-0.054  0.991
 0.152  1.237
-0.342  1.050
-0.591  0.845
-0.629  1.033
-0.529  0.958
-0.616  0.915
-0.607  0.927
-0.529  0.734
-0.404  0.648
-0.194  0.924
 0.101  1.010
-0.154  1.169
-0.300  1.183
-0.332  1.196
-0.153  0.990
NaN   NaN
 0.419  0.546
 0.441  0.184
 0.878  0.105
 1.271  0.197
 1.388  0.272
 1.107  0.422
 1.012  0.340
 1.199  0.492
 1.207  0.386
 1.478  0.351
 1.217  0.345
 1.148  0.270
 1.080  0.294
 1.230  0.548
 1.606  0.552
 1.484  0.642
 1.293  0.388
 1.407  0.379
 1.373  0.276
 1.417  0.271
 1.568  0.233
 1.543  0.024
 1.666  0.187
 1.441  0.299
 1.568  0.244
 1.402  0.314
 1.282  0.425
 1.428  0.666
 1.155  0.425
 1.292  0.537
 1.138  0.620
 1.252  0.455
 1.179  0.566
 1.156  0.589
 1.099  0.664
 1.190  0.712
 1.209  0.654
 1.211  0.571
 1.514  0.705
 1.676  0.869
 1.754  0.921
 1.756  1.127
 1.730  1.254
 1.671  1.216
 1.775  1.319
 1.792  1.105
 1.750  1.195
 1.798  1.364
 1.586  1.474
 1.660  1.360
 1.677  1.496
NaN   NaN
 0.518  0.563
 0.490  0.728
 0.696  0.665
 0.638  0.612
 0.483  0.543
 0.472  0.267
 0.606  0.310
 0.601  0.466
 0.621  0.485
 0.660  0.588
 0.771  0.541
 0.530  0.323
 0.490  0.098
 0.294 -0.118
-0.030  0.030
 0.160  0.090
 0.222  0.400
 0.125  0.338
 0.378  0.276
 0.146  0.242
 0.184  0.092
 0.183  0.016
 0.295 -0.058
 0.264 -0.113
-0.013 -0.083
 0.099 -0.385
 0.246 -0.136
 0.307  0.166
 0.120  0.491
 0.150  0.677
 0.285  0.482
 0.274  0.504
 0.234  0.326
 0.261  0.486
 0.318  0.843
 0.120  0.777
 0.289  0.730
 0.564  0.911
 0.270  1.002
 0.487  1.014
 0.567  0.744
 0.466  0.638
 0.590  0.347
 0.463  0.191
 0.518  0.122
 0.514 -0.160
 0.139 -0.240
 0.175 -0.239
 0.028 -0.364
 0.146 -0.538
 0.049 -0.704
NaN   NaN
 0.461  0.462
 0.434  0.285
 0.555  0.367
 0.572  0.485
 0.721  0.682
 0.898  0.535
 1.051  0.577
 1.090  0.664
 1.140  0.719
 1.069  0.846
 0.777  0.768
 0.790  0.719
 0.808  0.657
 0.826  0.735
 0.907  0.702
 0.841  0.741
 0.754  0.776
 0.669  0.755
 0.670  0.866
 0.616  0.915
 0.452  0.806
 0.296  0.837
 0.423  1.161
 0.459  0.997
 0.626  0.871
 0.515  0.861
 0.539  0.901
 0.233  0.779
 0.197  0.537
-0.120  0.449
-0.059  0.065
 0.094  0.464
-0.012  0.704
-0.099  0.659
-0.268  0.577
 0.069  0.624
 0.043  0.621
 0.101  0.647
 0.218  0.602
 0.074  0.793
 0.177  0.546
 0.270  0.224
-0.010 -0.025
 0.095 -0.261
 0.228 -0.339
-0.127 -0.389
-0.125 -0.491
-0.017 -0.690
 0.032 -0.385
 0.192 -0.459
 0.272 -0.174
NaN   NaN
 0.564  0.494
 0.595  0.276
 0.743  0.287
 1.041  0.428
 1.242  0.597
 1.125  0.676
 1.065  0.768
 1.033  0.720
 1.132  0.799
 1.162  0.689
 1.253  0.633
 1.349  0.845
 1.246  1.164
 0.930  1.260
 1.131  1.373
 0.942  1.407
 0.838  1.352
 0.805  1.473
 0.620  1.552
 0.606  1.565
 0.630  1.876
 0.448  1.839
 0.770  2.009
 0.945  2.039
 0.845  2.090
 0.973  2.221
 1.174  2.145
 1.315  2.116
 1.304  2.070
 1.510  2.074
 1.619  2.041
 1.622  1.762
 1.657  1.739
 1.551  1.514
 1.435  1.561
 1.362  1.419
 1.224  1.320
 1.381  1.196
 1.422  1.292
 1.291  1.355
 1.277  1.339
 1.157  1.401
 1.157  1.403
 1.079  1.743
 1.194  1.795
 0.897  1.508
 0.907  1.503
 0.738  1.557
 0.589  1.651
 0.673  1.644
 0.573  1.766
NaN   NaN
 0.593  0.483
 0.339  0.638
 0.447  0.646
 0.508  0.410
 0.738  0.159
 0.798  0.318
 0.777  0.414
 0.606  0.615
 0.543  0.678
 0.532  0.704
 0.648  0.693
 0.675  0.740
 0.687  0.700
 0.755  0.612
 0.717  0.624
 0.896  0.484
 0.922  0.506
 0.865  0.412
 0.875  0.268
 0.878  0.382
 0.886  0.254
 0.711  0.291
 0.937  0.464
 1.202  0.501
 1.047  0.470
 0.934  0.566
 0.649  0.639
 0.660  0.640
 0.697  0.762
 0.295  0.991
 0.327  0.960
 0.583  0.910
 0.621  1.163
 0.641  1.117
 0.785  1.108
 0.551  0.880
 0.626  0.762
 0.618  0.749
 0.679  0.599
 0.833  0.662
 0.962  0.743
 0.788  0.745
 0.789  0.665
 0.703  0.519
 0.740  0.630
 0.772  0.755
 0.752  0.773
 0.791  0.961
 0.763  0.850
 0.749  0.725
 0.814  0.626
NaN   NaN
 0.487  0.555
 0.596  0.587
 0.669  0.783
 0.724  0.973
 0.624  1.009
 0.482  0.907
 0.555  0.979
 0.543  1.107
 0.538  1.062
 0.296  1.010
 0.260  1.029
 0.076  1.037
 0.221  1.143
 0.191  1.242
 0.130  1.229
 0.451  1.410
 0.470  1.562
 0.374  1.724
 0.195  1.683
 0.166  1.869
 0.134  2.049
 0.274  2.268
 0.562  2.478
 0.563  2.707
 0.542  2.759
 0.464  2.771
 0.624  2.577
 0.722  2.377
 0.719  2.639
 0.669  2.837
 0.859  2.737
 0.837  2.630
 0.786  2.774
 1.039  2.678
 1.093  2.479
 1.314  2.485
 1.464  2.416
 1.564  2.240
 1.693  2.038
 1.649  1.951
 2.006  2.086
 2.272  2.010
 2.283  1.919
 2.263  2.062
 2.247  2.025
 2.219  2.086
 2.305  1.940
 2.110  1.847
 2.035  1.910
 2.092  1.798
 2.007  1.822
NaN   NaN
 0.501  0.446
 0.498  0.744
 0.441  0.909
 0.213  0.641
 0.546  1.069
 0.331  1.144
 0.281  1.161
 0.274  1.112
 0.207  1.197
-0.064  1.360
-0.180  1.152
-0.172  1.328
-0.061  1.622
-0.026  1.708
-0.124  1.889
-0.071  1.863
-0.023  1.799
-0.113  1.878
-0.085  1.509
-0.201  1.460
-0.153  1.567
-0.086  1.448
-0.104  1.411
-0.045  1.551
 0.272  1.495
 0.219  1.670
 0.458  1.599
 0.403  1.603
 0.295  1.460
 0.410  1.473
 0.488  1.511
 0.525  1.222
 0.719  1.147
 0.579  1.130
 0.734  0.934
 0.364  1.094
 0.400  1.082
 0.315  0.924
 0.529  0.761
 0.476  0.703
 0.615  0.677
 0.632  0.365
 0.878  0.254
 0.792  0.221
 0.349 -0.050
 0.105  0.001
 0.172 -0.263
 0.082 -0.185
-0.096 -0.168
 0.285 -0.311
 0.448 -0.073
NaN   NaN
 0.562  0.551
 0.583  0.804
 0.844  0.759
 0.922  0.885
 0.928  0.740
 1.010  0.710
 1.087  0.703
 1.067  0.675
 0.903  0.757
 0.695  0.787
 0.738  0.746
 0.912  0.603
 0.757  0.423
 0.698  0.493
 0.603  0.623
 0.569  0.644
 0.852  0.747
 0.773  0.844
 0.931  0.844
 0.886  0.880
 1.095  1.094
 1.006  1.063
 1.095  0.911
 0.976  0.922
 0.909  0.803
 1.017  0.904
 1.283  0.867
 1.546  0.875
 1.522  0.989
 1.585  0.882
 1.647  1.071
 1.692  1.062
 1.571  0.887
 1.397  1.048
 1.429  0.840
 1.463  0.746
 1.579  0.754
 1.702  0.631
 1.721  0.613
 1.607  0.691
 1.490  0.618
 1.452  0.583
 1.490  0.930
 1.417  0.983
 1.478  1.197
 1.301  1.423
 1.181  1.606
 1.205  1.724
 1.074  1.675
 1.085  1.635
 1.130  1.521
NaN   NaN
 0.489  0.590
 0.224  0.286
 0.193  0.159
 0.370  0.146
 0.645  0.083
 0.651  0.241
 0.663  0.561
 0.764  0.589
 0.631  0.757
 0.856  0.730
 0.839  0.735
 0.735  0.650
 0.910  0.764
 0.820  0.849
 1.042  0.902
 0.860  1.089
 0.980  1.182
 1.105  1.229
 1.157  0.965
 1.136  0.870
 1.118  1.016
 1.046  1.210
 0.998  1.200
 1.116  1.128
 1.120  1.212
 1.161  1.092
 1.352  1.169
 1.501  1.218
 1.450  1.069
 1.514  1.131
 1.659  0.983
 1.775  1.048
 1.831  0.990
 1.672  0.939
 1.467  0.992
 1.191  0.866
 1.318  0.991
 1.170  1.058
 1.053  1.039
 1.044  1.087
 1.183  1.040
 1.276  0.568
 1.034  0.708
 1.007  0.667
 0.908  0.577
 1.145  0.546
 0.776  0.382
 0.991  0.492
 0.863  0.692
 0.717  0.708
 0.447  0.685
NaN   NaN
 0.523  0.560
 0.472  0.879
 0.541  0.912
 0.711  0.949
 0.547  1.101
 0.457  0.931
 0.644  0.884
 0.520  1.039
 0.260  0.852
 0.239  0.953
 0.241  1.088
 0.514  0.972
 0.236  0.879
 0.218  1.147
 0.503  1.248
 0.316  1.156
 0.279  1.180
 0.103  1.185
 0.114  1.357
 0.209  1.313
 0.170  1.334
 0.218  1.437
 0.308  1.325
 0.277  1.236
 0.159  1.315
 0.002  1.356
-0.151  1.258
-0.146  1.305
-0.192  1.069
 0.008  0.966
 0.088  0.935
-0.035  1.007
 0.001  1.070
-0.042  1.045
 0.043  1.164
-0.165  1.223
-0.237  1.055
-0.467  0.879
-0.106  0.887
 0.038  0.607
 0.441  0.442
 0.428  0.436
 0.205  0.098
 0.334 -0.105
 0.289 -0.345
 0.222 -0.325
 0.088 -0.852
 0.095 -1.211
 0.198 -1.126
 0.253 -1.435
 0.273 -1.674
NaN   NaN
 0.503  0.402
 0.717  0.512
 0.363  0.380
 0.617  0.486
 0.605  0.553
 0.759  0.318
 0.878  0.484
 0.998  0.632
 0.905  0.724
 0.857  0.698
 0.815  0.809
 0.907  0.744
 1.102  0.609
 1.359  0.563
 1.344  0.329
 1.294  0.380
 1.181  0.441
 1.243  0.534
 1.312  0.554
 1.209  0.446
 1.294  0.584
 1.364  0.877
 1.402  0.713
 1.364  0.602
 1.256  0.773
 1.113  0.826
 1.377  1.094
 1.122  0.948
 1.003  1.011
 0.895  1.078
 0.752  1.237
 0.684  1.071
 0.565  1.139
 0.519  1.276
 0.449  1.173
 0.308  1.290
 0.316  1.442
 0.337  1.329
 0.215  1.735
 0.263  1.765
 0.393  1.896
 0.161  1.986
 0.150  2.034
 0.015  2.147
-0.243  2.177
-0.390  1.899
-0.402  2.034
-0.442  2.219
-0.657  2.186
-0.629  2.350
-0.991  2.385
NaN   NaN
 0.588  0.470
 0.595  0.142
 0.656  0.477
 0.907  0.631
 1.129  0.565
 1.115  0.788
 1.164  0.786
 1.026  0.753
 1.147  0.530
 1.415  0.498
 1.085  0.561
 1.005  0.592
 1.034  0.387
 0.873  0.260
 0.665  0.246
 0.620  0.175
 0.543 -0.021
 0.507 -0.332
 0.720 -0.410
 0.641 -0.488
 0.518 -0.667
 0.805 -0.664
 0.932 -0.662
 1.110 -0.781
 1.260 -0.604
 1.174 -0.621
 1.207 -0.613
 1.026 -0.919
 1.049 -0.879
 0.747 -0.921
 0.778 -0.637
 0.856 -0.557
 0.859 -0.566
 1.005 -0.477
 0.834 -0.628
 1.089 -0.731
 0.775 -0.537
 0.975 -0.474
 0.730 -0.620
 0.932 -0.696
 0.631 -0.837
 0.221 -0.915
 0.439 -0.957
 0.500 -0.700
 0.722 -0.724
 0.855 -0.623
 1.035 -0.841
 0.897 -0.838
 0.819 -0.657
 1.030 -0.853
 1.031 -1.110
NaN   NaN
 0.508  0.424
 0.750  0.227
 0.795  0.214
 0.997  0.098
 1.077  0.117
 0.907  0.305
 1.227  0.398
 1.350  0.582
 1.340  0.634
 1.442  0.605
 1.652  0.596
 1.589  0.595
 1.768  0.728
 1.819  0.810
 1.873  0.958
 2.080  1.090
 2.268  1.035
 2.370  0.991
 2.298  0.755
 2.526  0.615
 2.499  0.563
 2.588  0.546
 2.668  0.636
 2.955  0.613
 2.963  0.580
 3.091  0.327
 3.161  0.447
 2.991  0.621
 2.753  0.794
 2.649  0.818
 2.624  0.910
 2.578  0.925
 2.517  0.711
 2.545  0.664
 2.697  0.553
 2.876  0.747
 2.485  0.619
 2.475  0.811
 2.369  0.971
 2.414  1.000
 2.507  0.932
 2.580  1.126
 2.551  1.242
 2.647  1.172
 2.814  1.120
 2.781  1.073
 2.872  1.069
 2.881  1.001
 2.848  0.837
 2.848  0.745
 2.940  0.687
NaN   NaN
 0.541  0.513
 0.664  0.427
 0.884  0.242
 1.180  0.116
 0.903  0.078
 0.882  0.184
 0.881  0.095
 0.952  0.109
 0.922 -0.002
 1.034  0.249
 1.006  0.551
 0.923  0.673
 0.817  0.796
 0.813  0.843
 0.808  0.989
 0.683  1.074
 0.565  1.039
 0.591  1.305
 0.804  1.402
 0.993  1.290
 0.847  1.363
 0.975  1.353
 0.988  1.232
 0.997  1.228
 0.993  1.331
 0.987  1.278
 1.133  1.375
 1.047  1.056
 1.127  1.004
 1.309  0.843
 1.343  0.811
 1.407  0.679
 1.197  0.591
 1.278  0.682
 1.286  0.767
 1.404  0.765
 1.424  0.859
 1.448  0.741
 1.533  0.686
 1.278  0.551
 1.173  0.552
 1.328  0.546
 1.185  0.689
 1.469  0.467
 1.497  0.384
 1.568  0.174
 1.343  0.295
 1.293  0.058
 1.435 -0.004
 1.472  0.073
 1.508  0.182
NaN   NaN
 0.550  0.469
 0.463  0.540
 0.415  0.711
 0.514  0.877
 0.315  1.048
 0.061  0.852
 0.187  0.999
 0.360  1.100
 0.565  1.195
 0.912  1.237
 0.729  1.299
 0.748  1.265
 0.674  1.257
 0.627  1.157
 0.545  1.153
 0.235  1.368
 0.198  1.708
 0.139  1.788
 0.229  1.791
 0.215  1.597
 0.130  1.690
 0.036  1.734
 0.168  1.601
 0.356  1.652
 0.450  1.556
 0.516  1.435
 0.605  1.552
 0.770  1.482
 0.847  1.456
 0.967  1.425
 0.984  1.532
 1.180  1.267
 1.326  1.182
 0.998  1.064
 1.097  1.028
 1.157  0.738
 1.171  0.920
 1.175  0.872
 1.092  1.132
 1.102  0.882
 0.960  0.888
 0.876  1.188
 0.732  1.099
 0.787  1.091
 0.640  1.144
 0.647  1.125
 0.839  1.036
 0.871  0.921
 0.836  0.969
 0.787  0.851
 0.795  0.839
NaN   NaN
 0.510  0.421
 0.698  0.308
 0.411  0.563
 0.594  0.263
 0.577  0.333
 0.489  0.340
 0.672  0.241
 0.591  0.560
 0.551  0.842
 0.502  0.901
 0.493  0.941
 0.334  0.824
 0.172  0.874
 0.301  0.742
-0.067  0.652
 0.008  0.641
 0.033  0.887
-0.074  0.911
-0.107  0.980
-0.185  1.086
-0.355  1.095
-0.345  1.318
-0.240  1.581
-0.428  1.301
-0.335  1.284
-0.365  1.065
-0.227  1.149
-0.141  1.307
-0.006  1.295
-0.131  1.203
-0.032  1.409
-0.104  1.534
-0.229  1.372
-0.240  1.285
-0.402  1.556
-0.217  1.591
-0.112  1.719
-0.222  1.757
-0.161  1.621
-0.227  1.363
-0.139  1.382
-0.112  1.336
-0.086  1.079
-0.092  1.154
-0.211  0.901
-0.254  0.832
-0.107  1.003
-0.276  0.869
-0.131  0.601
-0.290  0.636
-0.152  0.647
NaN   NaN
 0.544  0.516
 0.505  0.708
 0.426  0.719
 0.151  0.870
 0.068  0.886
 0.002  0.673
 0.122  0.777
 0.467  1.072
 0.273  1.246
 0.356  1.252
 0.338  1.314
 0.235  1.083
-0.136  1.093
 0.031  1.076
 0.322  1.218
 0.169  1.065
 0.245  1.175
 0.221  1.176
 0.131  1.106
 0.302  0.960
 0.493  0.771
 0.324  0.780
 0.311  0.623
 0.404  0.681
 0.536  0.514
 0.571  0.709
 0.467  0.851
 0.560  0.670
 0.553  0.830
 0.682  0.595
 0.618  0.649
 0.747  0.617
 0.662  0.753
 0.733  0.944
 0.784  0.949
 0.773  0.858
 0.705  0.796
 0.473  0.865
 0.383  1.008
-0.086  1.117
-0.064  1.148
-0.020  1.183
-0.088  1.217
 0.067  1.203
 0.090  1.064
 0.041  0.826
-0.268  0.823
-0.430  0.906
-0.689  0.694
-1.005  0.670
-0.972  0.707
NaN   NaN
 0.431  0.442
 0.488  0.465
 0.350  0.386
 0.154  0.378
-0.086  0.143
-0.285  0.426
-0.161  0.482
-0.048  0.741
-0.215  0.934
-0.073  1.123
 0.110  1.184
 0.265  0.941
 0.092  0.759
 0.243  0.927
 0.010  1.050
-0.167  1.165
 0.000  1.355
 0.007  1.273
-0.150  1.471
-0.198  1.484
-0.337  1.623
-0.209  1.756
-0.311  1.713
-0.265  1.583
-0.273  1.670
-0.244  1.583
-0.189  1.609
-0.191  1.466
-0.304  1.536
-0.264  1.331
-0.246  1.350
-0.147  1.313
 0.095  1.242
 0.104  1.277
 0.442  1.218
 0.519  1.158
 0.668  1.188
 0.622  1.357
 0.675  1.407
 0.681  1.609
 1.074  1.741
 0.941  1.660
 0.961  1.845
 0.991  1.822
 1.070  1.865
 1.206  1.796
 1.363  1.899
 1.550  1.989
 1.565  1.939
 1.486  2.141
 1.516  2.066
NaN   NaN
 0.552  0.430
 0.596  0.531
 0.674  0.925
 0.277  0.830
 0.211  0.763
 0.050  0.958
 0.022  1.012
 0.199  1.095
 0.098  1.162
 0.201  1.207
 0.386  1.401
 0.624  1.528
 0.836  1.490
 0.884  1.497
 0.843  1.421
 0.870  1.511
 0.825  1.389
 0.908  1.413
 0.808  1.159
 0.925  1.072
 0.794  1.132
 0.645  1.222
 0.313  1.103
 0.567  1.188
 0.431  1.205
 0.252  1.258
 0.309  1.177
 0.322  1.341
 0.116  1.348
 0.250  1.329
 0.195  1.282
 0.027  1.400
 0.190  1.615
 0.451  1.888
 0.655  1.666
 0.676  1.600
 0.630  1.792
 0.740  1.749
 0.854  1.651
 0.938  1.476
 0.875  1.437
 0.759  1.374
 0.855  1.444
 0.799  1.607
 0.792  1.743
 0.702  1.842
 0.491  1.743
 0.546  1.515
 0.334  1.447
 0.499  1.483
 0.347  1.611
NaN   NaN
 0.462  0.420
 0.732  0.552
 0.762  0.577
 1.106  0.775
 1.064  0.679
 1.020  0.730
 0.907  0.810
 0.833  0.599
 0.843  0.619
 0.954  0.582
 0.651  0.533
 0.663  0.174
 0.716  0.120
 0.634 -0.100
 0.871 -0.097
 0.763  0.083
 0.870  0.073
 0.695  0.056
 0.751  0.205
 0.923  0.102
 0.918  0.124
 1.001  0.153
 0.873 -0.041
 0.901  0.200
 0.812  0.361
 0.734  0.322
 0.959  0.299
 1.369  0.269
 1.383  0.329
 1.253  0.484
 1.201  0.443
 1.142  0.487
 1.073  0.603
 1.104  0.615
 0.829  0.778
 0.853  0.909
 0.986  0.909
 0.729  0.992
 0.844  0.949
 0.716  1.110
 0.608  1.226
 0.599  1.239
 0.664  1.061
 0.739  1.024
 0.650  0.857
 0.512  0.869
 0.437  0.755
 0.790  0.653
 0.681  0.595
 0.686  0.696
 0.800  0.686
NaN   NaN
 0.557  0.537
 0.555  0.579
 0.449  0.766
 0.424  0.878
 0.076  1.086
-0.011  1.071
-0.031  0.953
 0.085  1.346
 0.296  1.385
 0.505  1.410
 0.464  1.447
 0.219  1.674
-0.080  1.868
 0.044  1.987
 0.184  1.934
 0.479  2.018
 0.515  2.143
 0.207  2.137
 0.030  2.070
-0.101  2.027
-0.141  1.993
-0.311  2.116
-0.432  2.269
-0.356  2.409
-0.526  2.321
-0.489  2.396
-0.545  2.444
-0.467  2.306
-0.546  2.105
-0.550  2.431
-0.506  2.661
-0.487  2.479
-0.376  2.522
-0.427  2.505
-0.380  2.795
-0.211  2.657
-0.289  2.680
-0.107  2.950
-0.206  3.208
-0.371  3.030
-0.272  2.533
 0.056  2.426
 0.241  2.456
-0.026  2.532
 0.026  2.735
-0.187  2.647
-0.337  2.646
-0.457  2.561
-0.467  2.636
-0.405  2.642
-0.482  2.584
NaN   NaN
 0.538  0.526
 0.336  0.429
 0.532  0.552
 0.749  0.601
 0.846  0.679
 0.659  0.543
 0.656  0.591
 0.543  0.724
 0.398  0.748
 0.346  0.737
 0.475  0.710
 0.618  0.554
 0.390  0.767
 0.384  0.687
 0.463  0.766
 0.247  0.952
 0.341  0.654
 0.508  0.801
 0.627  0.532
 0.788  0.501
 0.784  0.402
 0.598  0.213
 0.426  0.331
 0.603  0.180
 0.352  0.482
 0.299  0.596
-0.037  0.660
-0.189  0.632
-0.347  0.597
-0.420  0.528
-0.163  0.563
-0.035  0.354
-0.195  0.128
-0.459  0.076
-0.524 -0.171
-0.402 -0.386
-0.295 -0.134
-0.605  0.030
-0.480  0.309
-0.647  0.265
-0.910  0.142
-1.225 -0.345
-1.216 -0.602
-1.532 -0.695
-1.307 -0.723
-1.108 -0.612
-1.173 -0.540
-1.606 -0.282
-2.019 -0.828
-2.148 -1.072
-2.297 -0.798
NaN   NaN
