# Supplementary material for: Inferring Animal Densities from Tracking Data Using Markov Chains
Source: PLoS One. 2013 Apr 22;8(4):e60901. doi: 10.1371/journal.pone.0060901 (PMC3632542; doi:10.1371/journal.pone.0060901)
Supplement: File S2 — R code for estimating densities using the Markov method. Includes R code (markovdens.R, mdensity.R, secondtest.R), instructions for use (README.txt) and 4 test data sets (radius_quadR.txt, etc.). (ZIP) [file pone.0060901.s002.zip › radius_uniformR.txt]

 0.449  0.475
 0.410  0.241
 0.349  0.405
 0.410  0.422
 0.257  0.388
 0.256  0.236
 0.280  0.184
 0.150  0.330
 0.006  0.297
-0.229  0.513
-0.503  0.706
-0.528  0.795
-0.552  0.688
-0.077  0.650
 0.152  0.537
 0.180  0.628
 0.018  0.842
-0.113  0.831
-0.248  1.002
-0.255  1.226
-0.463  1.026
-0.638  1.009
-0.279  1.055
-0.446  1.100
-0.525  1.041
-0.532  1.237
-0.337  1.035
-0.330  1.194
-0.429  1.078
-0.393  1.290
 0.045  1.350
-0.054  1.364
-0.033  1.483
-0.107  1.344
-0.045  1.251
-0.005  1.114
-0.052  1.083
-0.251  1.067
-0.447  1.286
-0.819  1.168
-0.689  1.414
-0.941  1.439
-0.836  1.920
-0.843  1.729
-0.905  1.592
-0.604  1.604
-0.772  1.759
-0.640  1.524
-0.741  1.729
-0.582  1.508
-0.318  1.708
NaN   NaN
 0.533  0.474
 0.272  0.610
 0.189  0.569
 0.137  0.835
-0.005  0.826
-0.064  0.787
-0.027  1.193
 0.027  1.333
 0.087  1.223
-0.025  1.180
-0.054  1.138
-0.210  1.133
-0.011  1.181
-0.050  0.839
 0.044  0.854
-0.101  0.866
-0.226  1.098
-0.301  0.868
-0.550  0.851
-0.371  1.029
-0.006  1.168
 0.071  1.718
 0.075  1.834
-0.042  1.802
 0.011  1.891
-0.068  1.978
-0.235  2.191
-0.298  2.524
-0.335  2.404
-0.505  2.572
-0.537  2.531
-0.369  2.352
-0.311  2.688
-0.248  2.456
-0.445  2.191
-0.155  2.273
 0.088  2.484
 0.009  2.536
 0.113  2.542
 0.064  2.771
 0.203  2.711
 0.471  2.919
 0.678  2.652
 0.851  2.530
 0.792  2.301
 0.843  2.429
 0.805  2.391
 0.956  2.154
 1.049  2.334
 1.454  2.161
 1.239  2.056
NaN   NaN
 0.499  0.481
 0.363  0.815
 0.403  1.042
 0.258  1.072
 0.349  1.100
 0.335  1.288
 0.299  1.364
 0.177  1.456
 0.058  1.445
 0.069  1.479
 0.265  1.430
 0.348  1.440
 0.361  1.350
 0.497  1.468
 0.362  1.460
 0.537  1.596
 0.430  1.472
 0.213  1.634
 0.187  1.699
-0.107  1.452
-0.148  1.497
-0.205  1.694
-0.123  1.571
-0.189  1.484
-0.167  1.846
-0.153  1.784
-0.196  1.927
-0.079  1.951
 0.125  1.794
 0.218  1.778
 0.343  1.600
 0.114  1.522
 0.206  1.301
 0.094  1.478
 0.190  1.563
 0.017  1.938
-0.031  1.742
 0.073  1.653
 0.243  1.651
 0.387  1.697
 0.229  1.618
 0.153  1.634
 0.175  1.403
 0.006  1.382
 0.120  1.304
 0.459  1.332
 0.154  1.357
 0.071  1.254
 0.111  1.231
 0.071  1.219
 0.128  1.393
NaN   NaN
 0.474  0.564
 0.782  0.579
 0.893  0.479
 1.038  0.397
 0.858  0.289
 0.802  0.480
 0.787  0.617
 0.710  0.576
 0.583  0.385
 0.583  0.210
 0.641 -0.041
 0.495  0.161
 0.321  0.150
 0.404  0.217
 0.197  0.178
-0.009  0.088
 0.086 -0.010
-0.404 -0.174
-0.412  0.137
-0.273  0.079
-0.145  0.102
 0.064  0.060
-0.098 -0.148
-0.408 -0.078
-0.326 -0.209
-0.292 -0.606
-0.077 -0.595
-0.179 -0.617
-0.338 -0.627
-0.258 -0.483
-0.390 -0.651
-0.323 -0.257
-0.421 -0.175
-0.408 -0.075
-0.490 -0.305
-0.362 -0.233
-0.187 -0.146
-0.134 -0.006
-0.395  0.008
-0.497  0.006
-0.639 -0.423
-0.726 -0.671
-0.921 -0.620
-0.777 -0.953
-1.103 -1.183
-0.986 -1.221
-0.959 -1.000
-1.031 -0.701
-0.978 -0.941
-1.218 -1.103
-1.248 -0.877
NaN   NaN
 0.424  0.465
 0.347  0.470
 0.297  0.467
 0.306  0.135
 0.382 -0.040
 0.268 -0.023
 0.530  0.160
 0.719  0.218
 0.735  0.231
 0.785  0.412
 0.795  0.647
 0.570  1.041
 0.772  1.392
 0.719  1.143
 0.640  0.971
 0.588  1.009
 0.350  1.041
 0.220  1.179
 0.070  0.902
 0.126  0.900
 0.193  0.932
-0.061  0.898
-0.199  0.969
-0.505  0.983
-0.688  1.013
-0.741  1.100
-0.970  0.978
-0.888  1.094
-0.758  1.042
-0.637  1.038
-0.672  1.205
-0.510  1.138
-0.519  1.287
-0.319  1.445
-0.274  1.580
-0.262  1.459
-0.155  1.463
-0.155  1.535
-0.157  1.832
-0.258  1.797
-0.481  1.911
-0.366  1.702
-0.552  1.739
-0.720  1.942
-0.901  1.781
-0.919  2.000
-1.075  1.761
-1.327  1.641
-1.491  1.846
-1.283  1.805
-1.158  1.872
NaN   NaN
 0.536  0.571
 0.565  0.280
 0.756  0.340
 0.884  0.487
 0.841  0.262
 0.842  0.560
 0.912  0.655
 1.091  0.741
 1.037  0.558
 1.172  0.550
 1.266  0.336
 0.986  0.296
 1.008  0.495
 1.030  0.365
 1.065  0.499
 1.237  0.656
 1.125  0.720
 1.398  0.886
 1.204  1.073
 1.186  0.982
 1.079  0.976
 1.336  1.312
 1.513  1.272
 1.619  1.324
 1.706  1.435
 1.907  1.473
 1.983  1.225
 2.058  1.123
 1.841  1.118
 1.665  1.240
 1.951  1.413
 2.106  1.137
 2.267  1.101
 2.418  0.945
 2.292  0.648
 2.513  0.812
 2.465  1.178
 2.602  1.309
 2.649  1.333
 2.760  1.083
 2.506  0.817
 2.763  0.923
 2.883  0.826
 3.005  1.085
 2.930  1.175
 3.066  1.400
 2.928  1.302
 2.915  0.985
 2.687  0.825
 2.693  0.716
 2.979  0.505
NaN   NaN
 0.548  0.532
 0.619  0.510
 0.384  0.499
 0.394  0.453
 0.308  0.376
 0.024  0.361
-0.158  0.378
-0.265  0.568
-0.252  0.507
-0.303  0.537
-0.298  0.611
-0.297  0.725
-0.441  0.664
-0.381  0.315
-0.180  0.192
-0.019  0.137
-0.383  0.026
-0.450 -0.143
-0.328 -0.168
-0.533 -0.056
-0.316 -0.165
-0.205 -0.150
-0.167 -0.407
-0.449 -0.437
-0.498 -0.595
-0.352 -0.702
-0.373 -0.730
-0.225 -0.530
-0.309 -0.554
-0.432 -0.589
-0.245 -0.695
-0.245 -0.551
-0.479 -0.326
-0.697 -0.394
-0.643 -0.475
-0.482 -0.483
-0.319 -0.312
-0.554 -0.355
-0.266 -0.544
-0.322 -0.578
-0.233 -0.207
-0.054 -0.271
 0.117 -0.267
 0.174 -0.107
 0.272 -0.183
-0.008 -0.513
 0.064 -0.326
-0.105 -0.112
-0.026 -0.159
 0.256 -0.353
 0.073 -0.545
NaN   NaN
 0.572  0.439
 0.422  0.545
 0.304  0.536
 0.208  0.529
 0.304  0.623
 0.175  0.671
 0.204  0.556
 0.021  0.436
 0.158  0.121
 0.034 -0.032
 0.064  0.428
 0.120  0.453
 0.103  0.251
-0.208  0.226
-0.398  0.073
-0.334  0.392
-0.194  0.414
-0.199  0.402
-0.208  0.127
-0.219  0.154
-0.569  0.030
-0.586 -0.134
-0.930 -0.229
-0.917 -0.440
-0.798 -0.334
-0.821 -0.385
-0.779 -0.114
-1.008 -0.189
-1.195 -0.408
-1.295 -0.470
-1.524 -0.404
-1.456 -0.236
-1.566 -0.238
-1.585 -0.122
-1.637 -0.059
-1.652  0.038
-1.980  0.236
-2.256  0.077
-2.237  0.116
-2.501 -0.024
-2.586  0.018
-2.295  0.186
-1.996  0.370
-2.029  0.241
-1.866 -0.018
-2.099 -0.011
-2.084 -0.029
-2.021 -0.086
-1.965  0.019
-2.053 -0.033
-2.136  0.169
NaN   NaN
 0.447  0.446
 0.580  0.359
 0.351  0.301
 0.272  0.306
 0.004  0.185
-0.125  0.167
-0.112  0.099
-0.071  0.123
-0.097  0.149
-0.228  0.375
-0.520  0.284
-0.609  0.134
-0.417  0.282
-0.531  0.421
-0.585  0.497
-0.856  0.497
-1.045  0.323
-1.038  0.280
-0.994  0.258
-1.121  0.089
-1.063 -0.075
-0.924 -0.274
-0.955  0.049
-1.063  0.115
-0.915 -0.127
-0.844 -0.090
-1.060 -0.288
-0.965 -0.256
-0.974 -0.373
-1.219 -0.108
-1.438 -0.254
-1.303  0.211
-1.854 -0.063
-2.014 -0.033
-2.119  0.151
-2.347  0.177
-2.062  0.454
-1.872  0.537
-1.674  0.471
-1.599  0.582
-1.715  0.566
-1.927  0.758
-2.100  0.990
-1.957  0.965
-1.792  0.808
-2.019  0.724
-1.793  0.872
-1.800  0.700
-1.715  0.676
-1.918  0.979
-1.835  0.712
NaN   NaN
 0.506  0.463
 0.479  0.632
 0.497  0.723
 0.682  0.572
 0.922  0.736
 0.787  0.465
 0.804  0.429
 0.989  0.700
 0.687  1.024
 0.714  1.063
 0.588  1.132
 0.725  1.210
 0.615  1.326
 0.449  1.341
 0.665  1.173
 0.739  0.993
 0.842  0.941
 0.901  0.946
 0.678  0.634
 0.554  0.777
 0.317  0.679
 0.393  0.659
 0.504  0.554
 0.479  0.455
 0.462  0.493
 0.203  0.678
 0.012  0.561
 0.002  0.276
-0.256  0.241
-0.254  0.413
-0.609  0.184
-0.516  0.201
-0.583  0.171
-0.601  0.179
-0.699  0.346
-0.866  0.338
-0.835  0.582
-1.031  0.678
-1.162  0.549
-0.931  0.362
-1.198  0.373
-1.176  0.187
-1.361 -0.083
-1.138 -0.261
-0.980 -0.398
-1.190 -0.467
-1.414 -0.534
-1.485 -0.438
-1.788 -0.165
-1.754 -0.187
-1.631 -0.200
NaN   NaN
 0.410  0.472
 0.270  0.439
 0.063  0.439
 0.139  0.525
-0.068  0.543
-0.022  0.792
-0.114  0.682
-0.150  0.703
-0.030  0.906
-0.102  0.773
-0.037  0.620
 0.110  0.622
 0.050  0.920
-0.084  1.392
 0.128  1.657
 0.170  1.770
 0.339  2.048
 0.184  2.114
 0.240  2.251
 0.098  2.285
 0.267  2.463
 0.117  2.689
-0.146  2.950
-0.193  3.142
-0.086  3.141
 0.111  2.916
 0.116  2.927
 0.158  2.942
 0.403  2.729
 0.639  2.626
 0.391  2.555
 0.328  2.840
 0.316  3.017
 0.336  2.874
 0.474  2.771
 0.548  2.489
 0.486  2.496
 0.559  2.674
 0.404  2.600
 0.440  2.823
 0.466  2.715
 0.747  2.746
 0.628  2.796
 0.752  3.035
 0.700  3.162
 0.430  3.018
 0.475  3.037
 0.321  2.673
 0.219  2.432
 0.540  2.518
 0.529  2.639
NaN   NaN
 0.549  0.427
 0.411  0.433
 0.501  0.470
 0.644  0.532
 0.644  0.503
 0.722  0.364
 0.356  0.427
 0.363  0.321
 0.231  0.311
 0.380  0.396
 0.383  0.417
 0.243  0.213
 0.484  0.262
 0.888  0.295
 0.935  0.505
 1.027  0.275
 0.879  0.207
 1.181  0.258
 1.274  0.217
 1.326  0.391
 1.268  0.377
 1.032  0.620
 1.102  0.682
 1.057  0.322
 0.941  0.161
 0.986  0.317
 1.151  0.479
 1.214  0.097
 1.249  0.224
 1.306 -0.015
 1.018  0.388
 1.155  0.113
 1.029  0.088
 0.966  0.110
 0.921  0.086
 0.927 -0.105
 1.019  0.033
 0.959 -0.054
 0.786  0.033
 0.780 -0.035
 0.875  0.017
 0.613  0.004
 0.310  0.039
 0.317 -0.109
 0.278 -0.131
 0.131 -0.048
 0.259 -0.237
 0.520 -0.426
 0.326 -0.422
 0.197 -0.520
-0.072 -0.327
NaN   NaN
 0.571  0.478
 0.734  0.308
 0.857  0.212
 0.913  0.216
 0.870  0.185
 0.769  0.364
 0.479  0.291
 0.432  0.353
 0.482  0.348
 0.383  0.418
 0.372  0.453
 0.402  0.620
 0.326  0.821
 0.457  0.732
 0.509  0.390
 0.587  0.317
 0.571 -0.038
 0.536  0.304
 0.663  0.233
 0.471  0.305
 0.254  0.490
-0.000  0.538
 0.013  0.426
 0.202  0.197
 0.406  0.113
 0.588  0.249
 0.729  0.143
 0.657 -0.058
 0.569  0.065
 0.581  0.046
 0.594 -0.071
 0.634 -0.397
 0.574 -0.173
 0.499 -0.138
 0.681 -0.108
 0.677 -0.110
 0.840  0.178
 0.760  0.101
 0.909  0.199
 0.605  0.019
 0.588 -0.271
 0.496 -0.208
 0.570  0.055
 0.853  0.007
 1.072 -0.125
 1.211 -0.218
 1.043  0.059
 1.043 -0.144
 1.158 -0.289
 1.248 -0.221
 1.226 -0.386
NaN   NaN
 0.547  0.456
 0.419  0.449
 0.455  0.580
 0.515  0.675
 0.553  0.733
 0.534  0.959
 0.633  1.133
 0.706  1.388
 0.857  1.486
 0.910  1.352
 0.983  1.193
 1.083  1.189
 1.099  0.851
 1.081  0.931
 0.787  0.917
 0.654  1.128
 0.672  1.372
 0.733  1.085
 0.842  1.167
 1.198  0.865
 1.247  0.639
 1.267  0.360
 1.097  0.277
 0.963  0.331
 0.945  0.224
 0.941  0.414
 0.846  0.392
 1.014  0.527
 1.096  0.821
 1.016  0.816
 1.135  0.814
 1.144  0.777
 1.205  0.738
 1.159  0.657
 1.239  0.477
 1.014  0.619
 0.731  0.672
 0.904  0.591
 0.768  0.441
 0.859  0.509
 0.932  0.530
 0.965  0.488
 1.116  0.581
 1.153  0.741
 1.282  0.765
 1.420  1.073
 1.425  0.657
 1.637  0.519
 1.836  0.445
 1.526  0.313
 1.689  0.494
NaN   NaN
 0.504  0.553
 0.602  0.672
 0.257  0.438
 0.068  0.523
 0.039  0.602
-0.061  0.099
 0.018  0.105
 0.190 -0.158
 0.361 -0.057
 0.094 -0.260
 0.215 -0.046
 0.198 -0.079
 0.291  0.080
 0.234  0.166
-0.245  0.242
-0.101  0.164
-0.284  0.235
-0.320  0.093
-0.111  0.176
-0.147  0.183
-0.324  0.180
-0.402  0.250
-0.423  0.174
-0.255  0.485
-0.503  0.599
-0.414  0.256
-0.527  0.079
-0.259  0.214
-0.177  0.391
-0.061  0.487
-0.115  0.464
-0.028  0.529
 0.026  0.270
 0.022  0.135
 0.022  0.361
 0.059  0.498
 0.157  0.537
 0.388  0.610
 0.476  0.673
 0.500  0.592
 0.430  0.395
 0.280  0.270
 0.217  0.133
 0.127  0.129
 0.160  0.306
 0.354  0.683
 0.343  0.524
 0.157  0.603
 0.159  0.353
-0.128  0.457
-0.399  0.627
NaN   NaN
 0.429  0.473
 0.421  0.223
 0.604  0.187
 0.728  0.079
 0.952 -0.202
 0.847 -0.386
 0.813 -0.355
 0.801 -0.689
 0.777 -0.892
 0.706 -1.003
 0.627 -0.955
 0.603 -0.904
 0.588 -0.744
 0.631 -0.738
 0.475 -0.805
 0.451 -0.997
 0.432 -1.205
 0.238 -0.694
 0.283 -0.812
 0.289 -1.030
 0.627 -1.186
 0.489 -1.117
 0.633 -0.984
 0.695 -0.661
 0.710 -0.837
 0.653 -0.779
 0.740 -0.684
 0.623 -0.767
 0.722 -0.747
 0.922 -0.813
 0.995 -1.022
 0.838 -1.197
 0.927 -1.400
 0.655 -1.597
 0.724 -1.708
 0.829 -1.357
 0.871 -1.231
 1.021 -1.238
 0.939 -0.974
 1.128 -1.164
 0.996 -1.012
 1.043 -1.256
 1.310 -1.029
 1.504 -1.010
 1.433 -1.004
 1.183 -0.837
 1.119 -0.885
 1.261 -1.027
 1.318 -0.900
 1.269 -0.929
 1.316 -0.784
NaN   NaN
 0.478  0.570
 0.624  0.740
 0.591  0.720
 0.688  0.641
 0.703  0.842
 0.865  0.720
 0.629  0.602
 0.534  0.497
 0.665  0.191
 0.605  0.088
 0.389  0.201
 0.366  0.162
 0.373  0.195
 0.474  0.323
 0.886  0.471
 0.698  0.262
 0.387  0.186
 0.442  0.152
 0.510  0.364
 0.488  0.581
 0.389  0.653
 0.311  0.458
 0.499  0.501
 0.549  0.369
 0.562  0.419
 0.480  0.442
 0.292  0.483
 0.223  0.146
-0.095  0.182
-0.338  0.367
-0.412  0.583
-0.352  0.396
-0.515  0.311
-0.590  0.335
-0.340  0.341
-0.425  0.235
-0.604  0.206
-0.455  0.415
-0.824  0.464
-0.736  0.287
-0.808  0.512
-0.740  0.385
-0.529  0.517
-0.736  0.474
-0.778  0.495
-1.148  0.496
-1.107  0.391
-0.999  0.360
-1.252  0.210
-1.555  0.319
-1.572  0.268
NaN   NaN
 0.551  0.560
 0.319  0.492
 0.428  0.726
 0.668  0.832
 0.559  1.202
 0.490  1.098
 0.470  0.821
 0.172  0.563
 0.232  0.587
 0.043  0.540
 0.045  0.423
 0.238  0.371
 0.371  0.535
 0.331  0.725
 0.088  0.847
 0.177  1.057
 0.149  1.116
 0.560  1.163
 0.374  1.141
 0.453  1.317
 0.376  1.217
 0.256  1.108
 0.205  1.292
-0.042  1.255
 0.145  1.090
-0.017  1.203
 0.078  0.966
-0.085  1.146
-0.004  1.194
 0.067  1.250
 0.210  1.076
-0.028  0.940
-0.255  0.717
-0.381  0.696
-0.163  0.527
-0.231  0.621
-0.355  0.726
-0.512  0.911
-0.314  0.681
-0.177  0.697
-0.096  0.449
 0.115  0.244
 0.205  0.413
 0.006  0.574
 0.040  0.679
 0.132  0.560
-0.038  0.520
-0.258  0.396
-0.364  0.104
-0.375  0.127
-0.310  0.198
NaN   NaN
 0.574  0.463
 0.407  0.345
 0.258  0.551
 0.511  0.457
 0.627  0.666
 0.743  0.632
 0.694  0.932
 0.558  0.992
 0.284  1.067
 0.147  1.087
 0.137  0.953
-0.142  0.723
-0.212  0.757
-0.082  1.072
-0.259  1.117
-0.328  1.272
-0.191  1.452
-0.159  1.061
-0.274  0.992
-0.606  0.684
-0.492  0.544
-0.749  0.581
-0.881  0.947
-0.925  1.020
-1.043  1.251
-1.230  1.479
-1.103  1.481
-1.311  1.318
-1.409  1.277
-1.678  1.307
-1.520  1.235
-1.651  1.150
-1.699  1.090
-1.542  1.241
-1.660  1.170
-1.481  1.137
-1.601  1.241
-1.445  1.080
-1.505  1.130
-1.453  1.306
-1.512  1.446
-1.254  1.144
-1.386  1.008
-1.301  1.129
-1.391  1.302
-1.168  1.225
-0.953  1.059
-0.988  1.341
-1.060  1.416
-1.459  1.566
-1.371  1.493
NaN   NaN
 0.459  0.428
 0.438  0.582
 0.420  0.782
 0.401  0.821
 0.342  0.817
 0.283  0.754
 0.167  0.838
 0.561  0.658
 0.344  0.576
 0.505  0.602
 0.507  0.524
 0.780  0.669
 0.702  0.420
 0.951  0.148
 1.278 -0.192
 1.357 -0.057
 1.435 -0.329
 1.667 -0.090
 1.479  0.146
 1.598  0.040
 1.339  0.054
 1.243 -0.065
 1.364 -0.014
 1.364  0.181
 1.405  0.160
 1.264 -0.023
 1.489 -0.090
 1.211 -0.276
 1.272 -0.372
 1.462 -0.369
 1.407 -0.009
 1.570  0.102
 1.611  0.123
 1.541  0.390
 1.303  0.078
 1.071  0.192
 1.115  0.417
 0.946  0.582
 0.994  0.728
 1.136  0.618
 0.947  0.817
 0.740  0.518
 0.656  0.589
 0.589  0.703
 0.694  0.746
 0.800  1.039
 0.695  1.072
 0.704  1.005
 0.251  1.044
 0.116  0.826
-0.047  0.739
NaN   NaN
 0.412  0.458
 0.546  0.455
 0.386  0.415
 0.214  0.290
 0.272  0.406
 0.484  0.436
 0.310  0.363
 0.184  0.552
 0.393  0.661
 0.401  0.699
 0.741  0.853
 0.914  0.782
 1.265  0.941
 1.174  0.761
 1.031  0.723
 0.866  0.617
 0.558  0.628
 0.567  0.545
 0.165  0.549
 0.329  0.666
 0.117  0.514
 0.100  0.482
 0.434  0.555
 0.418  0.356
 0.517  0.380
 0.579  0.561
 0.420  0.516
 0.328  0.506
 0.007  0.616
 0.169  0.514
-0.002  0.654
 0.396  0.823
 0.516  0.963
 0.550  0.870
 0.592  0.905
 0.448  1.100
 0.372  1.049
 0.350  0.984
 0.269  1.028
 0.428  1.279
 0.459  1.055
 0.621  0.903
 0.472  0.953
 0.755  1.097
 1.017  1.197
 1.086  1.230
 0.814  1.260
 0.985  1.215
 1.010  1.061
 1.203  1.130
 1.097  0.929
NaN   NaN
 0.513  0.537
 0.669  0.619
 0.617  0.646
 0.606  0.348
 0.569  0.434
 0.680  0.311
 0.546  0.707
 0.519  0.917
 0.639  0.941
 0.589  1.080
 0.508  1.137
 0.223  1.005
 0.219  0.896
 0.226  0.884
 0.343  0.826
 0.537  1.043
 0.591  1.032
 0.763  0.892
 0.949  0.748
 1.028  0.715
 1.181  0.624
 0.675  0.542
 0.456  0.421
 0.523  0.336
 0.502  0.269
 0.410 -0.003
 0.492  0.075
 0.535 -0.006
 0.461 -0.302
 0.404 -0.613
 0.645 -0.546
 0.597 -0.386
 0.739 -0.476
 0.672 -0.398
 0.764 -0.393
 0.740 -0.468
 0.621 -0.715
 0.608 -0.810
 0.706 -0.753
 0.614 -0.964
 0.639 -0.972
 0.767 -1.157
 1.271 -1.118
 1.519 -1.257
 1.292 -1.257
 1.347 -1.348
 1.520 -1.097
 1.568 -1.225
 1.473 -1.386
 1.610 -1.304
 1.356 -1.114
NaN   NaN
 0.556  0.445
 0.547  0.441
 0.334  0.323
 0.189  0.601
 0.158  0.451
 0.291  0.545
 0.426  0.578
 0.634  0.546
 1.012  0.368
 0.938  0.193
 0.949  0.079
 0.761  0.065
 0.750  0.067
 0.879  0.052
 0.899 -0.012
 0.809  0.270
 0.850  0.275
 0.712  0.159
 0.408  0.099
 0.566  0.131
 0.535  0.280
 0.568  0.511
 0.454  0.711
 0.345  0.723
 0.486  0.656
 0.476  0.456
 0.507  0.534
 0.429  0.465
 0.513  0.568
 0.428  0.465
 0.484  0.352
 0.840  0.467
 0.930  0.444
 0.999  0.617
 0.804  0.890
 0.797  0.780
 1.022  0.387
 0.930  0.453
 0.982  0.649
 0.928  0.578
 0.934  0.294
 0.943  0.523
 1.021  0.498
 1.024  0.710
 0.963  0.606
 1.093  0.366
 1.149  0.489
 1.256  0.309
 1.107  0.299
 0.792  0.214
 0.809  0.283
NaN   NaN
 0.580  0.514
 0.421  0.794
 0.727  0.627
 0.531  0.603
 0.279  0.470
 0.042  0.579
-0.029  0.614
 0.169  0.648
 0.418  0.509
 0.492  0.664
 0.444  0.868
 0.307  0.973
 0.383  0.994
 0.349  1.280
 0.641  1.046
 0.293  0.865
 0.448  0.726
 0.805  0.842
 1.054  0.732
 0.962  0.934
 1.061  0.721
 1.199  0.954
 1.156  0.987
 1.281  1.138
 1.467  1.061
 1.613  1.183
 1.661  1.442
 1.794  1.214
 1.833  1.038
 1.967  1.006
 2.395  1.010
 2.267  0.758
 2.160  0.851
 2.171  1.001
 2.124  0.808
 2.060  0.622
 2.190  0.319
 2.087  0.435
 1.944  0.454
 2.240  0.516
 1.815  0.674
 1.826  0.714
 1.871  0.549
 1.891  0.536
 1.850  0.413
 1.457  0.465
 1.394  0.508
 1.452  0.674
 1.596  0.697
 1.678  1.078
 1.693  1.275
NaN   NaN
 0.463  0.582
 0.393  0.172
 0.219  0.036
 0.236  0.006
 0.426 -0.213
 0.349 -0.002
 0.561 -0.087
 0.609 -0.130
 0.408 -0.083
 0.313 -0.465
 0.165 -0.672
 0.034 -0.473
 0.069 -0.386
 0.135 -0.518
 0.448 -0.456
 0.759 -0.207
 0.705 -0.003
 0.993 -0.021
 0.686 -0.121
 0.807 -0.155
 0.917 -0.232
 0.792 -0.067
 0.651 -0.183
 0.466 -0.150
 0.320  0.075
 0.331 -0.013
 0.040 -0.108
-0.022 -0.481
 0.094 -0.199
 0.121 -0.244
 0.112 -0.073
 0.098 -0.232
-0.092 -0.283
-0.142 -0.399
 0.050 -0.364
-0.109 -0.437
-0.226 -0.220
-0.121 -0.162
-0.128 -0.431
 0.134 -0.507
 0.302 -0.549
 0.186 -0.372
 0.345 -0.359
 0.258 -0.690
-0.073 -0.768
-0.099 -0.807
 0.019 -0.675
-0.197 -0.583
 0.091 -0.851
 0.122 -0.655
 0.037 -0.862
NaN   NaN
 0.551  0.428
 0.549  0.459
 0.395  0.256
 0.265  0.053
 0.306  0.323
 0.253  0.300
 0.305  0.086
 0.487  0.188
 0.497  0.339
 0.773  0.386
 1.253  0.428
 1.274  0.528
 1.196  0.133
 1.110  0.030
 1.097  0.026
 1.147  0.008
 1.036  0.426
 0.972  0.774
 1.128  1.010
 1.163  1.040
 1.152  1.209
 1.069  1.425
 1.280  1.424
 1.324  1.361
 1.501  1.432
 1.278  1.420
 1.386  1.546
 1.199  1.893
 1.166  2.047
 0.966  2.058
 0.953  2.107
 0.913  2.174
 1.040  1.916
 0.777  1.985
 0.591  1.913
 0.375  1.735
 0.250  1.768
 0.339  1.732
 0.276  1.688
 0.513  1.744
 0.731  1.682
 0.544  1.872
 0.653  1.946
 0.581  2.010
 0.855  1.856
 0.787  1.874
 0.583  1.646
 0.940  1.931
 0.847  2.024
 0.899  1.888
 1.038  1.904
NaN   NaN
 0.413  0.478
 0.352  0.473
 0.388  0.615
 0.608  0.578
 0.459  0.722
 0.741  0.768
 0.785  0.781
 0.979  0.848
 1.492  1.010
 1.283  0.927
 1.700  0.920
 1.953  0.874
 2.490  1.015
 2.508  1.211
 2.450  1.131
 2.417  1.102
 2.680  0.995
 2.728  0.962
 2.677  1.014
 2.751  1.022
 2.443  1.097
 2.757  1.175
 2.867  1.268
 3.034  1.546
 3.197  1.133
 3.399  1.311
 3.289  1.090
 3.531  1.272
 3.178  1.067
 3.112  1.052
 2.893  0.932
 3.222  0.658
 3.112  0.445
 3.079  0.578
 2.751  0.832
 3.107  0.646
 3.095  0.688
 2.960  0.546
 2.839  0.345
 2.658  0.605
 2.754  0.646
 2.791  0.748
 2.737  0.603
 2.720  0.404
 2.657  0.216
 2.602  0.098
 2.720  0.013
 2.764 -0.360
 2.787 -0.307
 2.887 -0.279
 3.039 -0.357
NaN   NaN
 0.525  0.503
 0.455  0.538
 0.532  0.516
 0.454  0.734
 0.574  0.859
 0.573  0.801
 0.868  0.779
 0.903  1.124
 1.117  1.038
 0.982  0.919
 1.384  0.981
 1.481  0.687
 1.851  0.375
 1.931  0.258
 2.072  0.291
 1.823  0.231
 1.796  0.137
 1.729  0.285
 1.780  0.334
 1.715  0.212
 1.607  0.317
 1.504  0.485
 1.596  0.647
 1.816  0.412
 1.853  0.491
 1.911  0.582
 1.901  0.722
 1.967  0.828
 2.159  0.602
 2.129  0.600
 1.796  0.657
 2.156  0.639
 2.249  0.409
 2.013  0.615
 1.522  0.609
 1.540  1.045
 1.826  1.128
 1.841  1.196
 1.701  1.252
 2.003  1.091
 1.934  1.181
 1.701  0.912
 1.979  0.653
 1.720  0.580
 1.743  0.710
 1.736  0.662
 1.888  0.903
 2.343  0.819
 2.118  1.015
 2.437  1.129
 2.403  1.364
NaN   NaN
 0.542  0.419
 0.548  0.422
 0.703  0.222
 0.610  0.142
 0.537 -0.011
 0.921 -0.034
 1.007 -0.364
 1.168 -0.442
 1.032 -0.481
 0.950 -0.489
 0.736 -0.313
 0.834 -0.226
 0.891 -0.348
 0.796 -0.346
 0.847 -0.338
 0.777 -0.184
 0.731  0.018
 0.872 -0.176
 0.864 -0.140
 0.830 -0.183
 0.793 -0.352
 0.879 -0.305
 0.623 -0.290
 0.617  0.044
 0.468 -0.083
 0.394 -0.328
 0.458 -0.287
 0.500 -0.088
 0.651 -0.102
 0.535 -0.049
 0.428 -0.092
 0.421 -0.262
 0.428 -0.167
 0.426 -0.342
 0.348 -0.257
 0.247 -0.317
 0.287 -0.263
 0.354 -0.297
 0.347 -0.251
 0.645 -0.320
 0.603 -0.605
 0.644 -0.486
 0.709 -0.393
 0.651 -0.592
 1.051 -0.565
 1.108 -0.409
 0.976 -0.447
 1.123 -0.335
 0.878 -0.193
 1.091 -0.161
 1.298  0.152
NaN   NaN
 0.543  0.441
 0.468  0.282
 0.526  0.301
 0.517  0.224
 0.708  0.206
 0.582 -0.043
 0.787  0.091
 0.979  0.188
 1.070  0.365
 1.068  0.229
 1.048  0.148
 1.088  0.134
 1.143 -0.075
 0.946 -0.131
 1.003 -0.081
 1.281  0.344
 1.165  0.424
 1.141  0.507
 1.198  0.755
 1.393  0.669
 1.237  0.763
 1.147  0.573
 0.902  0.538
 1.140  0.661
 1.160  0.770
 1.312  0.775
 1.389  0.877
 1.375  0.985
 1.329  0.837
 1.335  0.960
 1.360  1.283
 1.199  1.431
 1.297  1.453
 1.295  1.660
 1.337  1.516
 1.476  1.409
 1.475  1.433
 1.427  1.343
 1.107  1.149
 1.094  1.258
 1.343  1.353
 1.065  1.101
 1.271  1.156
 1.386  1.298
 1.410  1.305
 1.564  1.392
 1.419  1.512
 1.575  1.397
 1.551  1.360
 1.522  1.243
 1.464  0.996
NaN   NaN
 0.543  0.473
 0.664  0.472
 0.771  0.387
 0.846  0.677
 0.900  0.955
 1.081  0.948
 1.263  1.146
 1.238  1.414
 1.297  1.429
 1.495  1.378
 1.410  1.487
 1.292  1.317
 1.017  1.188
 1.118  1.011
 1.117  1.046
 0.970  0.841
 0.831  0.917
 0.744  0.741
 0.447  1.006
 0.625  0.896
 0.572  0.665
 0.398  0.692
 0.154  0.689
 0.039  0.668
-0.173  0.916
-0.104  0.933
-0.252  0.580
-0.244  0.806
-0.461  0.747
-0.406  0.973
-0.331  1.022
-0.655  1.193
-0.742  1.207
-0.663  0.919
-0.818  0.940
-0.790  1.025
-0.471  0.799
-0.698  0.674
-0.593  0.751
-0.784  0.674
-0.877  0.734
-0.844  0.741
-0.731  1.003
-0.651  0.959
-0.507  1.277
-0.582  1.152
-0.707  1.011
-0.494  0.914
-0.176  0.637
-0.280  0.417
-0.480  0.481
NaN   NaN
 0.516  0.420
 0.535  0.606
 0.479  0.583
 0.600  0.597
 0.505  0.627
 0.355  0.566
 0.049  0.510
 0.504  0.504
 0.240  0.562
 0.300  0.520
 0.504  0.479
 0.603  0.308
 0.599  0.222
 0.685  0.038
 0.780 -0.091
 1.164 -0.115
 1.200 -0.159
 1.151 -0.452
 0.927 -0.398
 1.081 -0.193
 1.289  0.005
 1.321 -0.080
 1.465  0.099
 1.580 -0.158
 1.451  0.146
 1.321  0.448
 1.147  0.607
 0.973  0.824
 0.753  0.839
 0.797  0.684
 0.846  0.655
 0.933  0.446
 0.842  0.222
 0.689  0.564
 0.488  0.589
 0.401  0.323
 0.377  0.228
 0.205  0.041
 0.149  0.006
 0.225 -0.045
 0.063  0.102
-0.079  0.148
-0.319  0.123
-0.490  0.297
-0.108  0.272
 0.103  0.272
-0.353  0.337
-0.273  0.555
-0.149  0.210
-0.269  0.032
-0.461 -0.082
NaN   NaN
 0.457  0.489
 0.804  0.317
 0.912  0.634
 0.829  0.481
 1.105  0.808
 1.223  0.756
 1.333  0.621
 1.494  0.448
 1.273  0.531
 1.202  0.404
 1.335  0.157
 1.413  0.292
 1.442  0.481
 1.359  0.569
 1.926  0.253
 1.655  0.063
 1.674  0.077
 1.353  0.127
 1.273  0.035
 1.126  0.223
 1.295  0.016
 1.389 -0.287
 1.109 -0.183
 1.160 -0.268
 1.598 -0.370
 1.325 -0.217
 1.440 -0.181
 1.204 -0.024
 1.195 -0.228
 1.288 -0.243
 0.964 -0.235
 1.021 -0.259
 1.148 -0.048
 1.389  0.188
 1.183  0.232
 1.151  0.255
 1.325  0.447
 1.348  0.445
 1.471  0.468
 1.389  0.604
 1.369  0.833
 1.287  1.073
 1.287  1.161
 1.106  1.411
 1.278  1.416
 1.496  1.280
 1.435  1.235
 1.755  0.950
 1.590  0.955
 1.876  1.121
 1.789  0.982
NaN   NaN
 0.542  0.574
 0.441  0.458
 0.428  0.374
 0.499  0.457
 0.191  0.446
 0.349  0.425
 0.469  0.137
 0.410 -0.085
 0.513  0.005
 0.401 -0.017
 0.389  0.155
 0.515  0.344
 0.414  0.173
 0.442  0.376
 0.386  0.235
 0.457  0.463
 0.264  0.461
 0.421  0.294
 0.238  0.353
 0.018  0.386
-0.018  0.659
-0.041  0.937
 0.221  0.874
 0.308  1.080
 0.474  1.146
 0.193  1.229
 0.298  1.245
 0.170  1.406
-0.089  1.411
-0.252  1.134
-0.247  1.241
-0.229  1.335
-0.153  1.543
-0.529  1.431
-0.400  1.503
-0.452  1.417
-0.647  1.479
-0.539  1.602
-0.623  1.775
-0.566  1.817
-0.634  1.846
-0.779  1.763
-1.179  1.870
-1.162  1.892
-1.126  1.634
-1.209  1.594
-1.047  1.738
-1.184  1.862
-1.276  1.781
-1.259  1.676
-1.326  1.830
NaN   NaN
 0.426  0.457
 0.215  0.661
 0.259  0.700
 0.175  0.500
 0.261  0.516
 0.101  0.591
 0.057  0.615
 0.042  0.550
 0.007  0.485
-0.060  0.462
 0.124  0.251
 0.289  0.114
 0.155  0.247
 0.268  0.346
 0.417  0.522
 0.462  0.699
 0.672  0.441
 0.671  0.255
 0.483  0.385
 0.393  0.379
 0.467  0.288
 0.487  0.216
 0.337  0.161
 0.096  0.136
 0.235  0.178
 0.568  0.061
 0.631  0.050
 1.053  0.068
 0.881 -0.047
 0.998 -0.019
 1.051 -0.036
 1.123  0.016
 1.208 -0.233
 0.851 -0.217
 0.767 -0.156
 0.553 -0.031
 0.424  0.172
 0.399  0.351
 0.241  0.282
 0.178  0.321
 0.118  0.109
 0.115  0.140
 0.502  0.076
 0.356 -0.021
 0.081 -0.037
-0.022 -0.015
-0.259  0.023
-0.317 -0.225
-0.300 -0.617
-0.083 -0.942
 0.069 -1.029
NaN   NaN
 0.486  0.530
 0.486  0.548
 0.555  0.409
 0.530  0.698
 0.596  0.458
 0.648  0.717
 0.666  0.774
 0.463  0.609
 0.521  0.530
 0.633  0.523
 0.443  0.305
 0.459  0.348
 0.470  0.254
 0.565  0.304
 0.545  0.061
 0.308  0.057
 0.475 -0.034
 0.460 -0.147
 0.376 -0.151
 0.317 -0.105
 0.205 -0.081
-0.323  0.017
-0.437  0.190
-0.415  0.146
-0.616  0.061
-0.480  0.003
-0.546 -0.083
-0.532  0.114
-0.533  0.405
-0.446  0.546
-0.511  0.465
-0.831  0.589
-1.007  0.745
-0.829  0.803
-0.803  0.758
-0.733  0.648
-0.584  0.731
-0.644  0.720
-0.448  0.732
-0.482  0.598
-0.418  0.730
-0.511  0.798
-0.540  0.830
-0.577  0.960
-0.678  1.025
-0.783  0.933
-0.907  0.879
-1.136  0.850
-1.207  1.134
-1.260  1.284
-1.328  0.965
NaN   NaN
 0.527  0.440
 0.392  0.424
 0.326  0.528
 0.207  0.406
 0.038  0.509
-0.218  0.181
 0.130 -0.073
 0.167 -0.268
 0.409 -0.143
 0.275 -0.157
 0.294 -0.005
 0.295  0.190
 0.183  0.201
 0.224  0.153
 0.298  0.263
 0.327  0.254
 0.499  0.563
 0.406  0.586
 0.351  0.464
 0.114  0.460
-0.180  0.392
-0.261  0.411
 0.054  0.289
 0.078  0.133
 0.124  0.160
 0.185  0.141
 0.279  0.075
 0.218  0.402
 0.047  0.553
 0.031  0.916
 0.112  0.793
-0.178  0.803
-0.156  0.602
 0.064  0.566
-0.007  0.639
 0.003  0.546
-0.072  0.769
-0.037  0.717
 0.234  0.738
 0.017  0.927
 0.094  1.033
 0.348  1.041
 0.417  0.988
 0.363  1.098
 0.409  1.230
 0.273  1.168
 0.247  1.136
 0.181  1.279
-0.024  1.180
 0.234  0.990
 0.114  1.098
NaN   NaN
 0.522  0.578
 0.499  0.456
 0.514  0.595
 0.296  0.782
 0.403  0.671
 0.137  0.473
 0.145  0.614
 0.034  0.612
 0.286  0.955
 0.553  1.082
 0.576  1.086
 0.459  1.182
 0.488  0.925
 0.316  0.569
 0.336  0.572
 0.142  0.759
 0.033  0.750
-0.136  1.035
-0.098  1.128
-0.405  1.233
-0.465  1.508
-0.520  1.436
-0.825  1.057
-0.746  1.022
-0.889  0.819
-0.818  0.742
-0.857  0.889
-0.805  0.759
-0.556  0.691
-0.371  0.632
-0.446  0.805
-0.596  0.578
-0.797  0.449
-0.721  0.160
-0.671  0.185
-0.658  0.412
-0.341  0.177
-0.102  0.372
-0.178  0.081
-0.313  0.307
-0.260  0.230
-0.172  0.245
-0.167  0.228
-0.159  0.299
-0.254  0.143
-0.546  0.152
-0.508  0.336
-0.586  0.328
-0.531  0.657
-0.534  0.646
-0.389  0.490
NaN   NaN
 0.425  0.520
 0.375  0.643
 0.297  1.099
 0.194  1.075
 0.414  1.194
 0.494  1.085
 0.377  1.026
 0.257  1.024
 0.575  1.063
 0.444  0.986
 0.004  1.161
 0.063  1.110
-0.103  1.115
-0.149  0.873
-0.359  1.065
-0.369  1.032
-0.341  0.879
-0.530  1.026
-0.674  0.944
-0.569  0.774
-0.530  0.786
-0.389  0.690
-0.049  0.767
 0.196  0.745
 0.291  0.549
 0.251  0.533
 0.258  0.599
 0.565  0.479
 0.807  0.338
 1.033  0.580
 0.777  0.615
 0.903  0.508
 0.855  0.470
 0.854  0.588
 0.937  0.664
 1.036  0.837
 1.316  0.910
 1.356  0.918
 1.375  0.981
 1.216  0.732
 1.073  0.791
 1.085  1.241
 1.020  1.028
 0.959  1.114
 0.916  1.103
 1.163  1.075
 0.950  0.985
 0.907  0.958
 0.924  1.090
 1.110  0.895
 1.060  0.763
NaN   NaN
 0.554  0.555
 0.424  0.590
 0.598  0.425
 0.426  0.451
 0.498  0.463
 0.481  0.743
 0.221  0.898
-0.046  0.802
-0.189  0.616
 0.050  0.534
 0.107  0.483
 0.338  0.628
 0.347  0.933
 0.665  0.949
 0.663  1.030
 0.679  1.192
 0.674  1.012
 0.989  0.926
 1.207  0.981
 1.108  0.893
 1.010  1.060
 0.999  0.976
 1.188  0.992
 1.260  1.085
 1.194  1.350
 1.228  1.324
 1.604  1.017
 1.624  0.629
 1.477  0.458
 1.801  0.500
 1.638  0.292
 1.868  0.096
 1.925  0.431
 1.773  0.487
 1.768  0.890
 1.630  0.681
 1.548  0.738
 1.409  0.682
 1.402  0.649
 1.128  0.815
 1.083  0.487
 0.956  0.420
 1.030  0.268
 1.152  0.217
 1.182  0.164
 0.960  0.069
 1.049  0.037
 1.076 -0.064
 1.057 -0.066
 1.171  0.044
 1.199  0.009
NaN   NaN
 0.591  0.462
 0.476  0.570
 0.403  0.578
 0.505  0.592
 0.589  0.391
 0.416  0.631
 0.297  0.796
 0.460  0.585
 0.488  0.653
 0.736  0.714
 0.608  0.910
 0.486  0.856
 0.574  0.985
 0.732  1.140
 0.810  1.415
 0.789  1.446
 0.677  1.556
 0.825  1.701
 0.812  1.559
 0.967  1.599
 0.746  1.511
 0.606  1.606
 0.636  1.693
 0.589  1.751
 0.790  1.765
 0.778  1.888
 0.657  1.776
 0.960  1.593
 0.778  1.491
 0.808  1.638
 0.918  1.737
 0.941  1.681
 0.946  1.784
 0.936  1.806
 1.140  1.764
 1.178  1.787
 1.063  1.709
 1.064  1.577
 1.303  1.610
 1.194  1.699
 1.282  1.981
 0.896  2.134
 0.658  1.926
 0.469  2.099
 0.621  2.337
 0.795  2.381
 1.047  2.394
 1.178  2.285
 1.090  2.247
 0.862  2.290
 0.754  2.219
NaN   NaN
 0.542  0.443
 0.654  0.247
 0.453  0.275
 0.461 -0.247
 0.309 -0.368
 0.559 -0.258
 0.249 -0.167
 0.080 -0.241
-0.134 -0.412
 0.097 -0.454
-0.006 -0.244
-0.265 -0.312
-0.384 -0.061
-0.445  0.145
-0.181  0.413
-0.354  0.459
-0.165  0.440
-0.306  0.452
-0.518  0.350
-0.574  0.354
-0.646 -0.089
-0.537 -0.077
-0.278 -0.084
-0.304 -0.277
-0.298 -0.246
-0.213  0.001
-0.336 -0.047
 0.070 -0.092
-0.086 -0.182
-0.064 -0.270
 0.119 -0.164
-0.089 -0.062
 0.075 -0.072
 0.103 -0.118
-0.114  0.165
 0.011  0.165
 0.034  0.282
 0.001  0.081
 0.043  0.147
 0.158 -0.043
-0.028 -0.025
-0.053 -0.107
 0.094  0.033
-0.039 -0.134
-0.262 -0.097
-0.322 -0.084
-0.257 -0.243
-0.179 -0.302
-0.122 -0.419
-0.212 -0.564
-0.280 -0.763
NaN   NaN
 0.525  0.526
 0.529  0.609
 0.329  0.688
 0.255  0.580
 0.016  0.605
-0.316  0.636
-0.374  0.780
-0.330  0.625
-0.197  0.785
-0.014  0.791
 0.256  0.899
 0.033  0.726
 0.068  0.815
-0.060  1.211
-0.423  1.398
-0.784  1.455
-0.511  1.830
-0.487  1.695
-0.590  1.593
-0.514  1.667
-0.590  1.693
-0.439  1.865
-0.488  1.970
-0.611  1.805
-0.556  1.799
-0.543  1.687
-0.391  1.777
-0.423  1.798
-0.186  2.010
-0.036  1.876
 0.099  1.583
-0.074  1.436
-0.312  1.373
-0.329  1.392
-0.293  1.445
-0.258  1.434
-0.361  1.725
-0.179  1.753
-0.159  1.561
-0.237  1.326
-0.506  1.093
-0.124  0.780
-0.299  0.890
-0.001  0.685
-0.000  0.550
 0.423  0.463
 0.342  0.313
 0.256  0.519
 0.105  0.604
-0.255  0.916
-0.222  1.029
NaN   NaN
 0.573  0.448
 0.365  0.442
 0.542  0.712
 0.667  0.683
 0.747  0.858
 0.849  0.922
 0.624  1.007
 0.613  1.029
 0.632  0.878
 0.769  0.859
 0.812  0.819
 1.099  0.764
 1.204  0.838
 1.163  0.996
 1.160  1.212
 1.121  1.190
 1.534  1.277
 1.588  1.179
 1.452  1.354
 1.197  1.410
 0.975  1.258
 0.867  1.225
 1.061  1.219
 0.968  1.009
 0.646  0.955
 0.695  1.060
 1.056  0.931
 1.017  0.959
 1.063  0.852
 1.116  0.959
 0.963  1.180
 1.246  1.310
 1.242  1.402
 1.222  1.287
 1.073  1.111
 1.063  1.575
 0.741  1.284
 0.514  1.045
 0.594  0.865
 0.663  0.797
 0.840  0.649
 0.683  0.810
 0.613  0.690
 0.595  0.782
 0.705  0.843
 0.930  0.923
 0.986  1.293
 1.030  1.193
 0.662  1.392
 0.810  1.425
 0.712  1.580
NaN   NaN
 0.499  0.539
 0.315  0.371
 0.040  0.126
 0.218  0.088
 0.482 -0.149
 0.180  0.018
 0.280  0.142
 0.349  0.205
 0.534  0.136
 0.470  0.189
 0.692  0.529
 0.637  0.491
 0.756  0.355
 0.489  0.647
 0.165  0.496
 0.321  0.524
 0.209  0.459
 0.059  0.307
-0.051 -0.068
 0.073 -0.173
 0.151 -0.091
 0.063 -0.124
-0.041 -0.083
-0.199 -0.005
-0.021  0.054
 0.191  0.133
 0.454 -0.155
 0.145 -0.398
-0.082 -0.333
 0.153 -0.214
 0.040 -0.117
 0.117 -0.163
 0.122 -0.112
 0.248  0.001
 0.263 -0.075
 0.254  0.054
 0.391  0.207
 0.329  0.150
 0.336 -0.018
 0.289 -0.174
 0.318 -0.184
 0.313  0.127
 0.454  0.174
 0.460  0.224
 0.593  0.483
 0.647  0.610
 0.917  0.749
 0.986  0.616
 1.091  0.829
 1.134  0.998
 1.084  1.046
NaN   NaN
 0.505  0.417
 0.520  0.394
 0.339 -0.045
 0.438  0.063
 0.577  0.323
 0.816  0.426
 0.952  0.383
 0.833  0.394
 0.642  0.228
 0.657 -0.187
 0.678  0.044
 0.914 -0.170
 0.970 -0.077
 1.004  0.124
 0.961  0.160
 1.065  0.081
 1.287 -0.024
 1.237  0.104
 1.306  0.052
 1.564 -0.117
 1.693 -0.244
 1.620 -0.345
 1.598 -0.501
 1.635 -0.363
 1.409 -0.522
 1.397 -0.330
 1.284 -0.375
 1.336 -0.599
 1.432 -0.732
 1.556 -0.943
 1.580 -1.022
 1.395 -1.304
 1.475 -1.321
 1.846 -1.216
 1.889 -1.169
 1.932 -1.024
 1.830 -1.164
 1.798 -1.068
 1.751 -1.041
 2.036 -1.252
 2.017 -1.054
 2.273 -1.149
 2.309 -1.165
 2.383 -1.345
 2.434 -1.403
 2.560 -1.581
 2.789 -1.647
 2.803 -1.708
 2.863 -1.713
 2.772 -1.506
 2.575 -1.532
NaN   NaN
 0.531  0.534
 0.677  0.727
 0.604  0.976
 1.018  0.856
 0.838  1.064
 0.891  1.223
 1.098  0.923
 1.151  0.897
 0.921  0.842
 1.020  0.903
 0.876  1.038
 0.780  1.225
 0.600  1.397
 0.587  1.059
 0.770  1.123
 0.871  1.171
 0.816  1.392
 0.740  1.471
 0.591  1.378
 0.553  1.308
 0.389  1.576
 0.310  1.508
 0.500  1.297
 0.840  1.168
 0.960  1.027
 1.095  0.892
 0.821  1.012
 0.844  0.765
 0.727  0.778
 0.819  0.886
 0.980  0.875
 0.804  0.388
 0.682  0.618
 0.523  0.710
 0.815  0.729
 0.844  0.681
 0.800  0.427
 0.762  0.465
 0.571  0.242
 0.463  0.200
 0.323  0.236
 0.403 -0.034
 0.574  0.017
 0.597  0.113
 0.615 -0.078
 0.750 -0.140
 0.779  0.015
 0.751 -0.316
 0.796 -0.182
 0.987 -0.138
 0.974 -0.224
NaN   NaN
 0.588  0.506
 0.571  0.576
 0.521  0.618
 0.484  0.498
 0.437  0.382
 0.683  0.257
 0.931  0.279
 1.071  0.501
 0.842  0.667
 0.785  0.950
 0.927  1.049
 0.781  1.142
 0.978  1.182
 0.806  1.233
 0.801  1.422
 1.182  1.477
 1.298  1.179
 1.185  1.401
 1.373  1.658
 1.446  1.397
 1.232  1.487
 1.363  1.286
 1.282  1.081
 1.113  1.003
 0.929  1.230
 0.761  1.261
 0.885  1.373
 1.033  1.164
 1.026  1.370
 1.007  1.385
 0.576  1.515
 0.602  1.618
 0.368  2.017
 0.595  1.895
 0.624  2.207
 0.531  2.380
 0.574  2.505
 0.699  2.618
 0.523  2.406
 0.389  2.064
 0.236  1.988
 0.209  1.699
 0.255  1.745
 0.026  1.539
-0.115  1.399
-0.180  1.282
-0.521  1.533
-0.573  1.608
-0.359  1.960
-0.131  1.759
-0.049  1.714
NaN   NaN
 0.476  0.521
 0.596  0.514
 0.532  0.605
 0.422  0.710
 0.905  0.582
 0.713  0.845
 0.870  0.659
 0.863  0.965
 0.675  0.728
 0.668  0.725
 0.697  0.707
 0.579  0.454
 0.662  0.657
 0.837  0.660
 0.675  0.638
 0.614  0.758
 0.645  0.707
 0.670  0.545
 0.850  0.520
 0.945  0.380
 1.157  0.246
 0.951  0.265
 1.137  0.028
 0.942  0.196
 0.895  0.432
 1.114  0.380
 1.111  0.568
 0.721  0.495
 0.313  0.233
 0.314  0.447
 0.480  0.646
 0.653  0.670
 0.637  0.946
 0.534  0.974
 0.663  0.791
 0.545  0.592
 0.359  0.441
 0.323  0.385
 0.613  0.294
 0.634  0.457
 0.909  0.438
 0.709 -0.064
 0.780  0.047
 0.721  0.299
 0.540  0.334
 0.554  0.323
 0.682  0.254
 0.589  0.335
 0.780  0.587
 1.246  0.673
 1.213  0.672
NaN   NaN
 0.458  0.497
 0.508  0.627
 0.430  0.609
 0.707  0.488
 0.980  0.740
 1.023  0.786
 0.924  1.030
 0.859  0.999
 0.736  0.986
 0.960  0.636
 0.948  0.722
 1.141  0.809
 0.907  0.964
 0.825  0.836
 0.521  1.075
 0.337  0.934
 0.384  0.781
 0.296  0.431
 0.221  0.465
 0.073  0.538
 0.049  0.648
-0.058  0.777
-0.388  1.026
-0.337  1.083
-0.136  1.006
-0.174  0.977
-0.273  1.078
 0.207  1.372
 0.294  1.040
-0.019  0.953
-0.018  1.005
 0.022  0.909
 0.191  0.905
 0.153  0.801
-0.108  1.067
 0.081  1.094
-0.013  0.903
-0.217  0.760
-0.483  0.917
-0.302  1.078
-0.032  1.190
 0.019  1.384
 0.117  1.473
 0.156  1.553
 0.314  1.550
 0.068  1.684
 0.123  1.674
 0.136  1.484
 0.097  1.609
 0.095  1.642
-0.138  1.792
NaN   NaN
 0.535  0.455
 0.435  0.403
 0.365  0.555
 0.181  0.586
 0.305  0.475
 0.352  0.172
 0.417  0.083
 0.309  0.035
 0.312 -0.041
 0.437 -0.120
 0.351 -0.094
 0.352  0.004
 0.114 -0.197
-0.198 -0.038
-0.195  0.220
-0.060  0.318
-0.253  0.461
-0.196  0.477
-0.427  0.549
-0.407  0.432
-0.702  0.393
-0.756  0.613
-1.022  0.814
-0.924  0.854
-1.163  0.949
-1.329  1.035
-1.385  0.746
-1.467  0.714
-1.401  0.479
-1.261  0.272
-1.436  0.435
-1.284  0.334
-1.042  0.342
-0.948  0.227
-0.851  0.447
-1.042  0.614
-1.098  0.698
-0.954  0.538
-1.175  0.419
-0.828  0.455
-0.643  0.516
-0.649  0.486
-0.702  0.159
-0.696 -0.006
-0.676 -0.405
-0.628 -0.323
-0.853 -0.215
-0.567 -0.209
-0.460 -0.064
-0.595 -0.079
-0.772 -0.044
NaN   NaN
 0.524  0.536
 0.434  0.683
 0.236  0.964
 0.321  0.950
 0.087  0.790
 0.186  0.667
 0.393  0.682
 0.208  0.766
 0.507  0.956
 0.597  0.827
 0.604  0.689
 0.549  0.695
 0.595  0.691
 0.362  0.809
 0.328  0.771
 0.228  0.865
 0.209  0.604
 0.109  0.823
 0.041  0.528
 0.079  0.426
 0.081  0.224
-0.026  0.307
-0.153  0.230
-0.310  0.048
-0.540  0.157
-0.674  0.048
-0.626 -0.011
-0.391  0.042
-0.241 -0.071
-0.275 -0.461
-0.576 -0.498
-0.660 -0.531
-0.696 -0.363
-0.670 -0.675
-0.690 -0.788
-0.896 -0.770
-0.600 -0.532
-0.791 -0.485
-0.781 -0.310
-0.828 -0.020
-0.805 -0.069
-0.802  0.208
-1.063  0.059
-0.992 -0.050
-1.105 -0.009
-1.143 -0.114
-1.269 -0.092
-1.132  0.037
-0.879 -0.102
-0.769 -0.276
-0.845 -0.421
NaN   NaN
 0.472  0.438
 0.535  0.358
 0.239  0.166
 0.050  0.238
-0.054  0.151
-0.148 -0.039
-0.238 -0.086
-0.190 -0.108
-0.315 -0.171
-0.600 -0.118
-0.310  0.097
-0.263  0.088
-0.170  0.209
-0.159  0.495
-0.385  0.119
-0.240  0.304
-0.522  0.623
-0.533  0.646
-0.606  0.748
-0.770  0.949
-0.610  0.809
-0.903  0.847
-0.584  0.805
-0.383  0.687
-0.368  0.658
-0.375  0.519
-0.167  0.171
-0.043  0.142
 0.009  0.173
-0.063  0.120
-0.047  0.214
 0.060  0.308
 0.011  0.303
-0.217  0.513
-0.360  0.610
-0.215  0.498
-0.289  0.682
-0.225  0.788
-0.056  0.747
-0.217  0.970
-0.214  1.048
-0.372  1.088
-0.082  1.091
-0.023  1.279
 0.035  1.453
 0.380  1.629
 0.376  1.753
 0.563  1.891
 0.717  1.906
 0.808  2.142
 0.989  2.300
NaN   NaN
 0.412  0.459
-0.025  0.532
-0.132  0.593
-0.108  0.445
 0.047  0.340
 0.186  0.526
 0.383  0.696
 0.205  0.815
 0.241  0.836
 0.334  0.694
 0.642  0.857
 0.674  0.671
 0.813  0.871
 1.001  0.686
 1.223  0.627
 1.075  0.718
 0.940  0.817
 0.948  0.869
 1.079  1.090
 1.139  0.934
 1.075  0.856
 0.889  0.966
 0.771  0.931
 0.937  0.735
 0.708  0.911
 0.979  0.979
 1.130  0.901
 1.072  0.935
 0.798  0.982
 0.840  1.066
 0.639  1.158
 0.435  0.649
 0.408  0.789
 0.533  1.118
 0.751  0.903
 0.857  0.984
 0.776  0.689
 0.844  0.981
 1.064  1.241
 1.193  1.516
 1.290  1.475
 1.267  1.493
 1.131  1.675
 1.041  1.859
 1.001  1.842
 1.127  2.041
 1.284  1.998
 1.513  2.035
 1.530  2.111
 1.624  1.822
 1.903  2.171
NaN   NaN
 0.535  0.531
 0.589  0.497
 0.685  0.632
 0.903  0.443
 1.151  0.527
 1.199  0.326
 1.200  0.392
 1.187  0.327
 1.388  0.632
 1.428  0.466
 1.499  0.575
 1.456  0.474
 1.435  0.462
 1.390  0.447
 1.403  0.454
 1.379  0.616
 1.592  0.660
 1.777  0.793
 1.701  0.779
 1.833  1.166
 1.680  1.190
 1.642  1.248
 1.896  1.343
 2.033  1.270
 2.102  1.090
 2.008  0.968
 2.101  0.864
 1.963  0.978
 1.981  0.942
 1.889  0.974
 1.822  0.903
 1.873  1.010
 1.828  1.172
 1.802  1.346
 1.761  0.989
 1.508  0.995
 1.222  0.944
 1.255  0.781
 1.400  0.802
 1.445  0.450
 1.396  0.251
 1.597  0.155
 1.649  0.148
 1.607  0.315
 1.302  0.281
 1.190  0.012
 1.157  0.110
 1.524  0.260
 1.756  0.442
 1.784  0.372
 1.863  0.607
NaN   NaN
 0.521  0.478
 0.320  0.142
 0.165  0.077
 0.273 -0.197
 0.379 -0.203
 0.248 -0.243
 0.116 -0.229
 0.173 -0.213
 0.398 -0.150
 0.525  0.161
 0.642  0.258
 0.842  0.236
 0.510  0.167
 0.813  0.203
 0.774  0.342
 0.816  0.353
 1.101  0.374
 0.930  0.647
 0.930  0.616
 0.811  0.698
 0.588  0.815
 0.545  0.757
 0.525  0.546
 0.280  0.381
 0.131  0.393
 0.233  0.343
 0.211  0.477
 0.337  0.382
 0.511  0.480
 0.647  0.891
 0.834  0.904
 0.824  0.992
 0.950  0.829
 0.865  1.087
 0.755  1.167
 0.955  1.178
 0.914  1.024
 0.828  1.168
 0.980  1.473
 1.036  1.321
 1.074  1.466
 0.963  1.447
 0.647  1.275
 0.428  1.333
 0.406  1.094
 0.576  1.236
 0.506  1.363
 0.429  1.209
 0.349  1.287
 0.247  1.183
 0.205  1.252
NaN   NaN
 0.537  0.482
 0.623  0.221
 0.489  0.293
 0.337  0.103
 0.440  0.297
 0.477  0.153
 0.505  0.226
 0.507  0.475
 0.416  0.383
 0.276  0.455
 0.481  0.621
 0.816  0.827
 0.890  0.715
 0.945  0.773
 0.927  0.814
 1.126  1.220
 1.235  1.180
 1.317  1.312
 1.426  1.300
 1.442  1.249
 1.264  1.246
 1.366  1.350
 1.350  1.193
 1.548  1.305
 1.730  1.200
 1.966  0.961
 1.812  1.093
 1.905  0.960
 1.848  1.151
 1.796  1.089
 1.762  1.156
 1.848  1.102
 2.122  1.088
 2.221  1.043
 2.217  1.140
 2.105  1.021
 2.107  1.051
 2.170  0.823
 1.948  0.885
 1.918  0.725
 1.782  0.682
 1.501  0.526
 1.846  0.486
 1.661  0.546
 1.441  0.718
 1.389  0.464
 1.361  0.363
 1.164  0.304
 1.207  0.655
 1.221  0.865
 1.211  0.796
NaN   NaN
 0.574  0.527
 0.323  0.708
 0.494  0.696
 0.290  0.705
 0.510  0.788
 0.642  0.647
 0.765  0.625
 0.784  0.580
 0.902  0.341
 1.241  0.374
 1.100  0.444
 0.896  0.551
 1.010  0.405
 1.179  0.254
 1.248  0.401
 1.489  0.535
 1.375  0.540
 1.484  0.274
 1.356  0.379
 1.399  0.450
 1.324  0.202
 1.328  0.394
 1.428  0.430
 1.133  0.220
 1.062  0.092
 0.804  0.082
 0.910  0.074
 0.961  0.263
 0.827  0.344
 1.041  0.413
 0.901  0.379
 1.075  0.258
 0.995  0.410
 0.809  0.387
 0.674  0.004
 0.442  0.058
 0.384 -0.316
 0.176 -0.562
 0.244 -0.582
 0.131 -0.497
-0.030 -0.576
 0.001 -0.610
-0.002 -0.541
-0.285 -0.683
-0.269 -0.412
-0.343 -0.418
-0.233 -0.433
-0.143 -0.541
-0.075 -0.481
-0.258 -0.407
-0.190 -0.636
NaN   NaN
 0.550  0.456
 0.409  0.507
 0.499  0.718
 0.328  0.565
 0.519  0.824
 0.541  0.807
 0.447  0.963
 0.514  0.828
 0.300  0.509
 0.400  0.714
 0.286  0.836
 0.356  0.729
 0.256  0.833
 0.366  0.694
 0.517  0.668
 0.478  0.485
 0.614  0.448
 0.463  0.273
 0.525  0.177
 0.634  0.026
 0.828  0.151
 0.755 -0.066
 0.654  0.161
 0.580 -0.049
 0.507  0.115
 0.310  0.061
 0.222  0.328
 0.361  0.208
 0.247  0.185
 0.184  0.269
-0.134  0.326
-0.171  0.153
-0.247  0.018
-0.182 -0.146
-0.122 -0.114
-0.188 -0.199
-0.126  0.111
-0.236 -0.171
-0.370 -0.068
-0.166 -0.198
 0.076 -0.246
 0.049 -0.322
-0.106 -0.351
-0.063 -0.374
-0.310 -0.392
-0.438 -0.291
-0.336 -0.153
-0.288 -0.390
-0.145 -0.377
-0.259 -0.238
-0.369 -0.321
NaN   NaN
 0.485  0.437
 0.614  0.531
 0.431  0.203
 0.545  0.173
 0.806  0.225
 0.971  0.352
 1.098  0.380
 1.017  0.460
 1.086  0.614
 1.152  0.714
 1.168  0.742
 1.147  0.521
 1.136  0.602
 0.960  0.291
 0.950  0.460
 0.994  0.305
 0.994  0.329
 0.837  0.400
 0.448  0.198
 0.536  0.156
 0.205  0.017
 0.337 -0.124
 0.201 -0.053
 0.200 -0.263
 0.090 -0.126
 0.224 -0.084
 0.567 -0.100
 0.555 -0.091
 0.314 -0.162
 0.244 -0.315
 0.358 -0.387
 0.335 -0.663
 0.215 -0.212
 0.330 -0.228
 0.443 -0.538
 0.244 -0.584
 0.810 -0.719
 0.550 -0.690
 0.704 -0.723
 0.719 -0.752
 0.768 -0.750
 0.747 -0.741
 0.987 -0.468
 0.954 -0.315
 0.829 -0.391
 0.883 -0.253
 0.703 -0.360
 0.471 -0.371
 0.361 -0.343
 0.170 -0.367
 0.129 -0.305
NaN   NaN
 0.450  0.443
 0.620  0.430
 0.495  0.314
 0.423  0.162
 0.463  0.419
 0.829  0.328
 0.660  0.496
 0.835  0.680
 0.959  0.950
 0.870  1.007
 1.062  0.957
 1.246  0.923
 1.354  0.908
 1.037  0.781
 0.846  0.950
 0.940  0.647
 0.911  0.693
 0.817  0.712
 0.971  0.833
 0.954  1.089
 0.930  1.176
 0.907  1.367
 1.007  1.649
 1.175  1.857
 1.410  1.983
 1.202  1.874
 1.232  1.806
 1.247  1.537
 1.289  1.497
 1.689  1.628
 1.662  1.607
 1.492  1.388
 1.462  1.496
 1.470  1.529
 1.415  1.373
 1.380  1.184
 1.154  1.226
 1.200  0.959
 1.084  1.362
 0.943  1.399
 1.065  1.441
 1.087  1.476
 1.204  1.382
 1.246  1.405
 0.982  1.344
 0.955  1.517
 1.040  1.440
 1.274  1.569
 1.109  1.747
 1.212  1.918
 1.296  2.100
NaN   NaN
 0.479  0.473
 0.614  0.389
 0.528  0.400
 0.482  0.474
 0.531  0.449
 0.663  0.630
 0.628  0.731
 0.546  0.885
 0.617  0.758
 0.638  0.831
 0.771  0.476
 0.793  0.599
 0.864  0.593
 1.008  0.605
 0.912  0.506
 1.272  0.361
 1.520  0.399
 1.313  0.470
 1.486  0.658
 1.566  0.692
 1.483  0.982
 1.693  0.804
 1.597  0.765
 1.464  0.735
 1.265  0.658
 1.472  0.607
 1.627  0.765
 1.480  0.683
 1.384  0.747
 1.450  0.384
 1.386  0.392
 1.585  0.233
 1.740  0.119
 1.758  0.195
 1.894 -0.039
 1.725 -0.023
 1.761 -0.050
 1.560 -0.116
 1.660 -0.046
 1.469 -0.280
 1.468 -0.136
 1.384 -0.103
 1.541 -0.009
 1.499  0.108
 1.668 -0.155
 1.621 -0.466
 1.517 -0.639
 1.515 -0.741
 1.502 -0.811
 1.607 -0.654
 1.652 -0.886
NaN   NaN
 0.479  0.421
 0.356  0.470
 0.362  0.560
 0.190  0.416
 0.232  0.436
 0.360  0.326
 0.441  0.395
 0.528  0.304
 0.346  0.604
 0.447  0.810
 0.446  0.831
 0.284  0.912
 0.578  0.833
 0.514  1.007
 0.517  1.140
 0.323  1.074
 0.564  1.022
 0.571  0.980
 0.576  0.871
 0.362  0.988
 0.216  1.217
-0.074  1.099
-0.227  1.448
-0.191  1.552
-0.372  1.280
-0.273  1.431
-0.278  1.312
-0.331  0.964
-0.164  1.074
 0.120  1.062
 0.134  1.073
 0.096  1.229
-0.161  1.342
-0.337  1.320
-0.296  1.552
-0.117  1.497
-0.097  1.512
-0.074  1.222
-0.131  1.088
 0.088  0.936
 0.266  0.876
 0.422  0.807
 0.504  1.073
 0.281  0.991
 0.194  1.182
 0.120  1.286
 0.135  1.375
 0.274  1.278
 0.172  1.406
 0.050  1.582
-0.160  1.345
NaN   NaN
 0.444  0.445
 0.290  0.286
 0.201  0.177
 0.016  0.352
-0.287  0.425
-0.151  0.606
-0.435  0.988
 0.059  1.092
-0.043  1.230
-0.090  1.278
-0.169  1.424
-0.370  1.299
-0.382  1.222
-0.276  1.487
-0.561  1.422
-0.293  1.469
-0.291  1.475
-0.289  1.526
-0.256  1.535
-0.104  1.741
-0.117  2.009
-0.229  1.836
-0.075  1.769
-0.193  1.506
-0.307  1.610
-0.233  1.416
-0.192  1.474
-0.078  1.413
 0.116  1.383
 0.325  1.139
 0.020  0.981
 0.010  1.091
 0.274  1.049
 0.143  0.857
 0.248  0.729
 0.088  0.694
 0.146  0.800
-0.032  0.751
-0.104  1.117
-0.108  1.126
 0.089  1.001
 0.287  0.904
 0.587  1.029
 0.263  0.943
 0.165  0.865
 0.045  1.010
 0.203  1.116
 0.221  1.191
 0.278  1.261
 0.305  1.229
 0.233  1.430
NaN   NaN
 0.489  0.559
 0.680  0.495
 0.529  0.301
 0.716  0.477
 0.479  0.444
 0.469  0.381
 0.129  0.353
-0.040  0.468
 0.143  0.421
 0.004  0.378
 0.239  0.803
 0.097  0.625
-0.372  0.626
-0.164  0.526
 0.121  0.220
-0.149  0.004
-0.481 -0.217
-0.571 -0.170
-0.762 -0.048
-0.916  0.015
-0.701 -0.033
-0.823  0.008
-0.870 -0.122
-0.537 -0.235
-0.327 -0.191
-0.296 -0.285
-0.063 -0.429
 0.011 -0.504
-0.078 -0.360
-0.041 -0.376
 0.128 -0.292
 0.166 -0.238
-0.002 -0.061
-0.121  0.127
-0.217  0.325
-0.343  0.467
-0.530  0.506
-0.415  0.596
-0.543  0.610
-0.621  0.511
-0.609  0.618
-0.315  0.679
-0.135  0.648
 0.073  0.811
 0.426  0.680
 0.237  0.547
 0.351  0.422
 0.507  0.364
 0.430  0.115
 0.345  0.044
 0.448 -0.140
NaN   NaN
 0.564  0.492
 0.510  0.521
 0.380  0.805
 0.104  0.885
-0.045  0.573
-0.346  0.508
-0.325  0.565
-0.261  0.452
-0.459  0.355
-0.382  0.359
-0.464  0.455
-0.183  0.329
-0.415  0.460
-0.224  0.462
-0.315  0.576
-0.379  0.452
-0.442  0.403
-0.341  0.333
-0.432  0.327
-0.514  0.326
-0.414  0.206
-0.334  0.233
-0.574  0.616
-0.677  0.746
-0.402  0.891
-0.544  0.871
-0.584  1.110
-0.589  1.145
-0.492  1.358
-0.478  1.675
-0.438  1.445
-0.237  1.268
-0.253  1.210
-0.078  1.162
 0.095  1.280
 0.142  1.341
 0.096  1.242
 0.140  1.260
 0.327  1.203
 0.521  1.200
 0.821  1.368
 0.767  1.125
 0.872  1.152
 1.035  1.255
 1.203  1.152
 1.121  1.094
 1.061  0.865
 1.096  0.964
 1.004  0.771
 1.032  0.414
 0.913  0.221
NaN   NaN
 0.545  0.498
 0.459  0.534
 0.693  0.420
 0.759  0.249
 0.841  0.075
 1.001  0.239
 1.092 -0.074
 1.091 -0.108
 1.002 -0.328
 1.135 -0.093
 1.051  0.134
 1.016  0.145
 1.220 -0.043
 1.345  0.039
 1.173 -0.008
 0.894  0.100
 0.826  0.030
 1.039 -0.230
 1.047 -0.344
 1.176 -0.516
 1.138 -0.312
 1.090 -0.491
 1.132 -0.716
 1.229 -0.953
 1.293 -0.996
 1.393 -1.015
 1.620 -1.035
 1.348 -0.952
 1.507 -0.952
 1.725 -0.784
 2.003 -0.675
 2.065 -0.605
 2.073 -0.735
 1.791 -0.814
 1.644 -0.711
 1.515 -0.644
 1.714 -0.479
 1.436 -0.502
 1.185 -0.458
 1.429 -0.720
 1.091 -0.860
 1.156 -0.635
 1.279 -0.576
 1.243 -0.618
 1.386 -0.529
 1.687 -0.686
 2.057 -0.421
 1.966 -0.384
 1.718 -0.592
 1.658 -0.518
 1.608 -0.551
NaN   NaN
 0.475  0.428
 0.183  0.653
 0.117  0.840
-0.009  1.113
-0.110  0.922
-0.084  0.738
 0.182  0.829
 0.085  0.739
-0.270  0.553
-0.203  0.707
 0.011  0.769
-0.049  0.650
-0.264  0.399
 0.096  0.601
 0.108  0.607
-0.023  0.443
 0.127  0.340
 0.105  0.395
 0.213  0.533
 0.183  0.700
-0.118  0.551
-0.114  0.324
 0.003  0.442
-0.211  0.180
-0.264  0.272
-0.440  0.280
-0.533  0.171
-0.399  0.110
-0.753 -0.162
-0.543 -0.324
-0.506 -0.389
-0.431 -0.493
-0.796 -0.496
-0.565 -0.464
-0.531 -0.348
-0.502 -0.273
-0.782 -0.551
-0.897 -0.467
-1.032 -0.346
-1.043 -0.664
-0.921 -0.328
-0.816 -0.178
-0.581 -0.262
-0.593 -0.270
-0.440 -0.221
-0.374 -0.185
-0.403 -0.428
-0.187 -0.651
-0.140 -0.618
-0.336 -0.513
-0.424 -0.517
NaN   NaN
 0.447  0.570
 0.383  0.428
 0.269  0.375
 0.159  0.080
 0.149  0.008
 0.177  0.095
 0.163  0.197
 0.125  0.153
-0.189  0.292
-0.589  0.246
-0.404  0.099
-0.715  0.297
-0.794  0.465
-0.979  0.667
-0.782  0.827
-0.688  0.923
-0.620  1.111
-0.778  0.954
-0.780  0.902
-0.801  0.946
-0.889  0.863
-0.624  0.893
-0.702  0.754
-0.821  0.854
-0.770  1.055
-0.760  1.000
-0.494  0.843
-0.600  0.638
-0.889  0.638
-0.773  0.482
-0.746  0.589
-0.878  0.398
-1.011  0.545
-1.093  0.347
-1.140  0.477
-1.282  0.503
-1.408  0.342
-1.378  0.505
-1.519  0.455
-1.411  0.668
-1.539  0.613
-1.273  0.458
-1.340  0.512
-1.284  0.723
-1.295  0.746
-1.452  0.699
-1.663  0.767
-1.735  0.796
-1.615  0.625
-1.730  0.678
-1.469  0.616
NaN   NaN
 0.527  0.532
 0.492  0.678
 0.626  0.598
 0.613  0.784
 0.583  0.469
 0.360  0.337
 0.434  0.169
 0.183  0.001
 0.189  0.134
 0.169  0.008
 0.300  0.005
 0.567  0.060
 0.439  0.330
 0.482  0.573
 0.662  0.525
 0.685  0.799
 0.651  0.698
 0.588  0.486
 0.397  0.661
 0.449  0.402
 0.067  0.014
 0.008 -0.228
-0.169 -0.073
-0.049  0.126
-0.238  0.207
-0.458  0.304
-0.616  0.611
-0.371  0.715
-0.410  0.696
-0.289  0.921
-0.296  0.662
-0.251  0.513
-0.105  0.488
-0.144  0.301
-0.174  0.036
-0.195 -0.317
-0.368 -0.295
-0.286 -0.163
-0.126 -0.032
-0.227 -0.101
-0.028 -0.140
 0.180 -0.211
 0.096  0.230
 0.274  0.250
 0.278  0.460
 0.153  0.328
 0.195  0.262
 0.099  0.144
 0.269  0.307
 0.467  0.208
 0.666  0.018
NaN   NaN
 0.581  0.444
 0.740  0.402
 0.531  0.435
 0.570  0.424
 0.471  0.589
 0.463  0.369
 0.633  0.506
 0.651  0.468
 0.661  0.472
 0.768  0.371
 0.828  0.599
 0.386  0.674
 0.338  0.982
 0.723  1.108
 0.593  1.038
 0.766  1.177
 0.670  1.236
 0.228  1.152
 0.238  1.050
 0.134  0.727
 0.315  0.673
 0.239  0.627
 0.408  0.626
 0.077  0.838
-0.162  0.897
 0.012  0.665
 0.144  0.704
 0.511  0.839
 0.640  0.743
 0.608  0.768
 0.988  0.552
 1.150  0.940
 1.108  0.839
 1.160  0.593
 1.094  0.406
 1.241  0.322
 1.200  0.279
 1.079  0.401
 0.995  0.426
 0.960  0.555
 1.265  0.498
 1.478  0.529
 1.539  0.368
 1.416  0.457
 1.909  0.523
 1.825  0.424
 1.845  0.335
 2.090  0.391
 2.210  0.430
 2.465  0.853
 2.668  0.806
NaN   NaN
 0.553  0.451
 0.367  0.563
 0.198  0.646
 0.273  0.478
 0.381  0.768
 0.090  1.150
-0.008  0.880
-0.219  0.614
-0.180  0.642
-0.374  0.915
-0.195  0.899
-0.210  1.043
-0.221  1.027
-0.387  1.283
-0.131  1.232
-0.322  1.005
-0.393  0.771
-0.317  0.713
-0.219  0.587
-0.293  0.815
-0.211  0.892
-0.260  0.789
-0.348  0.638
-0.393  0.632
-0.205  0.556
 0.205  0.768
-0.104  0.695
-0.228  0.813
-0.268  1.012
-0.323  1.124
-0.510  1.079
-0.512  1.181
-0.850  1.241
-0.971  1.222
-1.090  1.553
-1.282  1.396
-1.586  1.406
-1.579  1.755
-1.541  1.854
-1.357  1.926
-1.409  1.942
-1.435  2.165
-1.412  2.229
-1.470  2.428
-1.280  2.599
-1.341  2.414
-1.516  2.263
-1.538  2.413
-1.540  2.461
-1.484  2.688
-1.746  2.491
NaN   NaN
 0.519  0.453
 0.483  0.532
 0.607  0.650
 0.462  0.738
 0.409  0.802
 0.393  0.726
 0.624  0.626
 0.791  0.702
 0.748  0.520
 0.509  0.767
 0.659  0.804
 0.510  0.786
 0.524  0.644
 0.511  0.636
 0.700  0.627
 0.820  0.568
 1.023  0.565
 1.058  0.597
 1.233  0.598
 1.128  0.387
 1.235  0.444
 1.173  0.301
 1.044  0.152
 1.206  0.193
 1.172  0.004
 1.055  0.275
 1.161  0.122
 1.356  0.088
 1.501  0.224
 1.825  0.333
 1.764  0.216
 1.500  0.459
 1.382  0.499
 1.202  0.498
 1.424  0.372
 1.478  0.196
 1.334 -0.153
 1.348  0.107
 1.289  0.364
 1.405  0.168
 1.356  0.195
 1.292  0.225
 1.657  0.192
 1.859  0.202
 1.992 -0.080
 1.701 -0.186
 1.978 -0.106
 2.070 -0.089
 2.201 -0.011
 2.283  0.007
 2.482  0.157
NaN   NaN
 0.506  0.468
 0.737  0.326
 0.459  0.150
 0.464  0.123
 0.802  0.041
 0.643  0.060
 0.708  0.263
 0.644  0.389
 0.604  0.552
 0.662  0.666
 0.810  0.577
 0.948  0.661
 0.972  0.812
 1.060  0.566
 1.119  0.839
 1.351  0.712
 1.248  0.559
 1.331  0.757
 1.241  0.806
 1.175  0.620
 1.221  0.372
 1.103  0.433
 1.177  0.510
 1.226  0.413
 1.095  0.556
 1.020  0.668
 1.232  0.679
 1.215  0.814
 0.999  0.713
 1.118  0.628
 1.299  0.694
 1.246  0.891
 1.347  0.862
 1.565  0.781
 1.658  0.859
 1.672  0.946
 1.726  0.945
 1.927  0.865
 2.076  0.813
 2.002  1.044
 2.224  1.325
 2.190  1.273
 2.169  1.228
 2.089  1.171
 1.881  1.307
 1.755  1.281
 1.823  1.169
 1.790  1.086
 1.729  1.054
 1.652  1.009
 1.645  1.027
NaN   NaN
 0.493  0.536
 0.548  0.739
 0.665  0.986
 0.552  1.047
 0.460  0.981
 0.300  0.676
 0.335  0.839
 0.269  1.103
 0.218  1.250
 0.006  1.303
-0.034  1.340
 0.255  1.276
 0.230  1.273
-0.057  1.371
-0.142  1.290
-0.283  1.470
-0.298  1.293
-0.361  1.313
-0.421  1.189
-0.379  1.255
-0.232  1.334
-0.029  1.215
-0.231  1.151
-0.170  1.205
 0.102  1.050
 0.380  1.037
 0.458  1.089
 0.548  1.238
 0.567  1.368
 0.528  1.304
 0.619  1.355
 0.364  1.230
 0.712  1.277
 0.718  1.258
 0.891  1.478
 1.108  1.843
 0.862  1.977
 0.888  2.141
 1.040  2.059
 1.238  2.147
 1.319  2.186
 1.284  2.170
 1.351  2.134
 1.440  2.143
 1.280  2.180
 1.346  2.301
 1.269  2.324
 1.166  2.540
 0.988  2.612
 1.009  2.559
 0.929  2.220
NaN   NaN
 0.433  0.434
 0.807  0.674
 1.033  0.819
 1.198  1.001
 1.354  0.922
 1.306  1.022
 1.400  1.234
 1.156  1.211
 1.280  1.121
 1.343  0.956
 1.466  1.063
 1.277  0.775
 1.081  0.930
 0.946  1.124
 1.159  1.259
 0.955  1.342
 0.915  1.217
 1.040  1.393
 0.998  1.213
 1.060  1.119
 1.005  1.459
 0.923  1.547
 1.219  1.612
 1.152  1.375
 1.018  1.351
 0.890  1.319
 1.100  1.551
 0.980  1.454
 1.009  1.377
 1.070  1.395
 1.048  1.315
 1.261  1.408
 1.282  1.492
 1.489  1.406
 1.450  1.360
 1.424  1.249
 1.363  1.526
 1.418  1.294
 1.328  1.178
 1.327  1.343
 1.313  1.218
 1.293  1.274
 1.342  1.574
 1.426  1.660
 1.432  1.503
 1.437  1.338
 1.461  1.167
 1.496  0.817
 1.409  1.017
 1.441  1.229
 1.198  1.338
NaN   NaN
 0.442  0.501
 0.540  0.515
 0.595  0.424
 0.535  0.402
 0.192  0.378
 0.405  0.438
 0.320  0.496
 0.545  0.399
 0.264  0.550
 0.159  0.656
 0.476  0.890
 0.452  0.780
 0.572  0.802
 0.357  0.785
 0.081  0.771
 0.198  0.993
 0.128  0.838
 0.098  0.748
 0.135  0.643
 0.120  0.468
-0.029  0.500
-0.115  0.401
-0.105  0.447
-0.125  0.397
-0.027  0.594
-0.318  0.697
-0.314  0.794
-0.111  0.810
-0.181  0.846
-0.559  0.944
-0.668  1.107
-0.585  0.971
-0.623  0.937
-0.785  0.913
-0.811  0.924
-0.782  0.958
-0.953  0.857
-0.899  0.891
-0.770  1.059
-0.789  1.469
-0.840  1.765
-0.961  1.819
-1.149  2.098
-1.208  2.488
-1.175  2.350
-1.159  2.328
-1.077  2.269
-1.054  2.364
-1.206  2.317
-1.260  2.461
-1.292  2.204
NaN   NaN
 0.548  0.424
 0.442  0.458
 0.203  0.425
 0.253  0.754
 0.380  0.667
 0.386  0.706
 0.324  0.653
 0.450  0.603
 0.096  0.367
 0.147  0.527
 0.372  0.484
 0.204  0.390
 0.346  0.353
 0.816  0.513
 0.930  0.587
 0.760  0.490
 0.819  0.184
 0.752  0.383
 0.861  0.492
 0.691  0.422
 0.547  0.289
 0.572  0.128
 0.672  0.214
 0.571  0.416
 0.626  0.502
 0.589  0.372
 0.415  0.152
 0.307  0.174
 0.439  0.175
 0.289  0.247
 0.669  0.380
 0.441  0.251
 0.465  0.181
 0.402  0.101
 0.245  0.070
 0.500  0.067
 0.408 -0.044
 0.580 -0.208
 0.358 -0.247
 0.177 -0.176
 0.196 -0.240
 0.251 -0.264
-0.160 -0.271
-0.228 -0.559
-0.172 -0.741
-0.375 -0.793
-0.228 -0.731
-0.458 -0.589
-0.583 -0.879
-0.736 -0.815
-0.686 -0.750
NaN   NaN
 0.422  0.460
 0.274  0.253
 0.139  0.182
-0.203  0.447
-0.291  0.380
-0.241  0.440
-0.004  0.402
-0.142  0.447
-0.333  0.593
-0.378  0.713
-0.407  0.683
-0.672  0.678
-0.847  0.868
-1.281  0.640
-1.303  0.578
-1.319  0.379
-1.310  0.344
-1.351  0.641
-1.199  0.656
-1.026  0.688
-0.784  0.399
-0.793  0.373
-0.796  0.238
-0.718  0.217
-0.590  0.259
-0.539  0.367
-0.664  0.317
-0.497  0.314
-0.637  0.333
-0.716  0.371
-0.559  0.500
-0.623  0.646
-0.632  0.572
-0.615  0.658
-0.676  0.611
-0.486  0.516
-0.496  0.388
-0.627  0.363
-0.566  0.396
-0.757  0.359
-0.704  0.374
-0.838  0.165
-0.956  0.088
-0.725  0.159
-0.811  0.113
-0.771  0.307
-0.665  0.165
-0.819  0.100
-0.807  0.036
-0.912 -0.011
-0.635  0.076
NaN   NaN
 0.470  0.444
 0.238  0.614
 0.106  0.799
 0.149  0.973
 0.109  0.993
-0.032  0.667
-0.116  0.545
-0.101  0.345
-0.262  0.526
-0.378  0.329
-0.549  0.444
-0.294  0.580
-0.361  0.883
-0.407  1.201
-0.559  1.002
-0.676  1.305
-0.774  1.401
-0.937  1.415
-1.161  1.090
-1.124  0.931
-1.158  0.846
-0.862  0.755
-1.246  0.641
-1.396  0.515
-1.608  0.618
-1.671  0.655
-1.429  0.722
-1.596  0.816
-1.692  0.859
-1.693  1.016
-1.447  1.089
-1.228  0.881
-1.226  0.756
-1.422  0.533
-1.165  0.625
-1.155  0.551
-1.344  0.452
-1.455  0.346
-1.423  0.221
-1.386  0.320
-1.117  0.342
-1.002  0.398
-0.910  0.515
-0.932  0.408
-0.919  0.432
-0.889  0.265
-0.708  0.292
-0.571  0.182
-0.550 -0.021
-0.408 -0.226
-0.369 -0.060
NaN   NaN
 0.542  0.500
 0.722  0.604
 0.707  0.603
 0.694  0.691
 0.530  0.720
 0.604  0.698
 0.450  0.642
 0.624  0.776
 0.702  0.932
 0.716  1.034
 1.228  0.969
 1.040  0.580
 1.429  0.709
 1.345  0.606
 1.492  0.566
 1.630  0.610
 1.597  0.518
 1.771  0.280
 1.940  0.316
 1.965  0.639
 1.887  0.558
 1.888  0.647
 1.903  0.430
 1.913  0.455
 1.858  0.377
 1.728  0.389
 1.958  0.571
 1.653  0.670
 1.692  0.866
 1.543  0.689
 1.813  0.770
 1.535  0.909
 1.432  0.786
 1.632  0.552
 1.754  0.517
 1.579  0.375
 1.554  0.246
 1.418  0.104
 1.442  0.303
 1.511  0.627
 1.449  0.657
 1.606  0.514
 1.728  0.418
 1.954  0.251
 1.618  0.130
 1.517  0.099
 1.818  0.261
 1.919  0.240
 1.883  0.093
 1.690  0.072
 1.902 -0.117
NaN   NaN
 0.538  0.570
 0.575  0.304
 0.473  0.500
 0.708  0.756
 0.683  0.675
 0.820  0.569
 0.674  0.685
 0.572  0.552
 0.250  0.482
 0.426  0.314
 0.398  0.440
 0.397  0.402
 0.569  0.420
 0.538  0.286
 0.602 -0.009
 0.677 -0.331
 0.641 -0.455
 0.793 -0.528
 1.070 -0.538
 1.252 -0.293
 1.258 -0.530
 0.880 -0.587
 0.622 -0.612
 0.320 -0.417
 0.151 -0.397
-0.089 -0.468
-0.093 -0.289
-0.263 -0.484
-0.153 -0.517
-0.424 -0.505
-0.621 -0.741
-0.680 -0.771
-0.844 -0.655
-0.783 -0.738
-0.613 -0.871
-0.552 -0.816
-0.190 -0.615
 0.068 -0.668
-0.081 -0.724
-0.231 -0.583
-0.330 -0.468
-0.290 -0.477
-0.428 -0.361
-0.394 -0.228
-0.323  0.020
-0.033  0.394
-0.201  0.300
-0.436  0.470
-0.502  0.430
-0.354  0.177
-0.454  0.254
NaN   NaN
 0.448  0.563
 0.438  0.839
 0.455  0.698
 0.594  0.528
 0.606  0.467
 0.449  0.489
 0.575  0.223
 0.644  0.396
 0.931  0.058
 0.836  0.097
 0.884  0.054
 0.954  0.351
 1.084  0.587
 1.139  0.613
 1.051  0.683
 0.905  0.690
 0.954  0.807
 0.955  0.639
 0.597  0.652
 0.457  0.828
 0.531  1.053
 0.525  0.840
 0.431  0.962
 0.272  0.869
 0.277  1.041
 0.331  0.899
 0.202  1.006
 0.295  1.035
-0.054  0.784
-0.106  0.716
 0.064  0.436
 0.032  0.186
 0.114  0.196
 0.296  0.164
 0.215  0.226
 0.170  0.426
 0.360  0.461
 0.307  0.335
 0.115  0.349
 0.110  0.193
 0.050  0.136
 0.173  0.078
-0.024 -0.047
-0.406 -0.045
-0.332 -0.307
-0.406 -0.161
-0.344 -0.178
-0.255 -0.188
-0.195 -0.098
-0.103  0.054
-0.250 -0.279
NaN   NaN
 0.464  0.458
 0.466  0.351
 0.420  0.320
 0.407  0.293
 0.416  0.498
 0.245  0.553
-0.158  1.042
-0.101  1.538
-0.058  1.542
-0.118  1.324
 0.176  1.534
 0.141  1.760
 0.247  1.640
 0.205  1.804
 0.234  1.698
-0.115  2.244
-0.041  2.169
 0.077  2.175
 0.194  2.301
 0.041  2.135
 0.186  2.235
 0.186  2.428
 0.404  2.348
 0.414  2.295
 0.263  2.370
 0.341  2.375
 0.385  2.460
 0.155  2.502
 0.022  2.455
 0.166  2.262
 0.201  2.394
 0.162  2.193
 0.073  2.334
 0.037  2.383
-0.065  2.403
-0.228  2.538
-0.400  2.525
-0.460  2.234
-0.598  2.147
-0.470  2.322
-0.417  2.340
-0.392  2.320
-0.414  2.563
-0.495  2.686
-0.352  2.884
-0.357  2.766
-0.263  2.521
-0.120  2.638
-0.014  2.918
 0.243  2.937
-0.039  3.169
NaN   NaN
 0.483  0.562
 0.514  0.514
 0.403  0.408
 0.331  0.269
 0.201  0.213
-0.030  0.147
-0.196  0.053
-0.193 -0.182
-0.073 -0.325
-0.028 -0.200
-0.093 -0.200
-0.217 -0.332
-0.224  0.156
-0.280  0.201
-0.403  0.336
-0.488  0.404
-0.413  0.316
-0.378  0.128
-0.241  0.116
-0.160  0.014
-0.181  0.029
-0.066  0.261
 0.057  0.428
 0.334  0.480
 0.077  0.622
-0.014  0.905
 0.043  0.840
-0.339  0.528
-0.484  0.536
-0.696  0.732
-0.591  0.627
-0.664  0.563
-0.586  0.490
-0.857  0.698
-0.858  0.571
-0.992  0.624
-0.887  0.578
-0.871  0.693
-1.019  0.381
-0.925  0.368
-0.993  0.366
-1.094  0.189
-1.209  0.104
-1.127  0.141
-1.265  0.159
-1.537  0.210
-1.809  0.517
-2.045  0.545
-1.713  0.279
-1.886  0.397
-1.697  0.474
NaN   NaN
 0.547  0.413
 0.299  0.188
 0.257 -0.056
 0.081 -0.054
 0.120 -0.168
-0.206 -0.295
-0.183 -0.270
-0.149 -0.574
 0.272 -0.452
 0.098 -0.292
-0.076 -0.344
 0.150 -0.618
 0.109 -0.477
 0.357 -0.271
 0.660 -0.471
 0.848 -0.827
 0.813 -0.780
 0.595 -0.525
 0.289 -0.388
 0.374 -0.388
 0.611 -0.526
 0.646 -0.478
 0.695 -0.389
 1.000 -0.169
 0.901 -0.296
 0.634 -0.294
 0.757 -0.371
 0.788 -0.186
 0.935 -0.115
 0.887 -0.155
 0.831 -0.152
 0.664 -0.077
 0.624  0.025
 0.712  0.035
 0.957 -0.085
 1.005 -0.231
 1.150 -0.077
 1.054 -0.382
 1.263 -0.436
 1.274 -0.509
 1.201 -0.679
 1.344 -0.718
 1.222 -0.700
 1.096 -0.799
 0.632 -0.756
 0.607 -0.964
 0.844 -0.758
 0.979 -1.115
 1.093 -0.905
 1.026 -0.882
 0.831 -0.780
NaN   NaN
 0.485  0.545
 0.371  0.373
 0.215  0.529
 0.224  0.363
-0.107  0.205
-0.536  0.306
-0.603  0.619
-0.626  0.730
-0.457  0.804
-0.209  0.816
-0.200  0.629
-0.352  0.458
-0.277  0.620
-0.307  0.637
-0.141  0.542
-0.356  0.604
-0.290  0.479
-0.247  0.330
-0.032  0.200
 0.072  0.185
 0.042  0.336
-0.062  0.281
-0.242  0.380
-0.241  0.251
-0.031  0.247
-0.091  0.068
-0.193  0.013
-0.094  0.044
-0.128 -0.064
-0.346  0.017
-0.149  0.181
-0.174  0.359
 0.146  0.381
 0.245  0.213
 0.694  0.232
 0.637  0.020
 0.869 -0.049
 1.081 -0.169
 0.935  0.020
 1.216  0.105
 1.258  0.024
 1.091 -0.060
 1.087  0.111
 1.084  0.134
 1.400  0.283
 1.309  0.174
 0.977  0.131
 1.060  0.192
 1.249  0.232
 1.070  0.022
 1.063  0.088
NaN   NaN
 0.429  0.482
 0.538  0.448
 0.473  0.132
 0.324  0.255
-0.046  0.496
 0.083  0.455
-0.098  0.431
 0.176  0.581
 0.213  0.598
 0.141  0.721
 0.173  0.765
-0.078  0.967
-0.173  0.926
-0.231  1.011
-0.423  1.086
-0.233  1.098
-0.344  0.991
-0.377  1.009
-0.546  1.192
-0.630  0.950
-0.624  0.899
-0.397  0.692
-0.612  0.686
-0.496  0.577
-0.435  0.580
-0.496  0.641
-0.728  0.566
-0.917  0.735
-0.798  0.679
-0.875  0.664
-1.134  0.515
-1.020  0.424
-1.466  0.403
-1.293  0.529
-1.321  0.564
-1.078  0.558
-1.047  0.864
-1.139  0.706
-1.233  0.501
-1.333  0.499
-1.264  0.644
-1.245  0.738
-1.059  0.720
-0.910  0.797
-0.995  1.111
-0.974  1.161
-0.814  1.096
-0.468  1.265
-0.463  1.297
-0.469  1.315
-0.564  1.211
NaN   NaN
 0.576  0.551
 0.581  0.411
 0.324  0.623
 0.333  0.620
 0.404  0.846
 0.343  0.662
 0.285  0.791
 0.290  0.706
 0.398  0.731
 0.450  0.505
 0.351  0.735
 0.355  0.652
 0.464  0.583
 0.539  0.623
 0.382  0.865
 0.244  0.839
 0.137  0.948
 0.260  0.969
 0.332  1.070
 0.406  1.269
 0.451  1.339
 0.680  1.238
 0.458  1.318
 0.244  1.326
 0.303  1.211
 0.269  1.432
-0.055  1.291
-0.094  1.078
-0.004  1.096
 0.011  0.832
 0.144  1.204
 0.207  1.121
 0.168  0.974
 0.017  1.160
-0.262  0.997
-0.371  0.727
-0.424  0.540
-0.339  0.405
-0.450  0.584
-0.432  0.425
-0.311  0.380
-0.142  0.674
-0.186  0.585
-0.031  0.630
 0.076  0.551
 0.358  0.545
 0.496  0.597
 0.676  0.705
 0.884  0.601
 0.588  0.613
 0.383  0.582
NaN   NaN
 0.510  0.422
 0.711  0.551
 0.667  0.861
 0.781  0.679
 0.848  0.717
 1.078  0.614
 1.226  0.608
 1.247  0.517
 1.303  0.498
 1.525  0.327
 1.229  0.102
 1.113  0.158
 1.222  0.207
 1.291  0.251
 1.310  0.202
 1.526  0.180
 1.267  0.118
 1.407 -0.008
 1.545 -0.088
 1.505 -0.136
 1.337  0.252
 1.472  0.195
 1.220  0.412
 1.327  0.305
 1.063  0.235
 1.282  0.414
 1.165  0.352
 1.304  0.459
 1.255  0.547
 1.015  0.478
 0.792  0.487
 0.765  0.563
 0.745  0.745
 0.892  0.772
 0.979  0.631
 0.888  0.670
 0.830  0.467
 1.149  0.577
 1.156  0.828
 1.090  1.267
 1.126  0.846
 1.161  0.502
 1.212  0.442
 1.000  0.585
 1.150  0.569
 1.186  0.611
 0.850  0.661
 0.790  0.793
 0.925  0.935
 1.048  0.968
 1.132  0.968
NaN   NaN
 0.474  0.574
 0.460  0.516
 0.247  0.540
 0.003  0.428
 0.214  0.067
 0.049  0.155
 0.032  0.038
 0.113  0.294
-0.041  0.135
-0.114  0.082
-0.328  0.049
-0.259  0.347
-0.256  0.223
-0.343  0.231
-0.161 -0.006
-0.171  0.135
-0.067  0.052
-0.228  0.154
-0.190  0.182
-0.405 -0.175
-0.452 -0.107
-0.654 -0.060
-0.642 -0.275
-0.647 -0.293
-0.400 -0.200
-0.140 -0.104
 0.107 -0.008
 0.135 -0.157
 0.094 -0.102
 0.075  0.031
-0.364 -0.059
-0.265 -0.264
-0.274 -0.330
 0.061 -0.313
-0.162 -0.447
-0.356 -0.363
-0.508 -0.200
-0.618 -0.095
-0.667 -0.382
-0.557 -0.244
-0.526 -0.092
-0.581  0.019
-0.502  0.391
-0.314  0.409
-0.335  0.441
-0.293  0.190
-0.567  0.027
-0.725  0.026
-0.382  0.023
-0.111  0.002
 0.074 -0.258
NaN   NaN
 0.433  0.515
 0.519  0.495
 0.592  0.797
 1.091  0.843
 0.975  1.008
 0.762  0.932
 0.514  0.780
 0.781  0.791
 0.740  1.003
 0.725  0.888
 0.602  0.917
 0.619  1.026
 0.443  1.241
 0.389  1.135
 0.208  0.908
 0.296  0.899
 0.511  0.921
 0.341  1.223
 0.466  1.342
 0.369  1.120
 0.270  1.153
 0.244  1.295
 0.181  0.964
 0.134  0.884
 0.217  1.044
 0.111  1.222
 0.361  1.289
 0.571  1.388
 0.398  1.446
 0.274  1.552
 0.377  1.478
 0.332  1.716
 0.682  1.739
 0.683  1.741
 0.984  1.640
 0.999  1.690
 0.916  1.559
 0.874  1.740
 0.926  1.892
 0.903  1.934
 1.490  1.842
 1.660  1.938
 1.478  1.699
 1.575  1.425
 1.761  1.460
 2.138  1.358
 2.138  1.331
 2.448  1.535
 2.377  1.795
 2.298  1.816
 2.276  1.715
NaN   NaN
 0.510  0.418
 0.400  0.349
 0.106  0.241
 0.114  0.200
 0.349  0.527
 0.336  0.496
 0.572  0.682
 0.633  0.537
 0.581  0.513
 0.570  0.707
 0.656  0.489
 0.390  0.472
 0.210  0.720
 0.303  0.487
 0.373  0.684
 0.308  0.620
 0.541  0.577
 0.681  0.577
 0.680  0.470
 0.863  0.618
 0.862  0.603
 0.979  0.809
 0.909  0.949
 0.819  0.885
 0.857  1.026
 0.685  0.654
 0.839  0.449
 0.688  0.253
 0.611  0.274
 0.985  0.240
 0.876  0.476
 0.668  0.477
 0.980  0.459
 0.821  0.565
 0.812  0.714
 0.843  0.873
 0.898  0.756
 0.857  0.775
 0.786  0.841
 0.732  1.137
 0.605  1.224
 0.788  1.419
 0.585  1.742
 0.739  1.763
 0.677  1.725
 0.737  1.677
 0.711  1.345
 0.729  0.992
 0.645  1.137
 0.438  1.162
 0.492  1.350
NaN   NaN
 0.484  0.448
 0.362  0.241
 0.679  0.117
 0.879  0.010
 0.784  0.007
 0.967 -0.218
 1.167 -0.453
 0.984 -0.527
 1.086 -0.499
 0.977 -0.730
 1.142 -0.724
 1.076 -0.637
 1.014 -0.847
 1.189 -0.704
 1.182 -0.691
 1.116 -0.773
 1.185 -0.599
 1.315 -0.679
 1.248 -0.792
 1.124 -0.746
 1.315 -0.912
 1.310 -0.893
 1.221 -0.961
 1.157 -0.979
 1.119 -0.921
 1.336 -0.879
 1.538 -0.889
 1.501 -0.960
 1.650 -0.778
 2.003 -0.768
 2.004 -0.506
 2.089 -0.561
 2.196 -0.347
 2.225 -0.288
 2.111 -0.564
 2.169 -0.515
 1.991 -0.357
 2.030 -0.368
 1.915 -0.325
 2.099 -0.394
 2.178 -0.221
 2.151 -0.066
 2.371 -0.418
 2.209 -0.221
 2.306 -0.293
 2.561 -0.287
 2.572 -0.219
 2.434 -0.197
 2.486  0.095
 2.480  0.317
 2.442 -0.017
NaN   NaN
 0.521  0.480
 0.674  0.496
 0.704  0.368
 0.538  0.235
 0.717  0.373
 0.916  0.272
 0.781  0.246
 0.820  0.036
 0.928  0.314
 0.915  0.372
 0.900  0.443
 0.857  0.470
 0.712  0.611
 0.686  0.404
 0.637  0.316
 0.786  0.638
 0.770  0.450
 0.534  0.534
 0.787  0.308
 0.448  0.415
 0.366  0.352
 0.163  0.557
 0.089  0.564
 0.159  0.386
 0.197  0.477
 0.016  0.359
-0.012  0.243
 0.094  0.257
 0.031  0.425
 0.194  0.287
-0.105  0.416
-0.032  0.414
 0.055  0.510
 0.130  0.373
 0.240  0.114
 0.153  0.057
 0.160  0.166
 0.266  0.169
 0.215  0.086
 0.170  0.167
 0.115  0.320
 0.264  0.471
 0.216  0.420
 0.149  0.518
 0.245  0.730
 0.193  0.639
-0.072  0.818
-0.370  0.955
-0.515  0.925
-0.382  0.860
-0.196  1.021
NaN   NaN
 0.464  0.422
 0.844  0.227
 0.935  0.319
 0.851  0.197
 0.618  0.204
 0.417  0.318
 0.641  0.188
 0.670 -0.122
 0.543 -0.197
 0.561 -0.554
 0.619 -0.742
 0.639 -0.887
 0.633 -1.120
 0.676 -1.092
 0.468 -1.143
 0.375 -0.999
 0.187 -0.886
 0.330 -0.848
 0.206 -0.920
 0.548 -0.982
 0.240 -1.058
 0.067 -1.280
 0.205 -1.271
 0.190 -1.101
 0.067 -1.064
 0.051 -1.299
-0.011 -1.220
 0.019 -1.300
-0.041 -1.314
 0.022 -1.486
 0.163 -1.637
 0.195 -1.512
 0.026 -1.455
 0.232 -1.458
 0.329 -1.559
 0.324 -1.276
 0.491 -0.999
 0.298 -0.947
-0.020 -1.066
-0.003 -1.074
-0.279 -1.296
-0.067 -1.296
-0.093 -1.389
 0.062 -1.001
-0.047 -0.761
-0.049 -1.160
 0.088 -1.215
 0.187 -1.063
 0.494 -1.198
 0.579 -1.108
 0.363 -1.071
NaN   NaN
 0.570  0.431
 0.632  0.546
 0.666  0.477
 0.324  0.312
 0.169  0.137
 0.115  0.518
-0.185  0.731
-0.375  0.668
-0.228  0.492
-0.088  0.328
-0.157  0.278
-0.164  0.109
-0.128  0.103
 0.120 -0.003
 0.150 -0.143
 0.294 -0.228
 0.205 -0.265
 0.454 -0.188
 0.234 -0.287
 0.240 -0.077
 0.257  0.051
-0.006  0.056
 0.033 -0.173
 0.128 -0.304
 0.346 -0.287
 0.646 -0.168
 0.828 -0.287
 0.823 -0.116
 0.886 -0.081
 0.988 -0.182
 0.830 -0.109
 1.016 -0.189
 1.192 -0.179
 1.277 -0.339
 1.121 -0.273
 1.472 -0.425
 1.346 -0.568
 1.323 -0.407
 1.415 -0.433
 1.496 -0.525
 1.279 -0.514
 1.348 -0.258
 1.132 -0.203
 1.233  0.016
 1.024 -0.028
 1.049  0.233
 0.952  0.521
 1.008  0.417
 1.195  0.344
 1.078  0.409
 1.482  0.383
NaN   NaN
 0.570  0.518
 0.760  0.446
 0.639  0.623
 0.712  0.739
 0.930  0.695
 1.086  0.634
 0.945  0.622
 0.579  0.497
 0.583  0.348
 0.594  0.596
 0.641  0.326
 0.722  0.312
 0.588  0.315
 0.478  0.266
 0.618 -0.019
 0.574  0.011
 0.743 -0.130
 0.814 -0.240
 0.915 -0.240
 0.789 -0.037
 0.870  0.350
 1.182  0.259
 1.228  0.160
 1.435  0.373
 1.627  0.391
 1.473  0.099
 1.407 -0.112
 1.050  0.186
 1.074  0.213
 1.088  0.158
 1.323  0.379
 1.281  0.231
 1.278  0.378
 1.139  0.265
 1.025  0.226
 1.313  0.436
 1.481  0.559
 1.609  0.528
 1.631  0.767
 1.718  0.915
 1.981  0.783
 2.225  0.565
 2.323  0.464
 2.662  0.288
 2.665  0.097
 2.816  0.004
 2.695 -0.046
 2.515 -0.271
 2.306 -0.271
 2.291 -0.298
 2.148 -0.084
NaN   NaN
 0.583  0.470
 0.874  0.182
 0.953  0.313
 0.747  0.250
 0.481  0.034
 0.465  0.092
 0.460 -0.057
 0.478 -0.231
 0.143 -0.142
 0.258 -0.170
 0.176 -0.288
 0.086 -0.151
 0.091  0.015
 0.225 -0.152
 0.062 -0.098
-0.021 -0.095
-0.209 -0.147
-0.167 -0.121
-0.261 -0.267
-0.266 -0.329
-0.323 -0.349
-0.154 -0.341
-0.329 -0.463
-0.463 -0.492
-0.162 -0.425
 0.040 -0.448
 0.153 -0.556
 0.051 -0.542
-0.093 -0.871
 0.058 -1.002
 0.362 -0.973
 0.509 -1.133
 0.364 -1.026
 0.391 -1.092
 0.282 -1.032
 0.377 -0.987
 0.151 -1.038
 0.263 -1.108
 0.177 -0.901
 0.265 -0.892
 0.148 -0.476
 0.307 -0.563
 0.251 -0.322
 0.121 -0.316
 0.185 -0.429
 0.193 -0.501
 0.209 -0.422
 0.233 -0.382
 0.278 -0.318
 0.244 -0.486
 0.189 -0.291
NaN   NaN
 0.423  0.521
 0.412  0.596
 0.647  0.653
 0.561  0.538
 0.391  0.426
 0.539  0.291
 0.791  0.171
 0.972 -0.178
 1.118 -0.266
 1.089 -0.081
 0.997  0.084
 0.905 -0.050
 1.173 -0.057
 1.156 -0.058
 0.989  0.048
 1.123  0.186
 1.208  0.172
 1.013 -0.219
 0.862 -0.171
 0.884 -0.256
 0.934 -0.483
 0.711 -0.515
 0.719 -0.652
 0.678 -0.553
 0.659 -0.719
 0.598 -0.570
 0.705 -0.465
 0.562 -0.438
 0.507 -0.462
 0.665 -0.376
 0.522 -0.110
 0.622 -0.170
 0.439 -0.625
 0.247 -0.914
 0.246 -1.028
 0.411 -1.207
 0.341 -1.249
 0.598 -1.015
 0.543 -1.095
 0.447 -1.059
 0.500 -0.915
 0.342 -0.831
 0.425 -0.948
 0.575 -1.003
 0.673 -0.991
 0.513 -0.937
 0.742 -0.815
 0.814 -1.044
 0.796 -1.004
 0.607 -0.840
 0.726 -1.108
NaN   NaN
 0.456  0.427
 0.487  0.387
 0.441  0.204
 0.532  0.116
 0.575  0.038
 0.747 -0.010
 0.722  0.019
 0.524 -0.035
 0.409 -0.147
 0.415 -0.205
 0.140 -0.099
 0.198  0.001
 0.061 -0.187
 0.133 -0.217
 0.462 -0.098
 0.381 -0.158
 0.221 -0.164
 0.079 -0.328
 0.015 -0.181
 0.078 -0.382
 0.428 -0.131
 0.796 -0.119
 0.677  0.031
 0.602  0.190
 0.580 -0.058
 0.453 -0.169
 0.222 -0.182
 0.155  0.122
 0.298  0.002
 0.670 -0.039
 0.683  0.147
 0.651  0.027
 0.633  0.426
 0.614  0.593
 0.809  0.480
 0.428  0.458
 0.185  0.364
 0.132  0.300
-0.056  0.456
-0.118  0.503
 0.046  0.515
-0.153  0.639
-0.303  0.683
-0.397  0.665
-0.427  0.870
-0.334  0.696
-0.349  0.550
-0.666  0.183
-0.752  0.514
-0.734  0.539
-0.853  0.637
NaN   NaN
 0.590  0.463
 0.657  0.497
 0.607  0.433
 0.962  0.232
 1.008  0.439
 1.110  0.684
 1.017  0.546
 1.130  0.621
 1.074  0.578
 1.097  0.421
 1.167  0.293
 1.478  0.312
 1.585  0.505
 1.583  0.640
 1.569  0.483
 1.898  0.341
 2.161  0.598
 2.230  0.546
 2.252  0.759
 2.041  0.593
 2.097  0.810
 1.919  0.823
 1.898  0.825
 2.106  0.869
 2.198  1.074
 2.357  1.010
 2.049  0.939
 1.911  0.963
 2.043  1.022
 2.059  1.331
 2.236  1.282
 2.098  1.544
 2.198  1.654
 2.376  1.836
 2.148  1.894
 2.199  1.822
 2.147  1.704
 2.241  1.838
 2.133  2.015
 2.181  2.071
 2.000  2.121
 2.177  2.255
 2.175  1.973
 2.325  2.315
 2.052  1.992
 2.181  1.836
 2.271  1.812
 2.176  1.716
 2.239  1.747
 2.115  1.768
 2.107  1.773
NaN   NaN
 0.526  0.457
 0.536  0.416
 0.647  0.440
 0.412  0.660
 0.339  0.897
 0.235  0.772
 0.328  0.959
 0.286  1.270
 0.559  1.205
 0.879  1.285
 0.967  1.262
 0.781  1.541
 0.808  1.554
 0.910  1.388
 1.142  1.419
 1.274  1.345
 1.251  1.252
 1.216  1.223
 1.186  1.257
 0.936  1.193
 0.959  0.876
 1.021  0.912
 1.402  0.926
 1.415  1.041
 1.207  0.838
 1.038  0.856
 0.998  1.089
 1.014  1.010
 0.899  0.936
 0.944  1.270
 1.128  1.031
 0.961  1.116
 1.036  1.160
 1.038  1.248
 1.092  1.144
 1.106  1.385
 1.303  1.354
 1.181  1.251
 1.084  1.097
 1.198  1.115
 1.252  1.176
 1.612  1.133
 1.506  1.259
 1.472  1.109
 1.422  1.076
 1.459  1.003
 1.578  1.018
 1.716  1.078
 1.689  0.941
 1.693  0.915
 1.611  0.867
NaN   NaN
 0.592  0.493
 0.450  0.432
 0.615  0.447
 0.725  0.400
 0.945  0.472
 1.059  0.450
 0.991  0.395
 0.624  0.632
 0.723  0.575
 0.632  0.393
 0.688  0.164
 0.407 -0.002
 0.021 -0.061
-0.117  0.142
-0.109  0.006
 0.083 -0.054
 0.270  0.080
 0.523 -0.060
 0.862  0.152
 0.912 -0.103
 0.899 -0.075
 0.787 -0.282
 1.095 -0.610
 1.204 -0.494
 1.126 -0.314
 1.175 -0.226
 0.972 -0.115
 0.983 -0.147
 1.216  0.259
 1.224  0.280
 1.226  0.015
 1.113 -0.195
 1.160  0.046
 0.835  0.245
 0.818  0.208
 0.621  0.336
 0.674  0.246
 0.535  0.110
 0.649  0.085
 0.479  0.219
 0.613  0.309
 0.566  0.376
 0.222  0.312
 0.346  0.252
 0.273  0.222
 0.314  0.441
 0.200  0.410
 0.248  0.452
 0.269  0.539
 0.277  0.439
-0.157  0.432
NaN   NaN
 0.493  0.461
 0.498  0.302
 0.383  0.412
 0.383  0.668
 0.228  0.584
 0.118  0.368
 0.390  0.524
 0.289  0.506
 0.403  0.449
 0.300  0.447
 0.183  0.536
 0.150  0.548
 0.456  0.435
 0.402  0.369
 0.599  0.234
 0.690  0.304
 0.775  0.281
 0.416  0.269
 0.466  0.469
 0.354  0.568
 0.116  0.568
 0.010  0.849
-0.182  0.899
-0.402  0.938
-0.382  0.895
-0.667  0.970
-0.560  0.942
-0.587  1.009
-0.765  1.141
-0.778  1.296
-0.819  1.285
-0.896  1.302
-0.850  1.522
-0.978  1.583
-0.816  1.604
-0.724  1.611
-0.712  1.428
-0.856  1.395
-0.522  1.378
-0.507  1.466
-0.470  1.460
-0.692  1.504
-0.738  1.255
-0.786  0.936
-0.495  0.949
-0.640  0.855
-0.487  1.040
-0.466  1.327
-0.411  1.335
-0.567  1.423
-0.694  1.541
NaN   NaN
 0.567  0.554
 0.609  0.541
 0.545  0.837
 0.568  0.777
 0.408  0.818
 0.450  0.714
 0.594  0.634
 0.392  0.543
 0.404  0.569
 0.293  0.562
 0.269  0.652
 0.628  0.821
 0.519  0.751
 0.652  0.930
 0.664  0.935
 0.721  0.680
 0.688  0.697
 0.988  1.039
 0.850  1.054
 1.295  1.108
 0.995  0.966
 1.049  1.041
 1.053  1.051
 1.003  1.141
 0.838  1.331
 0.722  1.175
 0.435  0.941
 0.766  1.175
 0.828  1.214
 0.930  1.304
 0.693  1.119
 0.742  0.896
 0.600  1.199
 0.446  0.917
 0.632  1.090
 0.364  1.103
 0.203  1.087
 0.199  1.165
 0.404  0.936
 0.132  1.086
 0.357  1.165
 0.577  1.221
 0.342  1.032
 0.509  1.077
 0.615  0.884
 0.820  0.714
 0.870  0.801
 0.863  1.031
 1.017  1.154
 1.001  1.177
 0.948  1.384
NaN   NaN
 0.565  0.430
 0.773  0.737
 0.878  0.735
 0.777  0.699
 0.611  0.712
 0.601  0.745
 0.619  0.770
 0.352  0.556
 0.487  0.848
 0.686  0.953
 0.807  0.969
 0.942  0.831
 1.020  1.048
 0.791  0.997
 0.666  0.955
 0.511  1.104
 0.592  0.857
 0.698  0.761
 0.832  0.654
 0.568  0.440
 0.518  0.478
 0.547  0.393
 0.435  0.274
 0.372  0.291
 0.227  0.287
 0.166  0.183
 0.098  0.343
 0.088  0.358
-0.036  0.294
-0.006  0.305
-0.212  0.043
-0.240  0.124
-0.065  0.009
-0.191 -0.199
-0.132 -0.078
-0.265 -0.117
-0.306 -0.319
-0.464 -0.355
-0.453 -0.499
-0.251 -0.508
-0.215 -0.452
 0.003 -0.555
-0.152 -0.700
-0.653 -0.466
-0.756 -0.753
-0.931 -0.931
-1.062 -0.895
-0.741 -0.987
-0.772 -1.081
-0.653 -0.962
-0.560 -0.978
NaN   NaN
 0.445  0.480
 0.577  0.640
 0.473  0.655
 0.450  0.818
 0.397  1.001
 0.520  1.018
 0.704  1.097
 0.755  1.184
 0.635  1.114
 0.712  1.083
 0.710  0.902
 0.579  0.645
 0.740  0.238
 0.648  0.056
 0.773  0.121
 0.927 -0.039
 1.103 -0.380
 0.991 -0.663
 0.995 -0.287
 1.092 -0.098
 1.098 -0.174
 1.341 -0.052
 1.321 -0.063
 1.460  0.242
 1.214  0.193
 0.931  0.321
 1.197  0.205
 1.126  0.070
 1.147  0.013
 1.192  0.130
 0.881  0.271
 0.990 -0.047
 0.993 -0.252
 0.843 -0.131
 0.971 -0.066
 0.942 -0.036
 1.061 -0.208
 1.222 -0.083
 1.166 -0.034
 1.207 -0.078
 1.486 -0.256
 1.671  0.068
 1.717  0.327
 1.851  0.451
 2.041  0.378
 2.008  0.571
 2.212  0.583
 1.889  0.529
 1.845  0.593
 1.856  0.313
 1.770  0.281
NaN   NaN
 0.572  0.450
 0.511  0.195
 0.510  0.023
 0.760  0.161
 0.633 -0.095
 0.682 -0.195
 1.005 -0.097
 0.992  0.068
 1.240  0.113
 1.361 -0.016
 1.375  0.093
 1.208 -0.015
 1.203 -0.085
 1.080 -0.020
 1.164 -0.045
 1.352 -0.180
 1.456 -0.113
 1.289 -0.254
 1.150 -0.484
 0.990 -0.609
 1.191 -0.843
 1.206 -0.895
 1.227 -0.874
 1.510 -1.111
 1.462 -1.133
 1.353 -0.860
 1.454 -0.992
 1.467 -0.881
 1.541 -1.084
 1.406 -0.924
 1.438 -0.881
 1.508 -0.832
 1.402 -0.938
 1.504 -1.064
 1.270 -1.296
 1.567 -1.068
 1.431 -1.134
 1.501 -1.299
 1.461 -1.247
 1.482 -1.436
 1.403 -1.492
 1.665 -1.481
 1.708 -1.553
 1.596 -1.595
 1.742 -1.594
 1.900 -1.668
 1.737 -1.845
 1.618 -1.858
 1.412 -1.966
 1.429 -1.980
 1.202 -1.907
NaN   NaN
 0.425  0.558
 0.461  0.474
 0.458  0.437
 0.448  0.444
 0.597  0.746
 0.562  0.652
 0.547  0.678
 0.949  0.689
 0.980  0.464
 0.836  0.800
 0.866  0.475
 0.595  0.502
 0.522  0.414
 0.422  0.642
 0.556  0.693
 0.328  1.037
 0.397  0.902
 0.193  0.851
 0.200  0.808
 0.113  0.806
 0.498  0.785
 0.264  0.724
 0.216  0.661
 0.112  0.858
-0.019  1.192
-0.141  1.130
-0.316  1.410
-0.279  1.287
-0.429  1.604
-0.427  1.476
-0.278  1.679
-0.297  1.736
-0.399  1.545
-0.334  1.700
-0.357  1.516
-0.557  1.435
-0.464  1.055
-0.535  0.911
-0.409  0.814
-0.480  0.650
-0.435  0.778
-0.207  0.801
-0.357  0.864
-0.450  1.005
-0.496  0.858
-0.433  0.838
-0.614  1.068
-0.632  0.911
-0.838  0.994
-0.948  1.164
-1.096  1.238
NaN   NaN
 0.527  0.434
 0.592  0.172
 0.594  0.420
 0.654  0.043
 0.705 -0.006
 0.591  0.185
 0.786  0.110
 0.921  0.314
 0.744  0.282
 0.535  0.282
 0.689  0.020
 1.097 -0.183
 0.882 -0.163
 0.769 -0.294
 0.634 -0.271
 0.320 -0.341
 0.212 -0.286
-0.057 -0.125
-0.214 -0.244
-0.149 -0.191
-0.100 -0.330
 0.080 -0.189
 0.055 -0.463
-0.015 -0.578
-0.168 -0.451
-0.268 -0.395
-0.229 -0.479
-0.286 -0.317
-0.182 -0.341
-0.185 -0.283
-0.370 -0.170
-0.445 -0.113
-0.454 -0.192
-0.636 -0.283
-0.365 -0.186
-0.415 -0.268
-0.513 -0.239
-0.486 -0.230
-0.411 -0.275
-0.303 -0.232
-0.405  0.135
-0.345  0.130
-0.356  0.272
-0.340  0.279
-0.518  0.130
-0.366  0.381
-0.560  0.593
-0.321  0.740
-0.298  0.673
-0.128  0.468
-0.164  0.527
NaN   NaN
 0.504  0.553
 0.579  0.319
 0.239  0.124
 0.171 -0.024
-0.191 -0.138
 0.022 -0.340
-0.079 -0.047
-0.090 -0.072
-0.038  0.063
-0.258 -0.021
-0.328 -0.173
-0.167 -0.236
-0.280 -0.357
-0.227 -0.511
-0.306 -0.658
-0.148 -0.564
-0.373 -0.829
-0.160 -0.918
-0.245 -0.705
-0.174 -0.884
-0.196 -0.917
-0.132 -0.781
-0.277 -0.636
-0.314 -0.513
-0.369 -0.507
-0.262 -0.493
-0.433 -0.288
-0.056 -0.201
-0.454  0.041
-0.646  0.010
-0.555  0.017
-0.517  0.130
-0.500  0.277
-0.406  0.569
-0.336  0.329
-0.281  0.150
-0.540 -0.049
-0.757  0.309
-0.927  0.256
-0.787  0.246
-0.897  0.070
-0.799  0.152
-0.870 -0.223
-0.739 -0.290
-0.800 -0.455
-1.154 -0.486
-1.350 -0.404
-1.309 -0.181
-1.317 -0.161
-1.460 -0.031
-1.417  0.035
NaN   NaN
 0.465  0.414
 0.669  0.688
 0.698  0.720
 0.687  0.443
 0.641  0.662
 0.712  0.554
 0.587  0.501
 0.748  0.455
 0.274  0.385
 0.466  0.409
 0.649  0.547
 0.606  0.609
 0.640  0.679
 0.377  0.845
 0.470  1.097
 0.639  0.960
 0.771  0.759
 0.742  0.819
 0.912  0.685
 0.921  1.006
 0.935  0.811
 0.883  1.055
 1.021  1.101
 0.542  0.912
 0.478  1.006
 0.409  1.236
 0.412  1.492
 0.493  1.315
 0.628  1.197
 0.313  1.331
 0.437  1.491
 0.551  1.388
 0.518  1.376
 0.631  1.411
 0.701  1.418
 0.513  1.657
 0.499  1.422
 0.496  1.461
 0.495  1.393
 0.180  1.263
-0.124  1.288
-0.080  1.454
-0.152  1.448
-0.113  1.309
-0.416  1.608
-0.649  1.513
-0.663  1.223
-0.916  0.910
-0.860  1.106
-0.688  0.964
-0.866  0.919
NaN   NaN
 0.511  0.569
 0.211  0.474
 0.234  0.713
 0.310  0.782
 0.618  0.449
 0.718  0.388
 0.812  0.368
 0.912  0.638
 0.914  0.826
 0.786  0.914
 0.662  0.586
 0.598  0.391
 0.589  0.541
 0.439  0.640
 0.488  0.504
 0.262  0.359
-0.028  0.120
-0.254  0.272
-0.289  0.322
-0.626  0.329
-0.677  0.137
-0.760 -0.020
-0.813 -0.023
-0.900  0.074
-0.644  0.161
-0.540  0.143
-0.558  0.040
-0.743 -0.120
-0.533  0.050
-0.451 -0.197
-0.548 -0.226
-0.352 -0.381
-0.425 -0.206
-0.341 -0.293
 0.005 -0.264
 0.023 -0.041
 0.073  0.251
 0.147  0.523
 0.196  0.760
 0.390  0.588
 0.321  0.606
 0.247  0.773
-0.193  0.939
-0.093  1.174
-0.159  1.061
-0.066  0.886
-0.082  1.026
 0.032  0.961
 0.148  0.741
 0.083  0.606
 0.032  0.673
NaN   NaN
 0.472  0.517
 0.241  0.431
 0.288  0.322
 0.407  0.305
 0.213  0.595
 0.271  0.496
 0.062  0.510
 0.186  0.708
 0.299  0.768
 0.456  0.811
 0.287  0.841
 0.553  0.651
 0.710  0.309
 0.613  0.351
 0.824  0.355
 1.000  0.360
 0.786  0.442
 0.655  0.317
 0.805  0.518
 0.681  0.757
 0.686  0.913
 0.786  0.799
 0.933  0.840
 1.040  0.726
 1.179  0.494
 1.252  0.235
 1.483  0.300
 1.431  0.575
 1.409  0.621
 1.458  0.304
 1.266  0.341
 1.295  0.312
 1.393  0.235
 1.112  0.036
 1.151 -0.041
 1.353 -0.420
 1.261 -0.165
 1.302 -0.253
 1.056 -0.559
 1.185 -0.176
 1.182 -0.269
 1.087 -0.315
 1.118 -0.226
 0.971 -0.342
 1.094 -0.500
 1.376 -0.528
 1.139 -0.596
 1.350 -0.834
 1.461 -0.958
 1.260 -0.805
 1.201 -0.824
NaN   NaN
 0.546  0.489
 0.611  0.076
 0.648  0.346
 0.636  0.235
 0.445  0.301
 0.180  0.210
 0.083  0.223
 0.062  0.170
-0.073  0.190
-0.171  0.471
-0.144  0.401
-0.135  0.325
-0.321  0.239
-0.301  0.481
-0.293  0.699
 0.026  0.979
-0.088  1.048
-0.387  0.978
-0.353  1.096
-0.328  0.928
-0.168  1.097
-0.380  1.037
-0.260  1.065
 0.010  0.738
 0.002  0.810
 0.025  0.775
-0.018  0.662
 0.205  0.723
 0.021  0.648
-0.133  0.316
 0.003  0.400
 0.109  0.307
 0.003  0.206
-0.046  0.298
-0.235  0.067
-0.181  0.161
-0.335  0.108
-0.121 -0.003
-0.048  0.007
-0.255  0.204
-0.421  0.106
-0.489 -0.058
-0.135 -0.081
 0.164 -0.233
 0.170 -0.157
-0.182 -0.510
-0.245 -0.635
-0.717 -0.605
-0.211 -0.935
-0.034 -1.253
-0.083 -1.145
NaN   NaN
 0.538  0.519
 0.392  0.296
 0.456  0.324
 0.664  0.190
 0.902  0.307
 1.090  0.416
 0.942  0.246
 0.911  0.453
 0.860  0.425
 0.768  0.626
 0.734  0.683
 0.525  0.732
 0.598  0.767
 0.708  0.501
 0.937  0.273
 0.843  0.461
 0.871  0.272
 0.644  0.395
 0.639  0.482
 0.670  0.518
 0.468  0.563
 0.356  0.787
 0.276  0.497
 0.320  0.219
 0.430  0.363
 0.221  0.495
 0.361  0.405
 0.318  0.406
 0.508  0.526
 0.709  0.571
 0.815  0.361
 0.980  0.315
 0.948  0.473
 0.919  0.537
 1.030  0.698
 0.931  0.613
 0.777  0.646
 0.466  0.587
 0.304  0.586
 0.405  0.367
 0.406  0.261
 0.379  0.346
 0.686  0.307
 0.604  0.091
 0.631  0.088
 0.762  0.179
 0.962  0.224
 1.115  0.339
 0.963  0.313
 0.795  0.128
 0.782  0.286
NaN   NaN
 0.439  0.453
 0.595  0.565
 0.624  0.751
 0.612  0.766
 0.892  0.917
 0.720  0.850
 0.878  0.863
 0.983  0.800
 0.743  0.943
 0.829  1.059
 0.879  0.989
 0.927  0.995
 0.780  1.185
 0.737  1.111
 0.610  1.306
 0.890  1.290
 1.014  1.336
 1.236  1.291
 1.185  1.431
 1.054  1.677
 0.967  1.402
 0.905  1.177
 1.125  1.116
 1.513  1.450
 1.554  1.548
 1.389  1.521
 1.303  1.316
 1.228  1.222
 1.078  1.274
 0.815  1.156
 0.683  1.005
 0.655  0.901
 0.901  0.910
 0.787  1.026
 0.783  1.314
 0.552  1.274
 0.594  1.288
 0.558  1.393
 0.732  1.566
 0.463  1.662
 0.570  1.621
 0.556  1.573
 0.598  1.500
 0.519  1.725
 0.415  1.906
 0.320  1.630
 0.187  1.529
 0.197  1.496
 0.205  1.608
 0.462  1.584
 0.406  1.409
NaN   NaN
 0.579  0.560
 0.702  0.486
 0.944  0.425
 0.693  0.372
 0.350  0.312
 0.215  0.320
 0.077  0.239
 0.126  0.255
 0.384 -0.003
 0.448  0.272
 0.416  0.333
 0.348  0.215
 0.440  0.416
 0.670  0.382
 0.657  0.208
 0.671  0.128
 0.993  0.028
 1.157  0.172
 1.199  0.209
 1.303  0.135
 1.624  0.083
 1.561 -0.049
 1.644 -0.064
 1.877 -0.008
 1.755  0.001
 1.725  0.114
 1.662  0.099
 1.760 -0.103
 1.930 -0.176
 1.758 -0.487
 1.669 -0.544
 1.677 -0.250
 1.561 -0.245
 1.269 -0.264
 1.305 -0.460
 1.498 -0.454
 1.583 -0.572
 1.665 -0.577
 1.392 -0.630
 1.598 -0.667
 1.578 -0.780
 1.547 -0.815
 1.463 -0.627
 1.754 -0.497
 1.700 -0.520
 1.755 -0.292
 1.664 -0.272
 1.635 -0.080
 1.543  0.285
 1.543  0.362
 1.671  0.216
NaN   NaN
 0.513  0.496
 0.580  0.375
 0.852  0.675
 0.734  0.819
 0.550  1.048
 0.527  0.980
 0.525  1.260
 0.528  1.475
 0.460  1.337
 0.309  1.214
 0.389  1.066
 0.348  1.106
 0.042  1.033
 0.019  1.074
 0.288  0.883
 0.265  1.026
 0.362  1.151
 0.532  1.223
 0.502  1.374
 0.404  1.094
 0.393  1.270
 0.234  1.308
 0.081  1.361
-0.158  1.415
-0.228  1.313
-0.013  1.152
-0.186  1.169
-0.197  1.290
-0.109  1.233
-0.201  1.117
 0.011  1.145
 0.002  1.262
 0.137  1.114
 0.080  0.990
 0.299  1.074
 0.292  1.152
 0.329  1.149
 0.170  1.192
 0.056  0.902
 0.315  1.146
 0.625  1.306
 0.820  1.512
 0.744  1.707
 0.484  1.591
 0.459  1.426
 0.525  1.290
 0.562  1.410
 0.779  1.450
 0.863  1.466
 0.751  1.535
 0.671  1.655
NaN   NaN
 0.475  0.430
 0.409  0.184
 0.485  0.049
 0.497  0.013
 0.844 -0.057
 0.879  0.061
 0.944 -0.070
 0.903  0.017
 0.954  0.049
 1.096 -0.151
 0.890 -0.213
 0.849 -0.353
 0.943 -0.384
 0.888 -0.396
 0.983 -0.380
 0.957 -0.438
 1.065 -0.497
 0.932 -0.248
 1.030 -0.487
 0.880 -0.644
 0.804 -0.692
 0.620 -0.670
 0.390 -0.621
 0.185 -0.528
 0.046 -0.434
-0.307 -0.377
-0.313 -0.510
-0.137 -0.506
 0.037 -0.296
-0.017 -0.096
 0.164 -0.171
 0.181 -0.130
 0.087 -0.017
 0.299 -0.139
 0.381 -0.252
 0.434 -0.328
 0.650 -0.081
 0.638  0.008
 0.903 -0.167
 1.195 -0.121
 1.101  0.009
 0.751  0.020
 0.911  0.016
 0.685  0.070
 0.716  0.296
 0.731  0.386
 0.886  0.625
 0.895  0.679
 1.222  0.835
 0.912  0.624
 1.144  0.841
NaN   NaN
 0.510  0.490
 0.591  0.293
 0.271 -0.034
 0.412 -0.018
 0.546 -0.039
 0.489 -0.058
 0.773 -0.053
 0.544 -0.043
 0.605 -0.175
 0.631 -0.131
 0.622 -0.120
 0.309  0.012
 0.231 -0.219
 0.234 -0.342
 0.279 -0.218
 0.061 -0.418
 0.061 -0.228
-0.102 -0.097
 0.122 -0.125
 0.050 -0.448
 0.227 -0.421
 0.477 -0.574
 0.420 -0.824
 0.458 -0.697
 0.733 -0.793
 1.157 -0.721
 1.121 -1.064
 1.246 -1.023
 1.526 -1.148
 1.597 -1.187
 1.243 -1.113
 1.162 -1.290
 1.360 -1.536
 1.214 -1.744
 1.234 -1.885
 1.278 -1.969
 1.283 -2.171
 1.195 -2.309
 1.122 -2.584
 1.043 -2.759
 1.430 -2.533
 1.224 -2.280
 1.319 -2.411
 1.252 -2.597
 1.511 -2.732
 1.429 -2.418
 1.527 -2.359
 1.460 -2.509
 1.656 -2.531
 1.724 -2.395
 1.889 -2.473
NaN   NaN
 0.519  0.484
 0.422  0.385
 0.455  0.455
 0.485  0.484
 0.328  0.524
 0.616  0.399
 0.346  0.585
 0.602  0.562
 0.588  0.843
 0.621  0.772
 0.636  0.645
 0.961  0.499
 0.848  0.589
 0.603  0.789
 0.489  0.437
 0.530  0.388
 0.861  0.372
 0.822  0.481
 0.881  0.268
 0.825  0.251
 0.915  0.007
 0.615 -0.018
 0.701  0.064
 0.839  0.143
 0.846  0.451
 1.114  0.307
 1.106  0.235
 1.141  0.200
 1.277  0.119
 0.975  0.384
 0.928  0.257
 1.250  0.043
 1.337  0.134
 1.516  0.301
 1.330  0.162
 1.435 -0.022
 1.289 -0.189
 1.481 -0.117
 1.887 -0.309
 2.062 -0.355
 1.939 -0.376
 1.710 -0.468
 1.793 -0.715
 1.728 -0.553
 1.593 -0.798
 1.783 -0.926
 1.791 -0.889
 1.926 -1.047
 2.029 -0.926
 2.151 -1.270
 2.131 -0.859
NaN   NaN
 0.551  0.435
 0.436  0.160
 0.617  0.261
 0.610  0.332
 0.637  0.234
 0.565 -0.011
 0.789  0.144
 0.872 -0.050
 0.849  0.247
 0.594  0.401
 0.568  0.454
 0.505  0.253
 0.583 -0.093
 0.363 -0.195
 0.693 -0.130
 0.698 -0.253
 0.841 -0.332
 0.760 -0.102
 0.908 -0.110
 0.868 -0.169
 0.992 -0.289
 0.965 -0.451
 1.103 -0.301
 1.298 -0.375
 1.382 -0.493
 1.290 -0.396
 1.182 -0.652
 0.948 -0.656
 0.985 -0.813
 1.119 -0.735
 0.839 -0.757
 1.000 -0.774
 0.774 -0.663
 0.746 -0.708
 0.728 -0.586
 0.810 -0.336
 0.792 -0.498
 0.651 -0.283
 0.604 -0.381
 0.267 -0.409
 0.557 -0.468
 0.265 -0.440
 0.256 -0.522
 0.403 -0.583
 0.576 -0.694
 0.450 -0.710
 0.369 -0.716
 0.307 -0.576
 0.458 -0.432
 0.475 -0.394
 0.566 -0.513
NaN   NaN
 0.500  0.583
 0.517  0.887
 0.536  1.092
 0.561  1.199
 0.567  1.210
 0.549  1.039
 0.576  1.149
 0.510  1.189
 0.309  1.068
 0.391  1.061
 0.445  0.928
 0.309  0.909
 0.399  0.831
 0.840  0.972
 1.114  1.055
 1.092  1.083
 1.052  0.888
 0.844  0.652
 0.852  0.778
 0.965  0.856
 0.797  1.040
 0.789  0.790
 0.785  0.414
 0.652  0.388
 0.537  0.699
 0.837  0.624
 1.130  0.525
 0.917  0.442
 0.584  0.405
 0.770  0.421
 0.900  0.445
 0.652  0.557
 0.621  0.404
 0.670  0.471
 0.741  0.725
 0.646  0.674
 0.664  0.786
 0.759  0.759
 0.865  0.809
 0.804  0.631
 0.792  0.741
 0.617  0.591
 0.339  0.640
 0.136  0.594
-0.056  0.320
-0.066  0.563
 0.030  0.544
-0.018  0.516
 0.190  0.572
 0.131  0.423
 0.071  0.311
NaN   NaN
 0.476  0.410
 0.569  0.543
 0.474  0.546
 0.656  0.581
 0.757  0.785
 0.776  1.156
 0.649  1.345
 0.395  1.215
 0.214  1.172
 0.389  1.216
 0.260  1.204
 0.275  1.325
 0.368  1.428
 0.359  1.213
 0.407  1.574
 0.357  1.599
 0.125  1.377
 0.083  1.432
 0.293  1.304
 0.498  1.136
 0.447  1.061
 0.440  0.800
 0.514  1.138
 0.627  1.253
 0.786  1.083
 0.763  1.173
 0.608  0.924
 0.514  0.653
 0.441  0.661
 0.601  0.611
 0.139  0.721
 0.064  0.596
-0.051  0.581
 0.018  0.612
-0.206  0.528
 0.080  0.661
-0.009  0.722
-0.163  0.829
-0.111  0.812
-0.041  0.557
-0.403  0.640
-0.534  0.529
-0.883  0.835
-0.978  1.133
-0.762  1.092
-0.896  0.770
-0.712  1.187
-0.931  1.086
-0.963  0.808
-1.380  0.957
-1.490  0.925
NaN   NaN
 0.556  0.581
 0.428  0.652
 0.351  0.946
 0.303  1.032
 0.359  0.755
 0.237  0.631
 0.386  0.544
 0.612  0.484
 0.488  0.533
 0.412  0.655
 0.583  0.614
 0.660  0.497
 0.640  0.388
 0.550  0.255
 0.791  0.407
 0.718  0.533
 0.539  0.667
 0.473  0.560
 0.584  0.644
 0.355  0.603
 0.529  0.601
 0.669  0.646
 0.667  0.583
 0.473  0.612
 0.434  0.451
 0.602  0.331
 0.686  0.079
 0.509  0.183
 0.481  0.240
 0.365  0.419
 0.175  0.550
 0.116  0.685
-0.017  0.653
-0.036  0.540
-0.187  0.641
-0.103  0.800
-0.109  0.479
-0.002  0.470
 0.045  0.354
-0.121  0.387
-0.302  0.536
-0.402  0.233
-0.435  0.108
-0.122 -0.047
 0.063  0.149
 0.203 -0.044
 0.192  0.345
 0.181  0.315
 0.066  0.361
 0.187  0.582
 0.190  0.608
NaN   NaN
 0.479  0.410
 0.711  0.096
 0.734  0.082
 0.510  0.162
 0.528  0.387
 0.605  0.363
 0.510  0.271
 0.488  0.023
 0.660  0.014
 0.879  0.288
 0.626  0.210
 0.657  0.191
 0.432  0.280
 0.211  0.204
 0.129  0.003
 0.200  0.130
 0.202 -0.037
 0.383 -0.295
 0.422 -0.302
 0.527 -0.069
 0.416 -0.099
 0.379  0.149
 0.179  0.160
-0.084 -0.059
-0.173 -0.061
-0.232 -0.025
-0.328  0.053
-0.217  0.133
-0.310  0.170
-0.457  0.117
-0.292  0.217
-0.130  0.347
-0.305  0.722
-0.288  0.848
-0.213  0.937
-0.108  0.941
-0.236  0.838
-0.361  0.997
-0.376  0.995
-0.271  1.231
-0.198  1.431
-0.134  1.477
-0.517  1.545
-0.509  1.537
-0.629  1.718
-0.684  1.577
-0.690  1.538
-0.720  1.455
-0.973  1.430
-0.524  1.168
-0.551  1.107
NaN   NaN
 0.567  0.486
 0.487  0.265
 0.618  0.358
 0.555  0.587
 0.470  0.312
 0.642  0.429
 0.585  0.432
 0.547  0.364
 0.638  0.474
 0.330  0.510
 0.551  0.569
 0.693  0.597
 0.636  0.321
 0.598  0.279
 0.795  0.657
 1.057  0.804
 0.982  0.736
 1.264  0.752
 1.228  0.913
 1.369  0.905
 1.069  0.836
 0.979  0.824
 0.867  0.771
 0.689  0.657
 0.571  0.631
 0.541  0.550
 0.656  0.537
 0.593  0.335
 0.474  0.311
 0.661  0.420
 0.429  0.637
 0.434  0.440
 0.398  0.290
 0.578  0.170
 0.655  0.177
 0.701 -0.068
 0.691 -0.118
 0.536  0.290
 0.507  0.134
 0.435  0.012
 0.681 -0.035
 0.503 -0.134
 0.213 -0.077
 0.252  0.066
 0.300 -0.012
 0.368  0.050
 0.546 -0.073
 0.836 -0.067
 0.797 -0.159
 0.860  0.001
 0.663  0.242
NaN   NaN
 0.571  0.525
 0.815  0.314
 0.797  0.198
 0.611  0.014
 0.514  0.022
 0.091  0.317
 0.030  0.570
-0.110  0.698
-0.144  0.615
-0.409  0.577
-0.492  0.425
-0.695  0.241
-0.954  0.647
-1.059  0.917
-1.034  0.876
-1.095  0.795
-1.101  0.842
-0.705  0.653
-0.727  0.800
-0.554  1.192
-0.811  1.251
-0.967  1.211
-1.104  1.372
-0.908  1.205
-1.105  1.415
-1.190  1.571
-1.017  1.458
-0.898  1.642
-0.725  1.508
-0.798  1.732
-1.037  1.966
-0.984  2.079
-0.942  2.357
-0.840  2.444
-1.000  2.448
-0.798  2.442
-0.672  2.331
-0.678  2.440
-0.741  2.400
-0.831  2.307
-0.783  2.059
-0.780  2.191
-0.941  2.128
-1.124  2.204
-1.085  2.093
-0.784  2.124
-0.669  2.311
-0.785  2.208
-1.030  1.957
-1.173  1.919
-1.100  1.723
NaN   NaN
 0.559  0.472
 0.490  0.365
 0.468  0.361
 0.470  0.060
 0.332  0.124
 0.479 -0.117
 0.765 -0.124
 0.782 -0.402
 0.765 -0.211
 0.779 -0.180
 0.704 -0.215
 0.778 -0.328
 0.641 -0.015
 0.415  0.097
 0.511 -0.080
 0.513 -0.076
 0.514 -0.144
 0.711 -0.021
 0.803  0.023
 0.505 -0.038
 0.236  0.005
 0.079  0.034
 0.004  0.003
-0.158  0.052
-0.056  0.177
-0.252  0.195
-0.308  0.254
-0.201  0.399
-0.070  0.216
-0.271  0.199
-0.253  0.029
-0.189  0.039
-0.009 -0.268
-0.398 -0.733
-0.440 -0.790
-0.564 -0.947
-0.641 -0.841
-0.757 -1.039
-0.862 -1.230
-1.015 -1.525
-0.833 -1.629
-0.969 -1.519
-1.273 -1.523
-1.195 -1.562
-1.137 -1.867
-1.058 -2.068
-0.998 -2.149
-1.105 -2.050
-0.681 -2.086
-0.553 -2.105
-0.256 -2.136
NaN   NaN
 0.509  0.541
 0.592  0.478
 0.615  0.383
 0.878  0.192
 0.978  0.100
 1.210  0.189
 1.110  0.234
 0.920  0.523
 0.915  0.588
 0.819  0.588
 1.087  0.850
 1.172  0.941
 1.329  0.850
 1.283  0.727
 1.320  0.556
 1.085  0.374
 1.183  0.703
 1.441  0.720
 0.975  0.606
 0.892  0.463
 0.758  0.330
 0.531  0.191
 0.533  0.417
 0.838  0.350
 1.037  0.628
 0.848  0.304
 0.895  0.247
 1.227  0.386
 1.316  0.485
 1.091  0.331
 1.087  0.323
 0.821  0.565
 0.949  0.627
 1.023  0.719
 1.018  0.716
 0.976  0.762
 1.078  0.682
 0.869  0.711
 0.608  0.658
 0.613  0.716
 0.724  0.545
 0.793  0.367
 0.619  0.398
 0.786  0.631
 0.575  0.667
 0.638  0.913
 0.770  1.091
 0.734  1.074
 0.724  1.028
 0.943  1.040
 1.168  1.193
NaN   NaN
 0.498  0.460
 0.318  0.197
 0.058  0.168
 0.010  0.256
 0.133  0.292
 0.297  0.429
 0.456  0.533
 0.583  0.193
 0.414  0.308
 0.578  0.161
 0.801  0.136
 0.768  0.223
 0.874  0.356
 1.093  0.210
 1.082  0.076
 1.048  0.386
 0.951  0.368
 1.202  0.243
 1.210  0.129
 0.986  0.170
 1.043  0.103
 0.874  0.115
 1.207  0.266
 1.342  0.243
 1.176  0.010
 1.153 -0.142
 1.069  0.205
 0.938  0.042
 0.946  0.030
 1.069  0.198
 1.196 -0.027
 1.048 -0.289
 1.060 -0.079
 0.898 -0.029
 0.988  0.142
 0.898  0.158
 0.945  0.132
 1.187 -0.095
 1.382 -0.010
 1.418  0.043
 1.237  0.099
 1.068  0.114
 1.190  0.040
 1.151  0.085
 1.364 -0.102
 1.483  0.203
 1.603  0.225
 1.934  0.213
 1.712  0.352
 1.716  0.237
 1.802  0.136
NaN   NaN
 0.547  0.570
 0.418  0.854
 0.515  0.767
 0.603  0.853
 0.622  0.967
 0.571  1.135
 0.406  0.858
 0.026  0.980
 0.007  0.932
 0.034  1.131
 0.038  1.079
 0.305  0.993
 0.328  1.092
 0.292  0.816
 0.495  0.683
 0.629  0.431
 0.888  0.599
 0.847  0.545
 1.109  0.466
 1.421  0.335
 1.199  0.364
 1.206  0.493
 1.184  0.172
 1.267  0.042
 1.108  0.088
 1.084  0.071
 0.953 -0.022
 1.025 -0.003
 1.177  0.064
 1.227  0.370
 1.070  0.530
 1.024  0.569
 0.917  0.580
 0.949  0.928
 0.961  0.909
 1.049  0.839
 1.369  0.579
 1.339  0.531
 1.404  0.445
 1.041  0.574
 1.008  0.307
 0.987  0.155
 1.179  0.180
 1.501  0.092
 1.671 -0.076
 1.839 -0.237
 1.995 -0.360
 2.101 -0.067
 2.123 -0.047
 1.997 -0.063
 2.072 -0.058
NaN   NaN
 0.449  0.564
 0.264  0.601
 0.239  0.499
 0.271  0.506
 0.264  0.290
 0.394  0.473
 0.433  0.513
 0.209  0.482
 0.184  0.270
 0.341  0.308
 0.241  0.447
 0.131  0.432
 0.177  0.460
 0.273  0.676
 0.150  0.793
 0.372  0.817
 0.804  0.875
 0.858  1.141
 0.997  0.959
 1.178  0.883
 1.255  0.906
 1.377  0.847
 1.313  0.908
 1.479  1.107
 1.361  1.380
 1.665  1.365
 1.718  1.333
 1.635  1.321
 1.682  1.247
 1.695  1.122
 1.450  1.037
 1.304  1.196
 1.403  1.407
 1.489  1.133
 1.278  1.174
 1.227  1.582
 1.168  1.539
 0.983  1.530
 1.286  1.356
 1.167  1.398
 1.502  1.429
 1.118  1.641
 0.972  1.809
 1.290  2.096
 1.196  2.433
 1.045  2.500
 1.348  2.896
 1.334  3.027
 1.368  3.049
 1.438  3.058
 1.604  3.222
NaN   NaN
 0.511  0.507
 0.250  0.669
 0.370  0.843
 0.346  1.004
 0.530  1.110
 0.542  1.261
 0.433  1.080
 0.647  1.184
 0.510  1.100
 0.581  1.208
 0.904  1.367
 1.166  1.340
 0.892  1.437
 0.550  1.125
 0.787  1.085
 0.956  1.353
 1.044  1.328
 1.139  1.171
 1.272  1.094
 1.313  0.863
 1.120  1.018
 1.144  0.946
 1.161  1.277
 1.195  1.481
 1.235  1.249
 1.346  1.054
 1.123  1.010
 1.036  1.260
 1.105  1.370
 1.027  1.379
 1.206  1.715
 1.345  1.691
 1.482  1.783
 1.277  1.712
 1.270  1.598
 1.278  1.473
 1.549  1.742
 1.465  1.963
 1.246  1.876
 1.229  1.705
 1.269  1.760
 1.120  1.634
 1.139  1.481
 1.042  1.327
 1.002  1.486
 0.759  1.708
 0.698  1.691
 0.610  1.856
 0.727  1.810
 0.759  1.858
 0.858  1.830
NaN   NaN
 0.448  0.559
 0.145  0.197
 0.098  0.263
 0.127  0.177
-0.153  0.211
-0.168  0.275
-0.233  0.057
-0.418  0.152
-0.382  0.137
-0.120  0.146
-0.459  0.198
-0.391  0.065
-0.173  0.107
-0.059  0.230
 0.317  0.300
 0.479  0.484
 0.392  0.534
 0.142  0.455
 0.178  0.693
 0.322  0.432
 0.363  0.499
 0.295  0.690
 0.162  0.486
 0.185  0.267
 0.112  0.444
 0.188  0.328
 0.049  0.098
-0.249  0.335
-0.173  0.539
-0.035  0.598
 0.109  0.501
 0.177  0.580
 0.012  0.424
 0.046  0.406
 0.153  0.439
 0.310  0.326
 0.262  0.512
 0.022  0.526
-0.261  0.337
-0.405  0.426
-0.518  0.448
-0.205  0.566
-0.140  0.902
-0.240  0.836
-0.170  0.915
-0.439  1.027
-0.485  1.118
-0.636  0.997
-0.555  1.078
-0.495  1.281
-0.649  1.250
NaN   NaN
 0.433  0.443
 0.367  0.176
 0.461  0.154
 0.830 -0.174
 0.885 -0.157
 0.913 -0.283
 0.904 -0.336
 0.865 -0.495
 0.792 -0.348
 0.323 -0.123
 0.527 -0.053
 0.596 -0.035
 0.578  0.214
 0.338  0.337
 0.247  0.140
 0.036  0.407
-0.040  0.779
-0.189  0.606
-0.312  0.548
-0.143  0.688
-0.303  0.523
-0.363  0.569
-0.525  0.591
-0.124  0.543
-0.036  0.629
-0.383  0.283
-0.062  0.277
 0.038  0.205
-0.066  0.258
 0.204  0.042
 0.171 -0.067
-0.101  0.180
 0.130  0.072
 0.345 -0.062
 0.503 -0.163
 0.551 -0.157
 0.843 -0.243
 0.927 -0.182
 0.748 -0.171
 0.614 -0.302
 0.754 -0.233
 0.694 -0.256
 0.622 -0.058
 0.643  0.088
 0.525  0.069
 0.347  0.137
 0.163 -0.102
 0.291  0.022
 0.298  0.054
 0.147  0.076
-0.127 -0.002
NaN   NaN
 0.575  0.549
 0.327  0.398
 0.373  0.362
 0.232  0.748
 0.317  0.829
 0.183  1.102
 0.102  1.055
 0.188  1.199
 0.145  1.197
 0.100  1.211
 0.060  1.420
 0.087  1.645
 0.053  1.815
 0.036  1.803
-0.031  1.905
-0.286  1.964
-0.031  2.174
 0.094  2.232
 0.083  2.342
 0.254  2.251
 0.085  2.508
 0.228  2.559
 0.094  2.580
 0.169  2.619
 0.302  2.841
 0.367  3.250
 0.192  3.123
 0.431  3.132
 0.348  3.143
 0.381  3.473
 0.338  3.551
 0.353  3.535
 0.193  3.700
 0.164  3.783
-0.023  3.747
-0.455  3.937
-0.752  3.687
-0.715  3.722
-0.888  3.710
-0.796  3.705
-0.908  3.859
-1.129  3.892
-1.278  3.935
-1.338  3.696
-1.366  3.848
-1.272  3.793
-1.213  3.682
-1.333  3.643
-1.231  3.786
-1.066  3.878
-0.973  3.920
NaN   NaN
 0.489  0.535
 0.510  0.623
 0.617  0.434
 0.593  0.454
 0.544  0.471
 0.400  0.516
 0.604  0.857
 0.398  0.942
 0.187  0.697
-0.058  0.897
-0.061  0.929
-0.219  1.249
-0.081  1.084
-0.202  1.135
-0.177  1.340
-0.204  1.555
-0.090  1.753
-0.159  2.074
-0.146  1.984
-0.218  2.093
-0.488  2.007
-0.537  1.781
-0.805  1.754
-0.838  1.683
-1.074  1.845
-1.254  1.690
-1.247  1.556
-1.156  1.636
-1.163  1.763
-1.037  1.901
-1.223  1.955
-1.335  1.821
-1.421  1.440
-1.555  1.191
-1.306  1.357
-1.345  1.465
-1.634  1.578
-1.374  1.922
-1.287  1.940
-1.073  2.316
-1.057  2.176
-1.132  2.119
-0.795  1.858
-0.738  1.820
-0.579  1.973
-0.597  2.092
-0.658  2.101
-0.646  1.967
-0.682  1.770
-0.695  1.689
-0.621  1.654
NaN   NaN
 0.441  0.565
 0.735  0.392
 0.881  0.427
 0.791  0.879
 0.643  0.762
 0.720  0.818
 0.649  0.771
 0.564  1.093
 0.462  1.142
 0.675  1.002
 0.574  1.184
 0.533  1.396
 0.831  1.214
 0.772  1.320
 0.779  1.052
 0.970  1.147
 0.950  0.858
 0.732  1.059
 0.836  1.111
 0.929  0.885
 0.932  0.867
 0.856  0.924
 0.796  0.834
 0.822  0.744
 0.922  0.785
 0.773  0.691
 1.084  0.723
 0.655  0.801
 0.576  1.121
 0.753  1.282
 0.852  1.175
 0.727  1.017
 0.783  1.185
 0.882  1.361
 0.689  1.334
 1.088  1.492
 1.116  1.331
 1.333  1.150
 1.223  1.096
 1.299  0.919
 1.200  0.924
 1.179  0.912
 1.145  1.036
 1.051  1.255
 0.997  1.124
 1.380  0.996
 1.303  0.987
 1.386  1.281
 1.649  1.346
 1.566  1.131
 1.148  1.080
NaN   NaN
 0.560  0.543
 0.241  0.326
 0.125  0.261
-0.181  0.219
-0.073  0.283
-0.165  0.314
-0.257  0.211
-0.565  0.036
-0.696 -0.031
-0.954 -0.080
-0.635 -0.114
-0.399 -0.004
-0.515  0.019
-0.219 -0.016
-0.074  0.073
-0.050  0.010
-0.230  0.020
-0.087 -0.003
-0.282 -0.053
-0.501 -0.159
-0.551  0.021
-0.418  0.193
-0.535  0.465
-0.632  0.681
-0.817  0.820
-0.837  0.874
-0.927  0.753
-0.887  0.819
-0.831  0.936
-0.986  1.141
-1.188  1.013
-1.313  0.866
-1.550  1.089
-1.562  1.141
-1.773  0.916
-1.552  0.999
-1.414  1.073
-0.961  0.968
-0.874  0.869
-0.840  1.245
-0.922  1.083
-0.675  1.411
-0.953  1.362
-0.965  1.445
-1.100  1.781
-0.987  1.625
-1.265  1.879
-1.462  1.923
-1.345  2.091
-1.350  1.995
-1.426  1.998
NaN   NaN
 0.556  0.457
 0.671  0.576
 0.661  0.616
 0.622  0.790
 0.517  0.627
 0.377  0.676
 0.468  0.591
 0.493  0.655
 0.464  0.757
 0.449  0.721
 0.312  0.668
 0.121  0.958
 0.086  0.818
-0.007  0.695
 0.015  0.644
-0.026  0.650
 0.043  0.714
-0.096  0.801
-0.018  0.983
 0.022  1.090
 0.029  1.160
 0.144  1.315
 0.382  1.330
 0.335  1.107
 0.506  1.083
 0.285  1.131
 0.231  1.066
 0.057  0.823
 0.236  0.893
-0.011  0.991
 0.020  0.674
 0.037  0.429
-0.131  0.461
 0.132  0.323
 0.231  0.025
 0.073  0.158
-0.031  0.123
 0.136  0.025
 0.050 -0.058
 0.138  0.108
 0.095 -0.040
-0.164 -0.142
-0.028 -0.135
 0.026  0.072
 0.159 -0.072
 0.411 -0.093
 0.495  0.033
 0.475 -0.123
 0.547 -0.182
 0.734 -0.244
 0.813 -0.186
NaN   NaN
 0.516  0.566
 0.684  0.610
 0.529  0.454
 0.555  0.652
 0.484  0.787
 0.674  0.590
 0.324  0.450
 0.370  0.102
 0.181  0.100
 0.171 -0.072
 0.304 -0.106
 0.411 -0.497
 0.376 -0.396
 0.341 -0.478
 0.466 -0.442
 0.632 -0.183
 0.571 -0.285
 0.352 -0.073
 0.452 -0.050
 0.353 -0.088
 0.470  0.032
 0.430 -0.071
 0.445 -0.021
 0.438  0.161
 0.458  0.263
 0.621  0.226
 0.551  0.111
 0.537  0.141
 0.546  0.198
 0.668 -0.013
 0.659  0.287
 0.762  0.425
 0.910  0.159
 0.646  0.216
 0.757  0.296
 0.704  0.521
 0.652  0.615
 0.701  0.836
 0.634  0.839
 0.756  0.921
 0.711  0.493
 0.712  0.759
 0.876  0.466
 1.190  0.332
 0.938  0.367
 1.169  0.259
 0.968  0.344
 0.834  0.512
 0.845  0.591
 0.620  0.431
 0.957  0.361
NaN   NaN
 0.414  0.502
 0.410  0.587
 0.551  0.489
 0.737  0.486
 0.935  0.470
 1.017  0.486
 0.996  0.386
 0.917  0.515
 1.126  0.059
 1.231 -0.210
 1.085 -0.153
 1.217 -0.126
 1.218 -0.203
 0.984  0.048
 1.112  0.337
 1.027  0.134
 0.953 -0.042
 0.887  0.064
 0.888  0.261
 0.707  0.284
 0.924  0.497
 0.786  0.420
 0.940  0.332
 0.702  0.551
 0.184  0.334
 0.204  0.447
 0.213  0.459
 0.386  0.333
 0.198  0.230
 0.384  0.218
 0.264 -0.028
 0.489  0.105
 0.479  0.200
 0.786  0.354
 0.992  0.400
 0.960  0.145
 1.196  0.226
 1.109  0.359
 1.250  0.414
 1.519 -0.022
 1.599 -0.045
 1.649 -0.153
 1.678 -0.035
 1.525 -0.268
 1.676  0.090
 1.483  0.121
 1.637  0.113
 1.671  0.088
 2.006  0.222
 2.110 -0.085
 2.369 -0.142
NaN   NaN
 0.563  0.533
 0.615  0.586
 0.708  0.641
 0.712  0.687
 0.846  0.680
 0.907  0.488
 0.853  0.624
 0.958  0.412
 0.498  0.470
 0.833  0.445
 0.903  0.370
 0.701  0.374
 0.755  0.243
 0.937  0.218
 0.839  0.161
 0.981  0.312
 1.052  0.507
 1.052  0.720
 0.903  0.598
 0.987  0.320
 1.333  0.252
 1.250  0.144
 1.407  0.024
 1.298  0.133
 1.321  0.080
 1.411  0.070
 1.471  0.020
 1.470  0.229
 1.584  0.138
 1.565  0.089
 1.185  0.237
 1.079  0.260
 0.896  0.283
 1.185  0.336
 1.187  0.380
 1.209  0.617
 1.266  0.671
 1.376  0.562
 1.387  0.728
 1.330  0.828
 1.369  0.614
 1.368  1.247
 1.082  1.196
 0.855  1.341
 0.772  1.190
 0.870  1.127
 0.633  1.060
 0.524  0.846
 0.711  1.077
 0.909  1.088
 0.963  0.972
NaN   NaN
 0.527  0.483
 0.366  0.625
 0.398  0.938
 0.596  0.822
 0.572  0.916
 0.517  1.011
 0.554  1.029
 0.582  0.963
 0.795  1.069
 0.756  1.013
 0.521  0.996
 0.485  0.876
 0.393  0.804
 0.431  0.605
 0.170  0.218
 0.486  0.131
 0.523 -0.001
 0.395  0.189
 0.514 -0.132
 0.331 -0.323
 0.261 -0.442
 0.272 -0.514
 0.509 -0.728
 0.619 -0.551
 0.514 -0.547
 0.694 -0.425
 0.780 -0.610
 0.834 -0.712
 0.893 -1.186
 0.891 -1.251
 1.022 -1.115
 0.790 -1.141
 0.745 -1.019
 0.718 -1.043
 0.609 -1.016
 0.596 -1.068
 0.720 -0.961
 0.717 -1.128
 0.691 -1.115
 0.784 -1.498
 0.871 -1.703
 1.064 -1.855
 1.155 -2.080
 1.189 -2.051
 1.262 -1.737
 1.403 -1.505
 1.603 -1.506
 1.777 -1.517
 1.924 -1.569
 2.122 -1.534
 2.073 -1.222
NaN   NaN
 0.520  0.471
 0.857  0.410
 0.881  0.458
 0.820  0.641
 1.074  0.525
 1.019  0.441
 1.176  0.345
 1.270  0.058
 1.184  0.056
 1.198 -0.239
 0.986 -0.101
 0.889 -0.052
 1.021 -0.353
 0.998 -0.231
 1.235 -0.641
 1.646 -0.418
 1.509 -0.511
 1.518 -0.682
 1.405 -0.677
 1.614 -0.867
 1.472 -0.756
 1.589 -0.961
 1.596 -0.915
 1.517 -0.991
 1.244 -0.929
 1.496 -0.778
 1.421 -1.026
 1.393 -1.072
 1.286 -0.919
 1.461 -1.028
 1.504 -1.134
 1.465 -1.301
 1.727 -1.466
 1.570 -1.337
 1.514 -1.533
 1.469 -1.608
 1.650 -1.822
 1.807 -1.981
 1.984 -2.046
 2.010 -1.891
 2.139 -1.727
 2.445 -1.703
 2.317 -1.612
 2.458 -1.585
 2.424 -1.577
 2.231 -1.673
 2.339 -1.658
 1.996 -1.571
 1.998 -1.434
 2.065 -1.427
 2.237 -1.217
NaN   NaN
 0.570  0.514
 0.701  0.463
 0.506  0.614
 0.404  0.719
 0.292  0.427
 0.184  0.275
 0.501  0.361
 0.273  0.169
 0.430  0.424
 0.380  0.505
 0.483  0.277
 0.230  0.268
 0.126  0.460
 0.162  0.828
 0.184  1.071
-0.105  1.086
 0.087  0.981
-0.097  1.164
 0.039  1.468
 0.134  1.364
 0.042  1.322
 0.072  1.493
 0.179  1.632
 0.008  1.717
-0.064  1.915
-0.139  1.822
 0.035  1.846
-0.071  1.818
-0.126  2.060
 0.078  1.903
 0.194  1.781
 0.445  1.740
 0.402  1.759
 0.339  1.659
 0.053  1.507
 0.080  1.394
 0.127  1.193
 0.285  1.202
 0.556  0.962
 0.673  0.795
 0.655  0.740
 0.744  0.541
 0.438  0.582
 0.358  0.716
 0.319  0.818
 0.423  1.030
 0.303  1.270
 0.270  1.276
 0.186  1.231
 0.032  1.289
-0.162  1.250
NaN   NaN
 0.488  0.423
 0.289  0.314
 0.548  0.193
 0.566  0.469
 0.699  0.568
 0.811  0.569
 0.664  0.437
 0.566  0.384
 0.417  0.205
 0.493  0.321
 0.410  0.240
 0.512  0.538
 0.566  0.616
 0.522  0.626
 0.364  0.704
 0.126  0.686
-0.283  0.619
-0.312  0.660
-0.493  0.679
-0.535  0.460
-0.634  0.481
-0.458  0.318
-0.340  0.224
-0.340  0.194
-0.346  0.057
-0.251  0.382
-0.611  0.227
-0.541  0.446
-0.690  0.131
-0.587  0.210
-0.713  0.220
-0.682  0.119
-0.719  0.113
-0.607  0.252
-0.615  0.324
-0.639  0.245
-0.884  0.515
-0.606  0.480
-0.901  0.393
-1.054  0.302
-1.066  0.180
-0.951  0.462
-0.880  0.531
-0.561  0.494
-0.649  0.491
-0.630  0.489
-0.469  0.564
-0.029  0.570
-0.064  0.570
-0.031  0.816
 0.242  0.688
NaN   NaN
 0.493  0.576
 0.499  0.601
 0.425  0.507
 0.655  0.111
 0.706  0.272
 0.763  0.509
 0.826  0.546
 0.765  0.541
 0.943  0.309
 0.992  0.287
 1.349  0.232
 1.295  0.398
 1.307  0.370
 1.256  0.190
 1.203  0.103
 1.224 -0.092
 1.169  0.091
 1.082  0.068
 0.893  0.070
 0.984 -0.006
 0.871 -0.117
 1.001 -0.248
 0.987 -0.055
 0.933  0.273
 1.016  0.628
 1.232  0.808
 1.393  1.011
 1.451  0.711
 1.683  0.716
 1.590  0.573
 1.615  0.560
 1.595  0.450
 1.446  0.190
 1.327  0.116
 1.143  0.048
 1.245  0.222
 1.350  0.045
 1.246  0.120
 1.034  0.011
 0.868  0.158
 1.117  0.422
 0.973  0.317
 1.314  0.404
 1.447  0.287
 1.390  0.203
 1.621  0.227
 1.549  0.180
 1.513  0.153
 1.449  0.294
 1.371  0.351
 1.363  0.229
NaN   NaN
 0.424  0.450
 0.489  0.333
 0.758  0.075
 0.716  0.232
 0.735 -0.082
 0.640  0.127
 0.752 -0.068
 0.825 -0.265
 0.714 -0.353
 0.670 -0.526
 0.490 -0.400
 0.556 -0.739
 0.478 -0.723
 0.221 -0.820
 0.039 -1.100
-0.043 -1.143
-0.060 -1.018
 0.200 -0.879
-0.105 -0.797
-0.224 -0.904
-0.045 -0.955
-0.063 -0.835
-0.169 -0.658
-0.128 -0.436
-0.061 -0.321
 0.012 -0.249
 0.101 -0.181
 0.157 -0.171
 0.306 -0.359
 0.025 -0.430
 0.242 -0.550
 0.028 -0.393
 0.044 -0.242
 0.284 -0.419
 0.445 -0.427
 0.463 -0.258
 0.393 -0.191
 0.577 -0.351
 0.612 -0.405
 0.524 -0.221
 0.738 -0.255
 0.622 -0.067
 0.386  0.005
 0.197 -0.112
 0.426 -0.129
 0.536 -0.109
 0.343 -0.350
 0.463 -0.553
 0.522 -0.587
 0.674 -0.302
 0.572 -0.260
NaN   NaN
 0.586  0.527
 0.550  0.582
 0.601  0.557
 0.745  0.636
 0.882  0.589
 0.693  0.330
 0.662  0.354
 0.529  0.405
 0.581  0.311
 0.552  0.173
 0.800  0.334
 1.025  0.281
 1.266  0.503
 1.487  0.521
 1.411  0.562
 1.050  0.311
 1.177  0.108
 1.526 -0.167
 1.570 -0.263
 1.667 -0.127
 1.419  0.119
 1.403  0.126
 1.111 -0.120
 1.335 -0.255
 1.262 -0.237
 1.037 -0.235
 1.164 -0.189
 0.761  0.136
 0.668 -0.096
 0.629 -0.414
 0.519 -0.067
 0.362 -0.137
 0.380 -0.450
 0.354 -0.119
 0.683  0.033
 0.548  0.132
 0.597  0.105
 0.613  0.008
 0.602  0.127
 0.681  0.268
 1.015  0.406
 0.990  0.461
 0.922  0.631
 0.855  0.732
 1.104  0.732
 0.940  0.737
 0.963  0.771
 0.765  0.575
 0.944  0.734
 0.955  0.990
 0.914  0.797
NaN   NaN
 0.483  0.513
 0.590  0.480
 0.756  0.554
 0.752  0.396
 0.618  0.189
 0.808  0.033
 0.912  0.047
 1.234  0.083
 1.240  0.298
 0.829  0.095
 0.791  0.098
 0.925  0.129
 1.089  0.337
 1.201 -0.027
 0.941 -0.243
 0.754 -0.340
 0.900 -0.093
 0.929 -0.043
 1.248 -0.005
 1.117 -0.092
 0.941 -0.413
 1.141 -0.758
 0.869 -0.939
 0.680 -1.024
 0.591 -0.928
 0.553 -0.862
 0.419 -1.000
 0.296 -1.016
 0.191 -0.802
 0.129 -0.693
-0.111 -0.570
 0.015 -0.585
-0.130 -0.439
 0.249 -0.522
 0.196 -0.466
 0.164 -0.632
 0.006 -0.936
-0.100 -1.224
-0.102 -1.221
-0.238 -1.540
-0.370 -1.466
-0.558 -1.506
-0.521 -1.600
-0.242 -1.576
-0.392 -1.906
-0.536 -1.757
-0.602 -1.659
-0.497 -1.847
-0.025 -1.898
-0.165 -1.766
-0.268 -2.116
NaN   NaN
 0.540  0.435
 0.696  0.249
 0.766  0.176
 0.753  0.137
 0.955 -0.091
 0.587 -0.271
 0.504 -0.527
 0.681 -0.384
 0.676 -0.621
 0.752 -0.319
 0.685  0.058
 0.601  0.122
 0.365  0.237
 0.441  0.329
 0.567  0.215
 0.475  0.057
 0.211 -0.042
 0.160  0.027
 0.177  0.051
 0.069  0.097
 0.304 -0.183
 0.528 -0.232
 0.445 -0.165
 0.634  0.004
 0.723  0.147
 0.272  0.220
 0.151  0.346
 0.322  0.113
 0.103 -0.164
-0.037 -0.284
-0.224 -0.466
 0.061 -0.576
-0.038 -0.393
-0.314 -0.635
-0.483 -0.657
-0.590 -0.792
-0.304 -0.599
-0.146 -0.452
 0.092 -0.392
 0.377 -0.417
 0.412 -0.541
 0.198 -0.179
-0.062 -0.094
-0.357 -0.029
-0.421  0.002
-0.735 -0.033
-1.079 -0.142
-0.957 -0.238
-0.995 -0.005
-0.931 -0.119
-1.141  0.001
NaN   NaN
 0.528  0.507
 0.885  0.600
 0.901  0.608
 1.266  0.739
 1.262  0.777
 1.299  0.722
 1.370  0.931
 1.473  0.845
 1.390  1.067
 1.058  0.898
 0.939  0.597
 1.020  0.388
 0.905  0.423
 0.863  0.307
 0.744  0.454
 0.662  0.458
 0.649  0.248
 0.743  0.362
 0.666  0.518
 0.453  0.713
 0.695  0.554
 0.721  0.340
 0.962  0.260
 1.243  0.543
 1.481  0.494
 1.648  0.389
 1.698  0.286
 1.801  0.441
 1.721  0.422
 1.903  0.558
 1.633  0.615
 1.324  0.655
 1.338  0.655
 1.781  0.423
 1.926  0.494
 1.996  0.483
 1.625  0.448
 1.634  0.554
 1.608  0.349
 1.506  0.443
 1.604  0.811
 1.913  0.710
 1.890  0.405
 1.705  0.314
 1.845  0.187
 1.637  0.391
 1.737  0.363
 1.876  0.222
 1.748  0.278
 1.944  0.676
 2.106  0.717
NaN   NaN
 0.438  0.463
 0.514  0.162
 0.706  0.387
 0.768  0.455
 0.793  0.653
 0.726  0.738
 0.512  0.868
 0.486  0.922
 0.642  0.876
 0.686  0.766
 0.410  0.640
 0.202  0.774
 0.226  0.960
 0.185  0.859
 0.059  0.837
 0.081  1.070
 0.196  1.062
 0.213  1.005
 0.378  1.078
 0.302  1.112
 0.195  1.318
 0.239  1.258
 0.452  0.899
 0.225  0.955
 0.455  1.001
 0.649  0.794
 0.752  0.827
 0.735  0.714
 0.803  0.660
 0.933  0.958
 1.351  0.934
 1.490  0.918
 1.549  0.913
 1.764  1.272
 1.475  1.483
 1.249  1.577
 1.287  1.588
 1.127  1.671
 0.966  1.677
 1.056  1.948
 1.043  2.151
 1.184  2.092
 1.185  1.969
 1.321  1.827
 1.225  1.764
 1.328  1.677
 1.386  1.574
 1.316  1.757
 1.715  1.511
 1.640  1.674
 1.693  1.696
NaN   NaN
 0.540  0.576
 0.565  0.581
 0.765  0.606
 0.979  0.603
 0.719  0.454
 0.503  0.541
 0.294  0.600
-0.015  0.483
 0.286  0.611
 0.285  0.553
 0.185  0.599
 0.174  0.471
 0.271  0.407
 0.265  0.191
 0.133 -0.048
 0.280  0.098
 0.392 -0.036
 0.386  0.029
 0.433  0.143
 0.410  0.065
 0.536 -0.061
 0.562 -0.194
 0.708  0.074
 0.614 -0.055
 0.570  0.028
 0.856  0.251
 1.001  0.507
 0.923  0.314
 0.933  0.322
 0.782  0.416
 0.841  0.467
 0.890  0.107
 0.840  0.076
 0.748  0.159
 0.992  0.393
 1.024  0.405
 0.823  0.190
 0.977  0.257
 1.048  0.249
 0.959  0.165
 1.165  0.393
 1.498  0.288
 1.527  0.080
 1.697  0.230
 1.866  0.397
 1.715  0.728
 1.856  0.401
 1.721  0.343
 1.449  0.200
 1.395  0.370
 1.393  0.457
NaN   NaN
 0.479  0.548
 0.099  0.384
 0.164  0.491
 0.159  0.727
 0.442  0.622
 0.261  0.707
 0.575  0.639
 1.147  0.634
 1.214  0.552
 1.384  0.662
 1.027  0.793
 1.215  0.702
 1.393  0.988
 1.669  0.964
 1.359  0.972
 1.094  0.949
 1.195  0.987
 1.175  0.948
 1.282  0.790
 1.306  0.872
 1.055  0.934
 1.041  1.208
 1.226  1.188
 1.172  1.322
 1.098  1.191
 1.131  1.118
 1.088  1.028
 1.019  0.893
 0.846  0.992
 0.929  0.899
 1.164  0.936
 1.189  0.993
 1.254  1.184
 1.032  1.428
 1.349  1.483
 1.223  1.632
 0.879  1.767
 1.007  1.748
 1.184  1.390
 1.225  1.144
 0.900  0.934
 0.782  1.157
 0.865  1.118
 0.934  0.927
 1.045  1.146
 1.111  1.123
 0.936  1.303
 1.159  1.253
 1.135  1.571
 1.082  1.637
 1.118  1.650
NaN   NaN
 0.427  0.479
 0.247  0.335
 0.256  0.497
 0.083  0.491
-0.160  0.532
-0.200  0.681
-0.389  0.487
-0.413  0.697
-0.499  0.422
-0.470  0.479
-0.142  0.414
-0.077  0.426
-0.416  0.423
-0.405  0.620
-0.383  0.453
-0.509  0.392
-0.491  0.371
-0.444  0.595
-0.602  0.540
-0.846  0.713
-0.754  0.601
-0.821  0.634
-0.862  0.862
-0.768  1.107
-1.008  1.136
-1.089  0.868
-0.879  0.830
-0.987  0.776
-1.049  1.011
-1.090  1.145
-0.825  1.124
-0.485  1.004
-0.411  1.220
-0.510  1.344
-0.471  1.343
-0.477  1.329
-0.546  1.335
-0.496  1.606
-0.468  1.707
-0.139  1.827
-0.195  1.858
-0.284  1.747
-0.410  1.742
-0.259  1.461
 0.119  0.993
-0.022  1.213
-0.097  1.233
-0.216  1.358
-0.158  1.078
-0.142  1.052
 0.202  1.033
NaN   NaN
 0.505  0.448
 0.391  0.811
 0.460  0.970
 0.306  1.002
 0.305  0.894
 0.274  0.853
 0.443  0.789
 0.592  0.979
 0.678  0.988
 0.629  0.947
 0.832  1.224
 0.933  1.374
 1.160  1.164
 1.030  1.165
 0.979  1.218
 0.847  1.298
 0.900  1.368
 0.827  1.334
 1.034  1.353
 1.056  1.347
 0.994  1.588
 0.886  1.613
 0.979  1.435
 1.191  1.371
 1.383  1.507
 1.396  1.322
 1.318  1.301
 1.491  1.277
 1.387  1.659
 1.904  1.518
 1.971  1.642
 2.052  1.408
 2.087  1.295
 2.007  1.112
 2.044  0.823
 1.936  0.740
 1.818  0.903
 1.548  1.078
 1.804  1.017
 1.868  1.075
 1.917  0.967
 1.687  1.171
 1.730  1.462
 1.981  1.555
 2.042  1.636
 1.868  1.656
 1.863  1.438
 1.718  1.860
 1.867  1.747
 1.790  1.702
 1.791  1.860
NaN   NaN
 0.500  0.429
 0.451  0.481
 0.583  0.521
 0.551  0.485
 0.491  0.382
 0.626  0.294
 0.587  0.559
 0.646  0.533
 0.600  0.634
 0.361  0.398
 0.236  0.268
 0.263  0.254
 0.365  0.232
 0.332  0.107
 0.121  0.340
-0.116  0.263
-0.132  0.405
-0.366  0.456
-0.060  0.352
-0.059  0.146
-0.055  0.238
-0.026  0.534
-0.119  0.439
-0.333  0.302
-0.332  0.067
-0.292  0.035
-0.577  0.076
-0.473  0.060
-0.528  0.354
-0.678  0.248
-0.750  0.228
-1.021  0.506
-0.804  0.586
-0.747  0.752
-0.532  0.807
-0.494  0.970
-0.312  0.829
-0.266  0.670
-0.463  0.759
-0.524  0.666
-0.672  0.736
-0.727  0.656
-0.763  0.625
-0.645  0.968
-0.618  1.152
-0.738  1.372
-0.721  1.634
-0.679  1.537
-0.664  1.375
-0.629  1.448
-0.687  1.086
NaN   NaN
 0.582  0.509
 0.480  0.730
 0.642  0.670
 0.784  0.900
 0.616  0.949
 0.519  1.106
 0.336  1.177
 0.439  1.117
 0.456  1.308
 0.250  1.281
 0.335  1.053
 0.164  1.067
 0.131  0.967
-0.180  1.097
-0.215  0.991
-0.094  1.071
-0.213  1.090
-0.311  1.082
-0.280  1.282
-0.419  1.508
-0.632  1.526
-0.612  1.794
-0.570  1.644
-0.554  1.762
-0.548  1.715
-0.504  1.862
-0.454  1.641
-0.413  1.974
-0.421  1.857
-0.194  1.969
 0.009  1.948
 0.221  1.842
 0.387  1.781
 0.327  1.561
 0.203  1.672
 0.507  1.897
 0.638  1.933
 0.570  2.088
 0.504  1.927
 0.627  1.918
 0.835  1.993
 0.793  2.080
 0.654  2.135
 0.670  1.988
 0.743  2.164
 0.811  2.161
 0.787  2.167
 0.952  2.155
 0.867  2.244
 0.982  2.063
 1.226  2.169
NaN   NaN
 0.549  0.453
 0.599  0.776
 0.613  0.394
 0.530  0.540
 0.399  0.674
 0.458  0.562
 0.389  0.641
 0.320  0.760
 0.515  0.804
 0.393  0.444
 0.400  0.620
 0.651  0.685
 0.525  0.665
 0.539  0.611
 0.524  0.640
 0.659  0.641
 0.854  0.743
 0.859  0.781
 1.045  0.760
 0.985  0.956
 1.051  0.774
 1.208  0.684
 1.278  0.711
 1.392  0.904
 1.317  0.910
 1.085  0.769
 0.967  1.073
 1.044  1.053
 1.240  0.929
 1.288  0.998
 1.467  0.904
 1.197  0.962
 1.376  1.287
 1.157  1.534
 0.882  1.582
 0.993  1.720
 1.172  1.651
 1.094  1.750
 1.127  1.568
 1.094  1.727
 1.174  1.609
 1.107  1.651
 1.134  1.830
 1.306  1.897
 1.420  2.191
 1.459  2.241
 1.294  2.344
 1.462  2.411
 1.157  2.336
 1.205  2.181
 1.541  2.222
NaN   NaN
 0.532  0.534
 0.702  0.369
 0.806  0.376
 0.708  0.121
 0.560  0.248
 0.578  0.082
 0.557  0.113
 1.033  0.139
 1.128  0.054
 0.928  0.042
 1.153 -0.154
 1.443 -0.040
 1.470 -0.251
 1.533 -0.552
 1.362 -0.302
 1.659 -0.467
 1.526 -0.556
 1.604 -0.658
 1.737 -0.481
 1.708 -0.266
 1.960 -0.292
 1.939 -0.142
 1.991 -0.250
 2.043 -0.206
 2.202 -0.258
 2.331 -0.285
 2.501 -0.301
 2.239 -0.248
 2.269 -0.281
 2.471 -0.401
 2.413 -0.388
 2.375 -0.496
 2.344 -0.397
 2.249 -0.419
 2.193 -0.327
 2.103 -0.193
 1.831 -0.372
 1.925 -0.544
 1.928 -0.724
 1.781 -0.596
 1.921 -0.646
 2.037 -0.455
 1.846 -0.486
 1.795 -0.479
 1.872 -0.262
 1.736 -0.346
 1.720 -0.459
 2.067 -0.305
 2.171 -0.482
 2.183 -0.485
 1.976 -0.657
NaN   NaN
 0.474  0.558
 0.402  0.505
 0.141  0.338
 0.127  0.176
 0.244  0.299
 0.232  0.330
 0.219  0.640
 0.315  0.954
 0.237  1.233
 0.108  1.156
 0.047  1.475
-0.238  1.391
-0.070  1.389
-0.059  1.369
-0.062  1.617
-0.059  1.532
-0.204  1.540
-0.148  1.462
-0.276  1.348
-0.152  1.391
-0.300  1.102
-0.199  1.189
-0.177  1.179
-0.276  1.265
-0.687  1.296
-0.840  1.521
-0.907  1.635
-0.990  1.621
-0.973  1.586
-1.158  1.711
-1.253  1.680
-1.194  1.456
-1.068  1.363
-0.933  1.316
-0.641  1.327
-0.716  1.354
-0.807  1.034
-0.804  1.265
-0.484  1.226
-0.334  1.383
-0.254  1.513
-0.367  1.557
-0.249  1.718
-0.412  1.925
-0.664  1.861
-0.547  1.674
-0.449  1.913
-0.294  1.963
-0.107  1.932
-0.262  1.859
-0.526  1.758
NaN   NaN
 0.588  0.540
 0.368  0.603
 0.058  0.486
-0.017  0.446
-0.284  0.645
-0.593  0.514
-0.742  0.647
-0.830  0.645
-0.923  0.648
-0.845  0.690
-1.168  0.723
-1.232  0.845
-1.333  1.037
-1.300  0.875
-1.310  0.638
-1.286  0.752
-1.051  0.772
-0.994  0.572
-0.990  0.717
-0.968  0.796
-0.856  0.969
-0.788  0.721
-0.917  0.751
-0.948  0.607
-0.669  0.451
-0.698  0.419
-0.309  0.766
-0.421  0.941
-0.234  1.309
-0.667  1.339
-0.573  1.179
-0.540  1.222
-0.455  1.192
-0.465  1.003
-0.617  1.329
-0.891  1.176
-0.723  1.109
-0.913  1.556
-0.604  1.556
-0.438  1.489
-0.252  1.433
-0.423  1.337
-0.412  1.492
-0.417  1.328
-0.263  1.368
-0.374  1.552
-0.277  1.348
-0.097  1.322
-0.196  1.251
-0.139  0.873
-0.281  0.796
NaN   NaN
 0.499  0.442
 0.785  0.475
 0.578  0.515
 0.815  0.613
 0.731  0.524
 0.881  0.523
 1.126  0.274
 0.915  0.201
 0.889  0.232
 0.629  0.224
 0.643  0.233
 0.591  0.033
 0.436 -0.159
 0.420 -0.366
 0.363 -0.258
 0.355 -0.359
 0.565 -0.227
 0.549 -0.101
 0.638  0.028
 0.373  0.159
 0.390  0.529
 0.183  0.260
-0.118  0.341
-0.151  0.317
-0.246  0.355
-0.584  0.294
-0.240  0.230
-0.276  0.422
-0.462  0.304
-0.760  0.195
-0.740  0.383
-0.965  0.385
-1.121  0.169
-0.911  0.046
-0.895  0.325
-0.857  0.437
-1.030  0.458
-1.141  0.504
-1.153  0.631
-1.223  0.802
-1.237  0.835
-0.886  0.728
-0.893  0.845
-0.801  1.099
-0.804  0.828
-1.043  0.662
-1.359  0.653
-1.229  0.823
-1.199  0.799
-1.174  1.022
-1.338  0.875
NaN   NaN
 0.539  0.514
 0.509  0.363
 0.141  0.204
 0.385 -0.048
 0.380  0.160
 0.238  0.062
-0.119  0.045
-0.031  0.093
-0.065 -0.025
-0.073 -0.083
 0.132 -0.161
 0.354 -0.010
 0.512  0.132
 0.591 -0.076
 0.512 -0.108
 0.416 -0.267
 0.270 -0.157
 0.389 -0.148
 0.456 -0.279
 0.547 -0.364
 0.554 -0.254
 0.599 -0.486
 0.661 -0.352
 0.514 -0.300
 0.602 -0.163
 0.280 -0.302
 0.019 -0.181
 0.189 -0.351
 0.311 -0.355
 0.608 -0.489
 0.849 -0.374
 0.937 -0.221
 0.927 -0.330
 1.122 -0.175
 1.226 -0.198
 1.319 -0.351
 1.009 -0.427
 0.827 -0.541
 1.122 -0.750
 0.803 -0.605
 0.979 -0.620
 0.864 -0.459
 0.752 -0.115
 0.777  0.003
 0.734 -0.036
 0.986  0.195
 1.028 -0.193
 0.998 -0.397
 0.894 -0.436
 0.817 -0.430
 0.767 -0.462
NaN   NaN
 0.417  0.470
 0.359  0.396
 0.345  0.395
 0.099  0.474
-0.029  0.202
-0.237  0.086
-0.131  0.051
-0.159 -0.100
 0.211 -0.048
 0.347 -0.167
 0.159  0.125
 0.076 -0.191
-0.025 -0.251
 0.094 -0.491
 0.310 -0.615
 0.495 -0.781
 0.723 -0.832
 0.677 -0.925
 0.755 -1.131
 0.817 -1.143
 0.909 -0.940
 0.869 -0.943
 0.705 -0.821
 0.775 -0.863
 0.711 -0.763
 0.502 -0.902
 0.463 -0.884
 0.434 -1.024
 0.344 -0.807
 0.251 -0.965
 0.190 -0.645
 0.372 -0.719
 0.526 -0.503
 0.518 -0.509
 0.413 -0.250
 0.503 -0.295
 0.304 -0.312
 0.172 -0.141
 0.353 -0.552
 0.312 -0.607
 0.143 -0.386
 0.092 -0.501
-0.020 -0.558
-0.260 -0.588
-0.180 -0.707
-0.228 -0.867
-0.180 -0.644
-0.001 -0.721
-0.038 -0.570
-0.150 -0.638
-0.327 -0.628
NaN   NaN
 0.559  0.523
 0.744  0.603
 0.569  0.773
 0.409  0.888
 0.360  0.776
 0.467  0.673
 0.434  1.028
 0.493  1.027
 0.069  1.137
-0.262  1.170
-0.284  1.144
-0.658  1.413
-0.686  1.388
-0.624  0.986
-0.855  1.053
-0.648  1.024
-0.662  0.755
-0.732  0.873
-0.569  0.645
-0.629  0.547
-0.389  0.498
-0.549  0.496
-0.642  0.490
-0.812  0.276
-0.818  0.210
-0.851  0.066
-0.928  0.123
-1.093  0.370
-1.272  0.478
-1.383  0.402
-1.194  0.394
-1.215  0.301
-1.363  0.107
-1.377 -0.000
-1.542  0.092
-1.856  0.025
-1.665  0.118
-1.930  0.178
-1.920  0.148
-2.051  0.060
-1.866  0.317
-1.956  0.239
-1.934  0.266
-1.867  0.140
-2.049  0.273
-2.168  0.398
-2.162  0.558
-2.142  0.761
-2.090  0.944
-2.427  1.093
-2.530  1.202
NaN   NaN
 0.570  0.433
 0.577  0.494
 0.584  0.358
 0.551  0.427
 0.479  0.563
 0.704  0.763
 0.597  0.834
 0.372  1.054
 0.194  0.969
 0.465  0.966
 0.584  0.851
 0.738  0.757
 0.592  0.759
 0.615  0.807
 0.657  0.499
 0.485  0.538
 0.684  0.381
 0.904  0.473
 1.174  0.576
 1.410  0.486
 1.377  0.316
 1.671  0.187
 1.484  0.132
 1.481  0.453
 1.493  0.250
 1.524  0.403
 1.473  0.757
 1.257  0.902
 1.318  1.045
 1.300  0.871
 1.117  1.014
 1.107  0.978
 1.047  1.061
 1.205  0.974
 1.221  1.041
 1.183  0.991
 1.124  0.661
 1.246  0.816
 1.071  0.707
 0.942  0.644
 1.013  0.853
 0.956  0.729
 0.973  0.610
 1.012  0.314
 0.969  0.310
 0.813  0.319
 0.489  0.154
 0.390  0.190
 0.572  0.419
 0.710  0.822
 0.700  0.875
NaN   NaN
 0.441  0.573
 0.557  0.367
 0.704  0.323
 0.580  0.626
 0.690  0.611
 0.592  0.612
 0.735  0.335
 0.679  0.008
 0.652 -0.055
 0.695 -0.096
 0.611 -0.190
 0.641  0.000
 0.691  0.086
 0.625 -0.067
 0.663 -0.042
 0.720 -0.317
 0.931 -0.501
 0.709 -0.230
 0.834 -0.121
 0.864 -0.345
 0.554 -0.522
 0.481 -0.637
 0.406 -0.739
 0.542 -0.753
 0.347 -0.520
 0.691 -0.464
 0.764 -0.817
 0.663 -0.927
 0.539 -0.805
 0.450 -0.897
 0.486 -0.791
 0.388 -0.714
 0.306 -0.770
 0.456 -0.813
 0.484 -0.855
 0.695 -0.716
 0.809 -0.693
 0.833 -0.844
 0.963 -0.814
 0.932 -0.619
 0.822 -0.646
 0.540 -0.287
 0.739 -0.217
 0.686 -0.256
 0.688 -0.203
 0.681 -0.247
 0.615 -0.036
 0.504  0.145
 0.392 -0.045
 0.236 -0.307
 0.442 -0.286
NaN   NaN
 0.481  0.561
 0.599  0.398
 0.414  0.549
 0.601  0.350
 0.640  0.362
 0.718  0.540
 0.514  0.580
 0.800  0.780
 1.144  0.943
 1.384  0.860
 1.460  0.924
 1.619  0.673
 1.600  0.671
 1.509  0.910
 1.514  1.144
 1.325  1.383
 1.182  1.478
 1.288  1.365
 1.099  1.278
 0.784  1.246
 0.678  1.092
 0.932  1.174
 0.947  0.902
 0.855  0.787
 0.610  0.938
 0.496  0.830
 0.293  0.806
 0.178  0.914
 0.072  1.097
 0.137  1.310
-0.020  1.289
-0.252  1.118
-0.292  1.124
-0.333  1.144
-0.249  1.128
-0.333  1.260
-0.286  1.107
-0.156  1.029
-0.378  0.890
-0.350  0.729
-0.333  0.804
-0.436  0.947
-0.132  1.003
-0.250  0.893
-0.274  0.852
-0.654  0.983
-0.227  0.844
-0.240  0.489
-0.106  0.602
-0.086  0.107
-0.045  0.144
NaN   NaN
 0.528  0.550
 0.684  0.624
 0.661  0.826
 0.626  0.836
 0.855  1.102
 1.002  0.971
 1.080  1.114
 1.135  1.132
 1.210  1.226
 1.545  1.110
 1.671  1.330
 1.617  1.318
 1.891  1.252
 2.115  1.127
 2.358  1.373
 2.454  1.591
 2.459  1.741
 2.509  1.772
 2.445  1.693
 2.566  1.777
 2.689  1.658
 2.765  1.448
 2.696  1.182
 2.596  1.219
 2.426  1.105
 2.568  1.125
 2.577  1.361
 2.650  1.239
 2.757  1.261
 2.971  1.382
 3.134  1.209
 3.271  0.953
 3.453  0.712
 3.339  0.683
 3.352  0.661
 3.509  0.653
 3.547  0.739
 3.382  0.832
 3.276  0.756
 3.277  0.756
 3.260  1.086
 3.276  1.346
 3.036  1.234
 2.812  1.203
 2.801  1.230
 2.765  1.067
 2.701  1.046
 2.701  1.167
 2.794  1.170
 2.843  1.255
 2.777  1.211
NaN   NaN
 0.552  0.497
 0.567  0.673
 0.645  0.802
 0.698  0.907
 0.544  0.982
 0.522  1.009
 0.440  0.934
 0.310  1.195
 0.172  1.025
 0.339  0.896
 0.189  0.868
 0.351  0.708
 0.406  0.557
 0.308  0.470
 0.285  0.391
 0.373  0.343
 0.515  0.569
 0.374  0.611
 0.387  0.383
 0.393  0.307
 0.336  0.340
 0.150  0.227
 0.082  0.346
-0.340  0.407
-0.077  0.419
 0.078  0.612
-0.093  0.595
-0.069  0.454
-0.461  0.404
-0.433  0.280
-0.109  0.373
-0.227  0.190
-0.074 -0.041
-0.037  0.084
-0.029  0.209
-0.132  0.490
-0.167  0.429
 0.031  0.619
 0.062  0.528
 0.105  0.825
 0.105  0.519
 0.108  0.224
 0.164  0.375
-0.305  0.337
-0.513  0.387
-0.248  0.468
-0.212  0.366
-0.226  0.035
-0.272  0.014
-0.399  0.024
-0.114 -0.204
NaN   NaN
 0.503  0.458
 0.571  0.416
 0.427  0.448
 0.624  0.563
 0.441  0.880
 0.462  0.591
 0.282  0.523
 0.479  0.413
 0.364  0.323
 0.278  0.370
 0.241  0.496
 0.308  0.810
 0.671  1.093
 0.628  1.202
 0.662  1.143
 0.419  1.235
 0.413  1.206
 0.338  1.310
 0.297  1.407
 0.021  1.419
-0.025  1.520
-0.171  1.527
-0.218  1.418
-0.328  1.641
-0.162  1.576
-0.236  1.551
-0.237  1.643
-0.308  1.590
-0.235  1.583
-0.164  1.776
-0.425  1.882
-0.395  1.955
-0.239  1.780
-0.312  1.577
-0.156  1.491
 0.096  1.424
-0.102  1.592
-0.249  1.474
 0.002  1.173
 0.029  1.140
-0.092  0.961
 0.058  0.933
 0.126  1.002
 0.332  0.950
 0.169  0.795
 0.150  0.817
-0.045  0.921
-0.090  1.074
-0.159  1.009
-0.144  1.063
-0.052  1.184
NaN   NaN
 0.446  0.469
 0.470  0.542
 0.535  0.438
 0.433  0.384
 0.369  0.746
 0.374  0.825
 0.388  0.847
 0.473  0.612
 0.546  0.571
 0.549  0.710
 0.504  0.481
 0.642  0.533
 0.608  0.563
 0.493  0.537
 0.459  0.653
 0.341  1.023
 0.345  0.921
 0.184  0.894
 0.430  0.908
 0.319  0.787
 0.250  0.706
 0.341  0.624
 0.559  0.422
 0.541  0.336
 0.590  0.105
 0.376  0.123
 0.446  0.097
 0.398  0.135
 0.514  0.098
 0.436  0.151
 0.466 -0.020
 0.203 -0.009
 0.142 -0.074
 0.236  0.248
 0.339  0.052
 0.259  0.057
 0.228  0.223
 0.246  0.276
 0.355  0.598
 0.325  0.842
 0.331  1.182
 0.248  1.148
 0.217  1.326
 0.276  1.410
 0.185  1.321
 0.259  1.302
 0.254  1.217
 0.145  1.224
 0.169  1.213
 0.331  1.380
 0.452  1.208
NaN   NaN
 0.509  0.571
 0.689  0.691
 0.426  0.788
 0.511  0.804
 0.590  0.869
 0.613  0.872
 0.722  0.791
 0.696  0.707
 0.521  0.731
 0.531  0.543
 0.796  0.433
 1.079  0.450
 1.333  0.213
 1.205  0.226
 1.287 -0.010
 1.304 -0.015
 1.539  0.023
 1.398  0.132
 1.642  0.104
 1.766  0.199
 1.827  0.260
 1.903  0.460
 2.030  0.697
 2.148  0.723
 2.154  0.880
 2.113  0.617
 2.276  0.574
 2.248  0.386
 2.305  0.192
 2.238 -0.109
 2.228 -0.236
 2.030 -0.085
 1.990  0.108
 1.882 -0.083
 1.763 -0.173
 1.810 -0.261
 1.778 -0.252
 1.862 -0.385
 1.797 -0.496
 1.804 -0.482
 1.665 -0.333
 1.881 -0.363
 1.804 -0.368
 1.879 -0.527
 1.687 -0.722
 1.669 -0.939
 1.556 -0.878
 1.846 -0.898
 1.804 -1.000
 1.796 -0.848
 1.963 -0.938
NaN   NaN
 0.554  0.487
 0.797  0.478
 0.555  0.599
 0.649  0.666
 0.663  0.686
 0.571  0.838
 0.546  0.704
 0.611  1.011
 0.572  1.005
 0.607  0.913
 0.433  0.974
 0.138  1.045
 0.263  1.050
 0.200  0.684
 0.144  0.686
 0.358  0.321
 0.379  0.327
 0.299  0.358
 0.267  0.223
 0.271  0.215
 0.472  0.192
 0.324  0.216
 0.270  0.096
 0.194  0.224
 0.153  0.235
 0.153  0.153
 0.116  0.167
-0.253  0.048
-0.133 -0.149
 0.036 -0.273
 0.185 -0.154
 0.158 -0.092
-0.055 -0.025
-0.044 -0.255
-0.102 -0.356
-0.478 -0.239
-0.598  0.012
-0.673  0.025
-0.543 -0.125
-0.605  0.062
-0.851  0.040
-1.006  0.096
-1.168 -0.120
-1.198  0.014
-1.181 -0.092
-0.961 -0.133
-0.903 -0.008
-0.915  0.110
-0.852  0.097
-0.985 -0.059
-0.924  0.102
NaN   NaN
 0.439  0.565
 0.507  0.466
 0.395  0.332
 0.316  0.157
 0.359  0.059
 0.681 -0.143
 0.865 -0.123
 0.771 -0.062
 0.455 -0.255
 0.721 -0.020
 0.744  0.200
 0.789 -0.024
 0.550 -0.019
 0.262 -0.127
 0.260 -0.278
 0.320 -0.177
 0.203 -0.144
 0.063 -0.363
 0.224 -0.142
 0.374 -0.026
 0.163  0.015
 0.160 -0.024
 0.111  0.458
 0.119  0.400
 0.231  0.280
 0.224  0.234
 0.119  0.048
 0.233  0.144
 0.454  0.020
 0.480 -0.013
 0.598 -0.002
 0.581 -0.190
 0.382 -0.112
 0.356 -0.092
 0.706  0.014
 0.619  0.261
 0.515  0.165
 0.514  0.149
 0.634  0.234
 0.337  0.412
 0.400  0.111
 0.455  0.069
 0.671 -0.102
 0.740 -0.019
 0.894 -0.027
 0.849  0.074
 0.941 -0.019
 0.958 -0.023
 0.757  0.335
 0.564  0.314
 0.618  0.268
NaN   NaN
 0.528  0.574
 0.621  0.583
 0.543  0.413
 0.640  0.626
 0.709  0.676
 0.904  0.548
 1.050  0.418
 1.211  0.606
 1.189  0.425
 1.290  0.628
 1.086  0.698
 0.984  0.710
 0.978  0.870
 1.277  0.683
 1.141  0.309
 1.369  0.156
 1.169  0.186
 1.122  0.319
 1.318  0.317
 1.171  0.397
 1.259  0.356
 1.288  0.295
 1.423  0.209
 1.328  0.482
 1.463  0.147
 1.464  0.306
 1.846  0.368
 1.900  0.498
 1.698  0.545
 1.576  0.770
 1.639  0.868
 1.941  0.753
 1.825  0.824
 1.784  1.041
 1.636  0.937
 1.643  1.023
 1.634  1.098
 1.576  1.071
 1.200  0.736
 1.078  0.634
 1.069  0.639
 1.200  0.766
 1.179  0.747
 1.157  0.589
 1.477  0.667
 1.393  0.905
 1.320  0.980
 1.226  0.866
 1.139  0.741
 1.168  0.775
 1.056  0.957
NaN   NaN
 0.513  0.471
 0.593  0.251
 0.348  0.124
 0.294  0.229
 0.451  0.036
 0.283 -0.018
 0.109  0.092
 0.023  0.325
-0.151  0.245
-0.396  0.115
-0.508  0.340
-0.665  0.236
-0.460  0.605
-0.826  0.412
-0.624  0.466
-0.735  0.479
-0.708  0.414
-0.765  0.688
-0.742  0.735
-0.747  0.657
-0.741  0.681
-0.873  0.658
-0.723  0.396
-0.593  0.392
-0.491  0.363
-0.319  0.340
-0.283  0.496
-0.337  0.305
-0.606  0.353
-0.598  0.065
-0.415  0.027
-0.318 -0.011
-0.569  0.240
-0.728  0.524
-0.926  0.460
-0.963  0.329
-1.026  0.563
-0.874  0.898
-0.715  0.699
-0.458  0.709
-0.482  0.772
-0.382  0.853
-0.183  0.898
-0.478  0.941
-0.599  0.784
-0.764  0.633
-1.068  0.610
-0.802  0.374
-1.014  0.508
-0.904  0.545
-0.835  0.477
NaN   NaN
 0.520  0.461
 0.715  0.216
 0.833  0.024
 0.621 -0.168
 0.412 -0.067
 0.401 -0.084
 0.392  0.058
 0.143  0.085
 0.165  0.020
 0.203 -0.092
 0.316 -0.272
 0.261 -0.416
 0.266 -0.473
 0.461 -0.259
 0.366 -0.018
 0.213  0.169
-0.031  0.249
-0.162 -0.081
-0.014 -0.287
 0.143 -0.108
 0.310  0.120
 0.486  0.161
 0.576  0.083
 0.662 -0.094
 0.309  0.141
 0.286  0.330
 0.291  0.057
 0.136 -0.030
-0.101  0.106
-0.207  0.019
-0.329  0.218
-0.201  0.140
-0.240  0.193
-0.457  0.468
-0.365  0.230
-0.322  0.519
-0.157  0.536
-0.454  0.656
-0.274  0.746
-0.006  0.640
-0.162  0.715
-0.063  0.919
 0.248  0.674
 0.324  0.941
 0.131  1.084
-0.123  0.954
-0.160  0.849
-0.195  0.790
-0.158  0.837
-0.163  0.566
 0.234  0.626
NaN   NaN
 0.466  0.435
 0.509  0.458
 0.435  0.410
 0.581  0.312
 0.557  0.386
 0.697  0.277
 0.741  0.462
 0.532  0.522
 0.329  0.573
 0.246  0.368
 0.110  0.641
 0.142  0.569
-0.053  0.588
-0.029  0.859
 0.315  0.975
 0.354  0.844
 0.321  0.806
 0.206  0.856
 0.279  1.040
 0.360  1.365
 0.440  1.227
 0.420  1.683
 0.516  1.576
 0.486  1.585
 0.671  1.719
 0.708  1.881
 0.620  1.778
 0.845  1.791
 0.910  1.514
 0.938  1.518
 1.081  1.636
 1.015  1.684
 1.134  1.696
 1.170  1.625
 1.004  1.560
 0.840  1.596
 0.934  1.514
 0.652  1.598
 0.577  1.726
 0.547  1.799
 0.569  1.871
 0.712  1.839
 0.511  1.942
 0.228  1.807
 0.272  1.999
 0.214  2.048
 0.218  2.311
 0.158  2.482
 0.153  2.456
 0.368  2.411
 0.332  2.503
NaN   NaN
 0.443  0.530
 0.425  0.568
 0.477  0.645
 0.743  0.600
 0.790  0.882
 0.915  0.970
 1.032  0.795
 0.919  0.725
 0.782  0.576
 0.612  0.761
 0.277  0.857
-0.177  1.000
 0.152  0.941
 0.360  1.109
 0.254  1.220
 0.362  1.359
 0.246  1.447
 0.112  1.405
 0.109  1.603
 0.355  1.684
 0.477  1.417
 0.577  1.424
 0.529  1.567
 0.626  1.525
 0.773  1.514
 0.840  1.529
 0.689  1.251
 0.787  1.207
 0.733  0.826
 0.747  0.674
 0.607  0.557
 0.597  0.806
 0.737  0.994
 0.851  1.001
 1.094  0.989
 1.424  0.771
 1.310  0.501
 0.854  0.390
 0.896  0.210
 0.913  0.242
 1.127  0.163
 1.330  0.511
 1.354  0.552
 1.211  0.316
 1.464  0.415
 1.492  0.462
 1.244  0.365
 1.311  0.042
 1.098  0.423
 1.055  0.257
 1.329  0.456
NaN   NaN
 0.510  0.580
 0.485  0.636
 0.616  0.546
 0.650  0.916
 0.646  0.906
 0.525  0.903
 0.683  1.154
 0.290  1.286
 0.289  0.958
 0.301  0.741
 0.284  0.697
 0.268  0.552
 0.097  0.972
-0.153  1.069
 0.092  1.056
-0.006  1.229
 0.107  1.301
 0.153  1.524
 0.214  1.707
-0.053  1.609
-0.151  1.739
-0.118  2.001
-0.299  2.130
-0.222  1.899
-0.018  1.791
-0.369  1.963
-0.472  1.937
-0.431  2.139
-0.385  1.928
-0.315  1.938
-0.354  1.680
-0.537  1.559
-0.696  1.479
-0.726  1.534
-0.663  1.441
-0.489  1.205
-0.508  1.411
-0.662  1.559
-0.641  1.572
-0.644  1.512
-0.687  1.726
-0.394  1.571
-0.638  1.609
-0.509  1.601
-0.396  1.720
 0.048  1.998
 0.035  1.882
-0.076  1.848
-0.115  1.947
 0.089  1.704
-0.092  1.844
NaN   NaN
 0.446  0.485
 0.353  0.603
 0.414  0.774
 0.462  0.677
 0.551  0.572
 0.583  0.638
 0.327  0.645
 0.130  0.614
 0.176  0.844
 0.078  0.804
-0.093  0.871
-0.143  0.562
-0.335  0.602
-0.437  0.749
 0.023  0.755
-0.090  0.716
-0.092  0.810
-0.091  0.899
-0.261  1.065
-0.167  1.118
 0.100  1.132
-0.039  1.285
 0.293  1.363
 0.333  1.048
 0.484  0.907
 0.316  0.940
 0.291  1.159
 0.247  0.932
 0.351  0.949
 0.512  1.272
 0.589  1.351
 0.256  1.367
 0.086  1.416
 0.000  1.296
-0.148  1.512
-0.093  1.564
-0.433  1.811
-0.216  2.099
-0.007  2.312
-0.237  2.401
-0.291  2.432
-0.388  2.418
-0.500  2.642
-0.474  2.612
-0.426  2.862
-0.244  2.919
-0.383  3.283
-0.638  3.328
-0.604  3.451
-0.633  3.319
-0.296  3.424
NaN   NaN
 0.531  0.507
 0.528  0.463
 0.351  0.597
 0.410  0.760
 0.430  0.949
 0.382  0.829
 0.589  0.612
 0.411  0.396
 0.094  0.661
 0.062  0.722
-0.022  0.740
-0.422  0.744
-0.264  0.643
-0.161  0.612
-0.101  0.392
-0.081  0.437
 0.104  0.494
-0.139  0.658
-0.092  0.672
-0.011  0.672
 0.031  0.854
-0.047  1.192
-0.115  1.290
-0.123  1.162
-0.236  1.160
-0.328  1.110
-0.431  0.884
-0.253  0.899
 0.078  0.752
 0.151  0.723
 0.109  0.687
-0.010  0.876
-0.075  0.633
-0.208  0.658
-0.026  0.574
-0.020  0.608
 0.338  0.687
 0.416  0.823
 0.514  0.944
 0.541  0.881
 0.815  0.630
 0.835  0.760
 0.579  0.889
 0.464  0.873
 0.511  0.818
 0.561  0.989
 0.480  0.990
 0.613  0.923
 0.597  1.029
 0.489  1.204
 0.451  1.138
NaN   NaN
 0.433  0.562
 0.436  0.454
 0.561  0.639
 0.738  0.765
 0.518  1.091
 0.179  1.185
-0.003  1.256
-0.173  1.301
 0.028  1.188
 0.063  0.873
-0.043  0.668
 0.214  0.831
 0.503  0.768
 0.793  0.538
 0.722  0.757
 0.301  0.791
 0.540  0.936
 0.382  0.839
 0.103  0.631
 0.234  0.601
 0.301  0.771
 0.278  0.790
 0.413  0.686
 0.406  0.806
 0.478  0.983
 0.435  1.014
 0.222  1.125
 0.125  1.301
 0.098  1.285
 0.243  1.422
 0.334  1.335
 0.317  1.174
 0.297  1.100
 0.377  1.495
 0.243  1.483
 0.278  1.361
 0.340  1.291
 0.298  1.261
 0.457  1.359
 0.202  1.501
 0.277  1.654
 0.170  1.831
-0.005  1.567
-0.160  1.566
-0.303  1.488
-0.414  1.550
-0.381  1.682
-0.254  1.431
-0.097  1.269
-0.071  1.414
-0.332  1.594
NaN   NaN
 0.498  0.596
 0.634  0.528
 0.462  0.336
 0.473  0.270
 0.646  0.705
 0.215  0.710
 0.024  0.880
-0.015  0.659
-0.236  0.619
-0.278  0.744
-0.061  0.552
 0.034  0.227
-0.177  0.223
-0.433  0.241
-0.313  0.032
-0.069  0.198
 0.094  0.162
 0.140  0.442
 0.261  0.254
 0.322  0.320
 0.242  0.468
 0.390  0.554
 0.765  0.453
 0.667  0.400
 0.926  0.546
 0.818  0.696
 0.974  0.522
 0.834  0.813
 1.050  0.649
 1.016  0.517
 1.239  0.328
 1.149  0.295
 1.047  0.391
 1.225  0.494
 1.255  0.489
 1.221  0.533
 1.353  0.917
 1.672  0.820
 1.582  0.513
 1.422  0.647
 1.467  0.592
 1.486  0.543
 1.627  0.456
 1.494  0.396
 1.425  0.082
 1.299 -0.012
 1.242 -0.011
 1.146  0.203
 0.932  0.295
 1.082  0.148
 1.079 -0.064
NaN   NaN
 0.574  0.490
 0.471  0.406
 0.642  0.188
 0.680  0.315
 0.521  0.635
 0.445  0.578
 0.435  0.541
 0.622  0.458
 0.598  0.034
 0.450 -0.081
 0.818 -0.232
 0.365 -0.237
 0.473 -0.296
 0.443 -0.471
 0.440 -0.552
 0.358 -0.491
 0.369 -0.489
 0.406 -0.763
 0.473 -0.775
 0.552 -0.533
 0.361 -0.514
 0.145 -0.381
 0.095 -0.371
 0.378 -0.536
 0.502 -0.624
 0.545 -0.519
 0.743 -0.567
 0.922 -0.452
 0.917 -0.353
 0.787 -0.265
 0.639 -0.230
 0.356 -0.248
 0.490 -0.050
 0.461 -0.108
 0.197  0.103
 0.002  0.002
 0.044 -0.110
-0.185 -0.280
-0.227 -0.276
-0.140 -0.428
 0.077 -0.485
 0.061 -0.564
 0.228 -0.652
 0.480 -0.693
 0.806 -0.723
 0.812 -0.837
 0.867 -0.501
 0.798 -0.847
 0.917 -0.776
 0.917 -0.741
 1.061 -0.861
NaN   NaN
 0.552  0.471
 0.419  0.511
 0.541  0.276
 0.415  0.284
 0.573  0.360
 0.309  0.399
 0.191  0.425
 0.200  0.278
 0.209  0.575
 0.341  0.675
 0.593  0.708
 0.325  0.802
 0.128  1.162
 0.292  1.266
 0.136  0.993
-0.205  1.001
-0.224  0.953
-0.334  1.004
-0.318  1.406
-0.341  1.377
-0.332  1.220
-0.381  1.193
-0.231  1.407
 0.050  1.593
-0.005  1.651
 0.084  1.665
-0.054  1.814
 0.252  1.831
 0.088  1.918
-0.053  1.815
 0.128  1.920
-0.230  1.831
-0.110  1.752
-0.092  1.732
 0.032  1.793
-0.039  1.679
 0.064  1.794
 0.263  1.700
 0.146  1.959
 0.312  1.760
 0.477  1.548
 0.162  1.324
 0.268  1.141
 0.659  0.864
 0.657  0.912
 0.677  0.775
 0.748  0.967
 1.089  1.019
 0.884  0.874
 1.000  0.773
 1.238  0.780
NaN   NaN
 0.557  0.496
 0.541  0.456
 0.489  0.609
 0.175  0.513
 0.274  0.668
 0.506  0.870
 0.575  0.607
 0.430  0.610
 0.310  0.723
 0.297  0.512
 0.278  0.504
 0.290  0.334
 0.449  0.459
 0.421  0.522
 0.145  0.492
 0.355  0.365
 0.352  0.148
 0.171  0.057
 0.144  0.053
 0.087  0.058
-0.196  0.059
-0.100  0.217
 0.033  0.389
-0.009  0.379
 0.101 -0.001
 0.074  0.238
 0.030  0.324
-0.273  0.093
-0.150  0.311
-0.036  0.257
-0.072  0.179
-0.134  0.347
 0.000  0.293
-0.087  0.267
-0.033  0.087
 0.146 -0.059
 0.146 -0.177
 0.090  0.296
 0.088  0.440
 0.294  0.708
 0.374  0.557
 0.266  0.770
 0.397  0.784
 0.216  0.788
 0.370  0.601
 0.516  0.480
 0.778  0.456
 0.715  0.387
 0.651  0.455
 0.767  0.569
 0.862  0.601
NaN   NaN
 0.449  0.518
 0.541  0.490
 0.397  0.553
 0.363  0.564
 0.380  0.464
 0.321  0.241
 0.329  0.044
 0.085 -0.051
-0.147 -0.175
 0.207 -0.265
 0.294 -0.196
 0.615 -0.306
 0.563 -0.132
 0.589 -0.147
 0.648 -0.380
 0.529 -0.521
 0.734 -0.633
 0.674 -0.592
 0.598 -0.503
 0.546 -0.546
 0.615 -0.206
 0.732 -0.411
 1.014 -0.269
 1.060 -0.019
 0.979 -0.026
 1.203  0.238
 1.103  0.121
 1.132  0.026
 1.022  0.014
 1.415 -0.010
 1.433 -0.309
 1.319 -0.081
 1.365 -0.119
 1.187 -0.391
 1.286 -0.524
 1.402 -0.573
 1.619 -0.500
 1.451 -0.282
 1.383 -0.277
 1.433 -0.439
 1.381 -0.617
 1.462 -0.640
 1.340 -0.646
 1.184 -0.809
 1.039 -0.490
 1.108 -0.433
 1.370 -0.661
 1.324 -0.446
 1.465 -0.328
 1.258 -0.249
 1.336 -0.371
NaN   NaN
 0.498  0.448
 0.382  0.230
 0.362  0.273
 0.286  0.562
 0.356  0.402
 0.270  0.335
 0.290  0.379
 0.262  0.564
 0.360  0.718
 0.291  0.971
-0.067  0.882
-0.057  0.938
-0.004  0.998
-0.043  0.937
-0.174  0.941
 0.207  0.976
 0.286  0.961
 0.277  0.868
 0.343  0.907
 0.431  0.921
 0.630  0.788
 0.621  0.839
 0.493  0.918
 0.597  1.016
 0.709  1.137
 0.829  1.077
 0.830  1.133
 0.727  1.383
 0.497  1.426
 0.816  1.639
 0.878  1.712
 0.785  1.855
 0.784  2.030
 0.802  1.956
 0.799  1.987
 1.043  1.936
 0.915  2.156
 0.696  2.208
 0.961  2.289
 0.939  2.036
 1.069  2.191
 0.876  2.469
 0.962  2.368
 0.910  2.151
 1.194  2.062
 0.823  1.887
 0.798  1.772
 0.560  1.729
 0.491  1.807
 0.364  2.078
 0.322  2.312
NaN   NaN
 0.540  0.538
 0.686  0.592
 0.358  0.602
 0.258  0.485
 0.367  0.395
 0.513  0.277
 0.602  0.467
 0.725  0.321
 0.606  0.395
 0.907  0.349
 0.826  0.642
 0.932  0.845
 0.887  1.071
 0.733  1.064
 0.770  1.078
 0.770  1.126
 0.769  0.794
 0.598  0.859
 0.764  0.860
 0.634  0.800
 0.493  0.982
 0.583  0.825
 0.730  0.706
 0.817  0.635
 0.754  0.724
 0.817  0.402
 0.796  0.128
 0.777  0.209
 0.859  0.238
 0.765  0.032
 0.527  0.040
 0.498  0.163
 0.378  0.353
 0.318 -0.027
 0.032  0.281
 0.144  0.480
 0.226  0.729
 0.203  0.968
 0.397  0.853
 0.187  0.915
 0.254  0.950
 0.062  1.033
 0.111  1.020
 0.259  1.311
 0.367  1.065
 0.297  0.980
 0.299  0.992
 0.029  0.823
-0.015  0.851
 0.366  0.687
 0.325  0.425
NaN   NaN
 0.516  0.495
 0.456  0.402
 0.507  0.538
 0.837  0.506
 0.697  0.535
 0.569  0.565
 0.484  0.765
 0.589  0.867
 0.513  0.852
 0.609  0.954
 0.535  0.915
 0.744  0.818
 0.557  0.841
 0.365  0.476
 0.103  0.270
 0.150  0.371
 0.119  0.145
 0.168  0.371
 0.293  0.291
 0.169  0.372
 0.131  0.255
 0.152  0.097
-0.057  0.166
 0.049  0.151
-0.034 -0.023
-0.112 -0.069
 0.021 -0.094
-0.179  0.126
-0.220  0.294
-0.218  0.067
 0.104  0.093
-0.107  0.178
-0.226  0.281
-0.086  0.093
-0.223 -0.131
-0.301  0.192
-0.479  0.138
-0.529  0.112
-0.482  0.139
-0.424  0.229
-0.147  0.511
-0.336  0.666
-0.062  0.576
-0.035  0.674
-0.087  1.023
-0.282  1.229
-0.227  1.183
-0.073  1.197
-0.278  1.096
-0.440  0.935
-0.671  1.170
NaN   NaN
 0.543  0.492
 0.711  0.363
 0.720  0.287
 0.761  0.116
 1.024  0.066
 0.929  0.276
 1.006  0.233
 0.909  0.270
 1.264  0.402
 1.300  0.143
 1.245  0.133
 1.292 -0.079
 1.375  0.293
 1.144  0.115
 0.951  0.313
 1.284  0.232
 1.316  0.286
 1.223  0.121
 0.978 -0.079
 1.093 -0.085
 0.961 -0.105
 1.132 -0.125
 1.234 -0.387
 1.085 -0.519
 1.311 -0.359
 1.362 -0.310
 1.080 -0.165
 1.078 -0.224
 1.314 -0.483
 1.341 -0.467
 1.470 -0.392
 1.456 -0.005
 1.460  0.113
 1.491 -0.106
 1.632 -0.192
 1.689 -0.335
 1.628 -0.420
 1.642 -0.287
 1.587 -0.108
 1.466  0.211
 1.614  0.092
 1.660  0.145
 1.405  0.160
 1.200  0.282
 1.011  0.229
 1.081  0.411
 1.144  0.367
 1.146  0.172
 0.735  0.189
 0.759  0.238
 0.675  0.289
NaN   NaN
 0.525  0.589
 0.514  0.437
 0.287  0.711
 0.264  0.596
 0.183  0.611
 0.462  0.598
 0.669  0.636
 0.451  0.662
 0.650  0.503
 0.892  0.442
 0.919  0.127
 0.933 -0.022
 0.950  0.004
 0.968 -0.106
 1.043  0.048
 0.934  0.374
 0.895  0.531
 0.547  0.271
 0.743  0.583
 0.894  0.692
 0.686  0.733
 0.872  0.677
 1.108  0.705
 1.052  0.999
 0.839  1.039
 1.082  0.772
 0.887  0.924
 0.801  0.921
 0.724  0.812
 0.750  0.799
 0.838  1.007
 1.053  0.603
 0.946  0.704
 0.857  1.046
 0.736  1.035
 0.479  1.094
 0.751  1.274
 0.698  1.275
 0.689  1.410
 0.612  1.537
 0.520  1.431
 0.743  1.265
 0.719  1.344
 0.886  1.226
 0.799  1.016
 0.434  1.004
 0.217  0.991
 0.063  1.050
 0.033  1.145
-0.112  1.165
 0.280  1.125
NaN   NaN
 0.428  0.499
 0.267  0.614
 0.183  0.658
 0.104  0.461
-0.038  0.479
-0.268  0.614
-0.242  0.558
-0.241  0.755
-0.538  0.618
-0.365  0.619
-0.242  0.486
-0.489  0.179
-0.488  0.152
-0.445  0.257
-0.279  0.149
-0.592  0.042
-0.596  0.272
-0.698  0.152
-0.628  0.139
-0.534  0.169
-0.305 -0.227
-0.215 -0.351
-0.150 -0.393
-0.529 -0.382
-0.737 -0.296
-0.762 -0.106
-0.403 -0.076
-0.320  0.021
-0.458  0.237
-0.294  0.094
-0.292 -0.129
-0.449 -0.259
-0.553 -0.270
-0.926 -0.127
-0.735 -0.262
-0.803 -0.358
-0.892 -0.163
-0.750 -0.175
-0.813 -0.389
-0.915 -0.579
-0.881 -0.499
-0.975 -0.396
-0.890 -0.538
-1.169 -0.641
-1.209 -0.529
-1.113 -0.439
-1.078 -0.323
-1.141 -0.052
-1.158 -0.160
-1.316 -0.084
-1.458  0.071
NaN   NaN
 0.595  0.528
 0.754  0.704
 1.287  0.606
 1.237  0.643
 1.218  0.556
 1.421  0.610
 1.526  0.474
 1.320  0.401
 1.609  0.324
 1.447  0.198
 1.673  0.231
 1.644 -0.023
 1.682 -0.201
 1.735 -0.279
 1.863 -0.290
 1.978 -0.251
 1.923 -0.480
 1.997 -0.298
 2.156 -0.182
 2.218  0.057
 2.200  0.006
 2.116  0.038
 1.924  0.042
 2.283  0.185
 2.327  0.057
 2.402  0.063
 2.432 -0.118
 2.455 -0.037
 2.557 -0.063
 2.675 -0.084
 2.850 -0.150
 3.021 -0.057
 3.065 -0.189
 3.070 -0.148
 3.290 -0.281
 3.352 -0.351
 3.429 -0.386
 3.274 -0.413
 3.152 -0.550
 3.352 -0.526
 3.342 -0.396
 3.444 -0.270
 3.478  0.061
 3.340 -0.024
 3.116  0.127
 3.040  0.286
 3.015  0.035
 2.848  0.083
 2.771  0.172
 2.691  0.116
 2.515  0.043
NaN   NaN
 0.586  0.524
 0.598  0.258
 0.601  0.471
 0.828  0.601
 0.828  0.619
 0.842  0.739
 0.977  0.689
 0.951  0.508
 0.823  0.353
 0.914  0.463
 0.762  0.393
 0.902  0.391
 0.673  0.371
 0.745  0.506
 0.526  0.532
 0.690  0.609
 0.647  0.666
 0.779  0.279
 0.817  0.618
 0.724  0.711
 0.697  0.792
 0.763  0.476
 0.739  0.586
 0.724  0.439
 0.700  0.561
 0.867  0.623
 0.980  0.789
 0.758  0.969
 0.414  0.858
 0.418  0.687
 0.458  0.896
 0.451  0.932
 0.492  1.004
 0.273  1.015
 0.292  1.049
 0.163  1.049
 0.391  1.157
 0.439  1.164
 0.442  1.313
 0.357  1.145
 0.056  0.888
 0.019  0.911
 0.024  0.757
-0.029  0.719
 0.025  0.530
-0.026  0.055
 0.117  0.152
 0.384  0.166
 0.359  0.082
 0.466  0.110
 0.513  0.114
NaN   NaN
 0.519  0.528
 0.557  0.315
 0.419  0.558
 0.412  0.373
 0.393  0.330
 0.417  0.007
 0.280  0.050
 0.096  0.231
-0.066 -0.049
 0.118 -0.088
 0.222 -0.064
 0.448  0.246
 0.448  0.289
 0.863  0.424
 0.588  0.184
 0.775  0.327
 0.831  0.468
 0.818  0.347
 0.614  0.342
 0.631  0.446
 0.803  0.394
 0.928  0.313
 1.024  0.574
 0.973  0.729
 1.224  0.872
 1.060  0.921
 1.151  0.840
 1.284  0.922
 1.259  0.849
 1.420  0.884
 1.509  0.712
 1.270  0.725
 1.254  0.882
 1.257  0.786
 1.474  0.801
 1.453  0.530
 1.486  0.794
 1.185  0.596
 1.023  0.308
 1.034  0.203
 1.201  0.607
 1.357  0.544
 1.460  0.421
 1.381  0.196
 1.341  0.474
 1.514  0.359
 1.714  0.392
 1.593  0.634
 1.548  0.492
 1.343  0.689
 1.495  0.595
NaN   NaN
 0.434  0.460
 0.364  0.453
 0.294  0.245
 0.288  0.350
 0.055  0.255
 0.052  0.313
 0.085  0.347
-0.035  0.136
 0.229  0.109
 0.245  0.136
 0.227  0.176
 0.278  0.141
 0.375  0.102
 0.468  0.126
 0.399  0.394
 0.517  0.248
 0.570  0.186
 0.494  0.093
 0.568 -0.011
 0.727 -0.366
 0.464 -0.410
 0.518 -0.268
 0.308 -0.265
 0.408 -0.468
 0.295 -0.335
 0.470 -0.254
 0.541 -0.424
 0.271 -0.541
 0.401 -0.625
 0.533 -0.778
 0.578 -0.717
 0.805 -0.770
 0.586 -0.864
 0.793 -0.930
 0.772 -1.029
 0.673 -0.849
 0.469 -0.958
 0.333 -0.927
 0.224 -1.080
 0.056 -1.142
-0.089 -1.187
-0.363 -1.388
-0.249 -1.475
-0.285 -1.372
-0.129 -1.052
-0.046 -1.208
-0.054 -1.286
 0.029 -1.078
-0.129 -1.358
-0.193 -1.390
-0.082 -1.556
NaN   NaN
 0.576  0.461
 0.361  0.684
 0.249  0.907
 0.468  0.820
 0.463  0.704
 0.334  0.953
 0.352  0.843
 0.291  0.717
 0.392  0.779
 0.484  0.779
 0.211  0.657
 0.105  0.588
-0.018  0.418
-0.073  0.267
-0.200  0.011
-0.085  0.401
-0.438  0.443
-0.025  0.806
 0.069  0.712
 0.222  0.763
 0.511  0.872
 0.497  0.906
 0.746  0.934
 0.851  0.992
 0.470  0.977
 0.259  0.940
 0.337  0.758
 0.440  0.918
 0.718  0.962
 0.595  1.048
 0.809  1.253
 1.179  1.306
 1.324  1.123
 1.361  1.190
 1.338  0.837
 1.446  0.478
 1.558  0.351
 1.821  0.218
 1.835  0.160
 1.877 -0.075
 1.945 -0.041
 1.773  0.125
 1.867  0.162
 1.822  0.302
 1.675  0.264
 1.797  0.474
 1.781  0.496
 1.706  0.399
 1.579  0.311
 1.782  0.357
 1.676  0.353
NaN   NaN
 0.548  0.428
 0.307  0.304
 0.258  0.498
 0.340  0.385
 0.417  0.537
 0.375  0.679
 0.295  0.871
-0.002  0.924
 0.239  1.083
 0.162  1.177
 0.233  1.016
 0.251  1.099
 0.457  0.976
 0.388  0.969
 0.406  0.780
 0.559  0.451
 0.618  0.374
 0.653  0.112
 0.590  0.105
 0.579  0.236
 0.486  0.505
 0.228  0.470
 0.172  0.538
 0.164  0.471
 0.101  0.328
 0.031  0.234
 0.079  0.265
-0.006  0.531
-0.300  0.493
-0.294  0.515
-0.379  0.362
-0.349  0.463
-0.279  0.368
-0.507  0.197
-0.620  0.235
-0.410  0.277
-0.396  0.039
-0.498  0.107
-0.308  0.307
-0.428  0.018
-0.354  0.148
-0.300  0.153
-0.267  0.168
-0.058  0.259
 0.056  0.052
-0.352  0.225
-0.197  0.354
-0.007  0.300
 0.165  0.091
-0.020  0.209
-0.046  0.070
NaN   NaN
 0.501  0.429
 0.440  0.510
 0.435  0.494
 0.855  0.596
 0.961  0.577
 0.738  0.722
 0.608  1.040
 0.475  1.220
 0.472  1.291
 0.701  1.384
 0.703  1.559
 0.906  1.448
 1.101  1.413
 1.009  1.403
 0.905  1.414
 0.933  1.161
 1.022  1.242
 0.821  1.191
 0.811  1.536
 0.900  1.663
 0.791  1.870
 0.687  2.075
 0.608  2.160
 0.721  2.209
 0.713  2.343
 0.753  2.317
 0.931  2.276
 0.813  2.188
 0.668  2.182
 0.547  2.314
 0.610  2.376
 0.783  2.327
 0.854  2.390
 0.925  2.186
 1.081  1.882
 1.075  2.084
 0.994  2.098
 0.682  2.345
 0.803  2.457
 1.116  2.412
 1.170  2.712
 1.129  2.364
 1.090  2.550
 0.936  2.569
 0.918  2.701
 1.147  2.795
 1.277  3.026
 1.154  3.042
 1.049  3.145
 0.920  2.755
 0.862  2.746
NaN   NaN
 0.492  0.469
 0.595  0.442
 0.609  0.497
 0.496  0.568
 0.608  0.607
 0.694  0.531
 0.563  0.515
 0.509  0.644
 0.609  0.805
 0.706  0.718
 0.607  0.705
 0.768  0.657
 0.478  0.752
 0.257  0.996
 0.499  1.162
 0.304  1.142
 0.209  1.152
 0.524  1.163
 0.724  1.238
 0.808  1.330
 0.751  1.236
 0.953  1.059
 1.108  1.001
 1.047  1.114
 1.339  1.061
 1.295  1.445
 1.240  1.565
 1.254  1.806
 1.145  1.785
 1.365  1.803
 1.391  1.708
 1.499  1.923
 1.264  1.933
 1.323  1.894
 1.340  2.266
 1.261  2.167
 1.048  2.037
 1.024  2.097
 0.725  2.103
 1.083  2.116
 1.205  2.185
 1.404  2.114
 1.278  2.131
 1.079  2.083
 0.998  1.870
 0.912  2.198
 0.544  2.011
 0.462  1.984
 0.425  2.014
 0.492  2.136
 0.400  2.237
NaN   NaN
 0.456  0.490
 0.501  0.210
 0.824 -0.012
 0.697  0.022
 0.749  0.109
 0.643 -0.085
 0.668 -0.109
 0.972 -0.156
 0.909 -0.154
 0.656 -0.130
 0.634 -0.153
 0.620  0.206
 0.687  0.559
 0.640  0.538
 0.418  0.535
 0.442  0.667
 0.361  1.079
 0.453  1.112
 0.497  1.026
 0.480  1.017
 0.522  0.707
 0.724  0.801
 0.616  0.802
 0.466  0.589
 0.220  0.546
 0.178  0.876
-0.087  0.612
-0.211  0.641
-0.205  0.454
-0.382  0.696
-0.404  0.755
-0.523  0.755
-0.722  0.920
-0.929  1.065
-0.674  0.813
-0.662  0.830
-0.733  1.161
-0.687  1.075
-0.749  0.824
-0.633  0.852
-0.786  0.985
-0.828  1.020
-0.872  1.080
-0.784  1.264
-1.025  1.268
-0.981  1.027
-0.923  1.430
-0.893  1.213
-0.995  1.352
-1.041  1.335
-1.000  1.356
NaN   NaN
 0.498  0.464
 0.782  0.664
 0.692  0.765
 0.484  0.750
 0.542  0.698
 0.667  0.739
 0.877  0.606
 0.444  0.695
 0.577  0.581
 0.648  0.297
 0.681  0.294
 0.680  0.226
 0.392 -0.017
 0.324 -0.096
 0.430 -0.049
 0.400 -0.231
 0.539 -0.562
 0.615 -0.694
 0.710 -0.665
 0.509 -0.774
 0.310 -0.941
 0.342 -0.785
 0.464 -0.520
 0.690 -0.553
 1.176 -0.195
 1.153 -0.127
 1.293  0.079
 1.325 -0.069
 1.414 -0.053
 1.365 -0.097
 1.232 -0.173
 1.347 -0.169
 1.114 -0.222
 1.136 -0.254
 1.184 -0.290
 1.507 -0.335
 1.266 -0.252
 1.197 -0.283
 1.168 -0.321
 1.180 -0.221
 1.415 -0.188
 1.349  0.009
 1.222 -0.081
 1.479  0.064
 1.560 -0.009
 1.276  0.109
 1.109  0.216
 1.381  0.269
 1.438  0.324
 1.452  0.487
 1.645  0.324
NaN   NaN
 0.502  0.478
 0.643  0.548
 0.535  0.456
 0.626  0.437
 0.741  0.225
 1.085  0.002
 1.004 -0.216
 1.115 -0.273
 0.955 -0.499
 1.010 -0.456
 0.868 -0.546
 0.907 -0.565
 0.965 -1.008
 1.020 -1.306
 1.021 -1.442
 0.865 -1.810
 0.868 -1.968
 0.858 -1.760
 0.694 -1.948
 0.565 -1.909
 0.757 -1.856
 0.964 -1.651
 0.920 -1.528
 0.725 -1.606
 0.735 -1.520
 0.731 -1.045
 0.897 -1.061
 0.879 -1.092
 0.695 -1.064
 0.730 -1.333
 0.906 -1.249
 0.858 -1.353
 0.748 -1.206
 1.063 -1.023
 1.439 -1.317
 1.424 -1.206
 1.297 -1.225
 0.963 -1.297
 0.928 -1.502
 0.783 -1.641
 0.582 -1.604
 0.402 -1.934
 0.159 -2.046
 0.008 -2.170
-0.332 -2.254
-0.237 -2.388
-0.074 -2.545
-0.076 -2.455
-0.261 -2.597
-0.018 -2.657
-0.136 -2.836
NaN   NaN
 0.436  0.560
 0.308  0.387
 0.364  0.436
 0.417  0.449
 0.432  0.326
 0.334  0.065
 0.215  0.037
 0.311 -0.164
 0.163  0.021
 0.228  0.144
 0.023  0.100
-0.248 -0.040
-0.550 -0.141
-0.282  0.070
-0.482  0.011
-0.404  0.056
-0.114  0.063
-0.285  0.119
-0.472  0.142
-0.487  0.236
-0.425  0.219
-0.406  0.137
-0.526  0.184
-0.508 -0.008
-0.753 -0.144
-0.804 -0.278
-1.013 -0.043
-1.045 -0.072
-0.986 -0.042
-1.114 -0.089
-1.223  0.170
-1.435  0.148
-1.278  0.202
-1.507  0.248
-1.612 -0.150
-1.717 -0.327
-1.830 -0.132
-1.599 -0.341
-1.604 -0.377
-1.545 -0.390
-1.447 -0.387
-1.447 -0.276
-1.613 -0.286
-1.431 -0.323
-1.668 -0.455
-1.486 -0.479
-1.222 -0.535
-1.282 -0.855
-1.388 -0.792
-1.450 -0.889
-1.633 -1.042
NaN   NaN
 0.443  0.544
 0.522  0.468
 0.599  0.511
 0.535  0.484
 0.548  0.722
 0.468  0.585
 0.635  0.873
 0.536  0.814
 0.543  0.749
 0.490  0.717
 0.686  0.280
 0.526  0.040
 0.604  0.213
 0.580 -0.048
 0.633  0.111
 0.554  0.027
 0.339 -0.084
 0.480  0.087
 0.007  0.046
 0.275  0.233
 0.463  0.279
 0.718  0.153
 0.553  0.260
 0.656  0.463
 0.750  0.409
 1.026  0.511
 1.286  0.636
 0.964  0.755
 1.191  0.647
 1.006  0.506
 1.129  0.724
 0.972  0.832
 0.665  0.937
 0.690  0.843
 0.571  0.807
 0.731  0.778
 0.513  0.782
 0.642  0.831
 0.629  0.662
 0.741  0.794
 0.642  0.932
 0.474  0.871
 0.415  0.826
 0.600  0.994
 0.385  0.840
 0.389  0.513
 0.474  0.853
 0.630  0.953
 0.688  0.879
 0.759  0.804
 0.780  0.763
NaN   NaN
 0.465  0.471
 0.591  0.667
 0.538  0.807
 0.632  0.958
 0.876  1.021
 0.955  1.121
 0.657  0.998
 0.810  1.297
 0.689  1.291
 0.733  1.500
 0.719  1.813
 0.417  1.730
 0.183  1.813
 0.077  1.807
 0.109  1.703
 0.093  1.516
-0.098  1.478
 0.235  1.705
 0.278  1.636
 0.131  1.762
 0.281  1.894
 0.141  1.743
 0.229  1.747
 0.358  1.875
 0.265  1.822
 0.319  2.285
 0.121  2.186
 0.158  2.003
 0.277  1.749
 0.327  1.974
 0.296  1.934
 0.379  1.935
 0.377  1.659
 0.462  1.562
 0.298  1.487
 0.464  1.569
 0.361  1.699
 0.508  1.767
 0.461  2.096
 0.416  1.940
 0.501  1.902
 0.217  1.893
 0.178  2.086
 0.191  1.955
 0.202  1.830
 0.304  1.900
 0.147  1.892
 0.332  2.166
 0.187  2.159
 0.109  2.222
 0.211  2.149
NaN   NaN
 0.546  0.492
 0.569  0.565
 0.527  0.673
 0.612  0.839
 0.327  0.942
 0.094  1.138
 0.288  1.132
 0.180  1.262
 0.184  0.992
-0.266  0.927
-0.088  0.759
-0.088  0.841
-0.196  0.934
 0.153  0.920
 0.021  0.951
-0.035  1.171
-0.234  1.057
-0.232  1.107
-0.288  1.289
-0.350  1.135
-0.441  1.148
-0.457  1.244
-0.487  0.980
-0.407  0.905
-0.614  1.072
-0.736  1.072
-0.806  1.133
-0.619  1.144
-0.580  1.226
-0.730  1.231
-0.566  1.143
-0.629  1.137
-0.723  0.889
-0.697  0.852
-0.537  1.181
-0.539  0.986
-0.718  0.895
-0.766  0.768
-0.717  0.466
-0.979  0.456
-1.170  0.560
-0.942  0.292
-0.933  0.257
-0.886  0.071
-1.018  0.216
-1.033  0.136
-0.676 -0.197
-0.557 -0.292
-0.829 -0.360
-0.886 -0.252
-1.026 -0.354
NaN   NaN
 0.549  0.566
 0.509  0.490
 0.623  0.559
 0.475  0.411
 0.566  0.485
 0.825  0.312
 0.792  0.058
 0.722  0.025
 0.844 -0.020
 0.565 -0.017
 1.009  0.010
 0.678  0.169
 0.718  0.224
 0.327  0.309
 0.247  0.070
 0.369 -0.043
 0.707 -0.158
 0.841 -0.182
 1.162  0.031
 1.005 -0.162
 1.052 -0.041
 1.028 -0.457
 0.947 -0.371
 0.868 -0.292
 0.982 -0.373
 0.917 -0.616
 0.802 -0.462
 0.671 -0.522
 0.636 -0.658
 0.875 -0.599
 0.511 -0.495
 0.372 -0.458
 0.392 -0.503
 0.161 -0.468
 0.117 -0.357
-0.030 -0.429
-0.145 -0.135
-0.192  0.016
-0.158 -0.117
-0.441 -0.201
-0.207 -0.277
-0.012 -0.312
 0.016 -0.217
 0.100 -0.147
 0.047 -0.214
 0.081 -0.242
 0.112 -0.194
 0.092 -0.114
 0.012 -0.063
-0.043 -0.209
 0.005 -0.167
NaN   NaN
 0.496  0.599
 0.504  0.516
 0.130  0.574
 0.080  0.624
-0.056  0.695
-0.253  0.530
-0.124  0.463
-0.258  0.540
-0.177  0.428
-0.247  0.445
 0.182  0.379
 0.131  0.463
 0.161  0.269
 0.112  0.293
 0.119  0.589
 0.382  0.489
 0.319  0.291
 0.350  0.138
 0.187  0.236
 0.203  0.190
 0.199  0.140
 0.304  0.110
 0.237  0.197
 0.109  0.139
 0.313  0.030
 0.167 -0.065
 0.299  0.079
 0.296  0.274
 0.129  0.393
-0.058  0.115
-0.196  0.055
 0.097  0.233
-0.151  0.388
-0.115  0.083
 0.159  0.030
-0.054  0.187
 0.158  0.299
 0.255  0.463
 0.427  0.330
 0.362  0.384
 0.189  0.444
-0.115  0.552
 0.049  1.065
-0.168  1.036
-0.243  1.184
-0.334  1.017
-0.471  0.988
-0.711  1.181
-0.525  1.061
-0.408  0.955
-0.588  0.846
NaN   NaN
 0.424  0.436
 0.414  0.134
 0.528 -0.090
 0.882  0.111
 1.038  0.082
 1.508 -0.032
 1.555 -0.185
 1.347 -0.164
 1.382 -0.312
 1.481 -0.123
 1.455 -0.409
 1.440 -0.317
 1.357 -0.528
 1.263 -0.582
 1.087 -0.658
 0.997 -0.655
 0.675 -0.381
 0.685 -0.334
 0.911 -0.275
 0.775 -0.398
 0.886 -0.523
 0.976 -0.478
 0.867 -0.487
 1.019 -0.479
 1.126 -0.408
 1.180 -0.316
 1.231 -0.380
 1.112 -0.477
 1.388 -0.615
 1.163 -0.709
 0.973 -0.895
 0.886 -0.741
 0.826 -0.545
 0.850 -0.321
 0.739 -0.441
 1.093 -0.432
 1.119 -0.361
 1.226 -0.415
 1.331 -0.445
 1.621 -0.247
 1.550 -0.467
 1.524 -0.425
 1.393 -0.595
 1.199 -0.636
 1.214 -0.638
 1.182 -0.295
 1.441 -0.160
 1.570 -0.315
 1.704 -0.081
 1.709 -0.257
 1.696 -0.275
NaN   NaN
 0.435  0.441
 0.598  0.152
 0.503 -0.025
 0.400  0.021
 0.295  0.107
 0.528 -0.037
 0.530 -0.091
 0.783 -0.105
 0.596  0.103
 0.493  0.047
 0.436  0.195
 0.589  0.171
 0.695  0.390
 0.585  0.564
 0.683  0.533
 0.740  0.427
 0.765  0.496
 1.031  0.517
 0.858  0.632
 0.938  0.631
 0.927  0.790
 0.663  0.732
 0.437  0.591
 0.527  0.609
 0.721  0.538
 0.734  0.727
 0.749  0.799
 0.927  0.605
 0.754  0.717
 0.600  0.600
 0.843  0.694
 0.858  0.617
 1.001  0.803
 1.175  0.731
 1.172  0.587
 1.350  0.513
 1.482  0.354
 1.511  0.348
 1.545  0.318
 1.667  0.377
 1.641  0.456
 1.841  0.205
 1.520  0.147
 1.349  0.091
 1.453  0.014
 1.235 -0.117
 1.273 -0.007
 1.231 -0.177
 0.970 -0.236
 0.917 -0.075
 0.853  0.088
NaN   NaN
 0.520  0.509
 0.594  0.380
 0.688  0.416
 0.644  0.522
 0.567  0.498
 0.582  0.571
 0.280  0.457
 0.413  0.591
 0.411  0.442
 0.475  0.421
 0.419  0.291
 0.617  0.365
 0.589  0.143
 0.445  0.380
 0.455  0.448
 0.437  0.191
 0.493  0.001
 0.672 -0.012
 0.762 -0.320
 0.693 -0.153
 0.812  0.044
 0.917  0.189
 0.959  0.297
 1.046  0.336
 1.070  0.221
 1.123  0.200
 1.129 -0.006
 0.936  0.258
 0.810  0.166
 0.968  0.097
 1.020  0.268
 1.090  0.137
 1.014  0.278
 1.001  0.033
 0.926 -0.178
 0.819 -0.253
 1.212 -0.233
 1.170 -0.137
 1.199  0.032
 1.136 -0.066
 0.971  0.023
 1.146  0.220
 1.369 -0.006
 1.342 -0.093
 1.356 -0.151
 1.428 -0.324
 1.438 -0.133
 1.429 -0.131
 1.362 -0.234
 1.447 -0.233
 1.324  0.064
NaN   NaN
 0.446  0.492
 0.359  0.591
 0.468  0.315
 0.515  0.412
 0.272  0.520
 0.233  0.583
 0.365  0.458
 0.408  0.249
 0.156  0.360
 0.313  0.497
 0.332  0.299
 0.323  0.266
 0.366  0.091
 0.475  0.073
 0.470  0.208
 0.444  0.141
 0.265  0.165
 0.068  0.384
 0.230  0.753
 0.184  0.868
-0.093  0.802
-0.344  0.939
-0.151  1.034
-0.192  0.958
-0.217  0.749
-0.038  0.847
-0.055  0.755
 0.050  0.834
 0.030  0.976
 0.271  1.263
 0.248  1.428
 0.342  1.618
 0.283  1.736
 0.245  1.828
 0.477  2.079
 0.546  2.117
 0.591  2.214
 0.886  2.145
 0.834  2.451
 0.871  2.567
 1.126  2.454
 1.375  2.450
 1.508  2.223
 1.554  2.308
 1.515  2.239
 1.336  2.098
 1.327  2.231
 1.446  2.022
 1.223  2.036
 1.091  2.279
 0.626  2.434
NaN   NaN
 0.490  0.522
 0.458  0.427
 0.127  0.402
 0.087  0.459
 0.053  0.805
 0.066  1.142
 0.122  1.272
 0.166  1.103
 0.085  1.122
 0.106  1.178
 0.019  1.137
-0.249  1.112
-0.350  1.070
-0.424  0.785
-0.296  0.696
-0.231  0.632
-0.307  0.457
-0.146  0.336
-0.108  0.474
 0.024  0.566
-0.166  0.504
 0.028  0.439
 0.005  0.379
-0.266  0.267
-0.495  0.151
-0.594  0.354
-0.494  0.313
-0.590  0.269
-0.552  0.380
-0.346  0.408
-0.382  0.487
-0.388  0.520
-0.498  0.741
-0.499  0.866
-0.702  0.890
-0.751  0.699
-0.553  0.805
-0.664  0.723
-0.433  0.803
-0.266  0.988
-0.433  0.934
-0.361  0.677
-0.452  0.998
-0.385  1.022
-0.249  0.954
-0.348  1.120
-0.541  1.046
-0.429  0.798
-0.548  0.799
-0.630  0.610
-0.832  0.647
NaN   NaN
 0.565  0.445
 0.905  0.523
 0.903  0.583
 0.984  0.616
 1.128  0.462
 0.971  0.716
 0.769  0.496
 0.838  0.438
 0.843  0.764
 0.882  0.889
 0.797  0.857
 0.850  1.063
 0.707  1.457
 0.550  1.719
 0.541  1.721
 0.618  1.637
 0.356  1.628
 0.142  1.608
 0.132  1.663
 0.077  1.595
 0.037  1.650
 0.107  1.507
-0.023  1.337
-0.064  1.359
-0.304  1.513
-0.430  1.585
-0.606  1.577
-0.721  1.779
-0.845  1.932
-0.912  2.012
-0.836  2.034
-1.020  1.994
-1.029  1.811
-0.913  1.729
-0.922  1.668
-0.850  1.722
-0.702  1.616
-0.849  2.090
-0.840  1.704
-0.643  1.601
-0.358  1.354
-0.650  1.361
-0.673  1.441
-0.420  1.338
-0.222  1.176
-0.259  0.964
-0.363  1.033
-0.557  0.901
-0.453  0.940
-0.431  1.100
-0.211  1.153
NaN   NaN
 0.526  0.504
 0.479  0.663
 0.612  0.908
 0.536  0.946
 0.529  0.880
 0.155  1.126
 0.510  1.120
 0.519  1.314
 0.411  1.554
 0.396  1.795
 0.404  2.010
 0.405  2.115
 0.583  2.307
 0.535  2.304
 0.523  2.019
 0.420  1.731
 0.249  1.577
 0.288  1.588
-0.009  1.415
 0.131  1.377
 0.066  1.246
-0.416  1.058
-0.458  1.112
-0.286  1.354
-0.095  1.360
-0.261  1.161
-0.138  1.408
-0.152  1.308
-0.104  1.265
 0.071  1.465
 0.050  1.644
 0.204  1.743
-0.130  1.773
-0.136  2.069
-0.321  2.417
-0.408  2.340
-0.486  2.122
-0.143  2.214
 0.015  2.125
 0.064  1.773
 0.010  2.039
-0.085  2.010
-0.191  1.735
-0.421  1.503
-0.178  1.298
-0.203  1.015
-0.558  1.190
-0.560  1.135
-0.653  0.741
-0.701  0.581
-0.964  0.594
NaN   NaN
 0.494  0.591
 0.678  0.400
 0.614  0.179
 0.460  0.297
 0.579  0.075
 0.566 -0.208
 0.321  0.002
 0.544 -0.196
 0.336 -0.116
 0.249 -0.092
 0.512  0.049
 0.383  0.089
 0.333  0.092
 0.488  0.018
 0.278 -0.006
 0.278 -0.199
 0.092 -0.265
-0.169 -0.176
-0.176 -0.283
-0.448 -0.236
-0.357 -0.231
-0.306 -0.185
-0.525 -0.291
-0.487 -0.008
-0.438  0.138
-0.572  0.263
-0.444  0.447
-0.456  0.534
-0.615  0.631
-0.622  0.929
-0.778  0.769
-0.729  0.780
-0.850  0.826
-0.802  0.404
-0.719  0.545
-0.877  0.800
-1.025  0.585
-1.072  0.702
-0.994  0.865
-1.221  1.165
-1.320  1.255
-1.197  1.331
-1.320  1.438
-1.192  1.436
-0.919  1.114
-0.843  1.004
-0.756  1.163
-0.429  0.923
-0.540  0.997
-0.750  1.220
-1.018  1.131
NaN   NaN
 0.487  0.548
 0.642  0.162
 0.785 -0.035
 0.629 -0.061
 0.475  0.177
 0.376  0.293
 0.400  0.226
 0.388  0.246
 0.581  0.224
 0.461  0.355
 0.327  0.485
 0.259  0.620
 0.547  0.355
 0.770  0.381
 0.825  0.512
 0.974  0.494
 1.047  0.564
 0.712  0.690
 0.507  0.510
 0.551  0.596
 0.306  0.317
 0.316  0.383
 0.185  0.329
-0.047  0.383
-0.205  0.225
-0.021  0.007
 0.289 -0.077
 0.156 -0.095
 0.021 -0.078
 0.017 -0.120
 0.236  0.050
 0.019  0.081
 0.094  0.135
 0.292  0.045
 0.157  0.193
 0.406  0.164
 0.425  0.021
 0.560 -0.093
 0.667 -0.380
 0.762 -0.361
 0.781 -0.287
 0.635 -0.270
 0.783 -0.089
 0.742  0.130
 0.540  0.432
 0.740  0.495
 0.626  0.548
 0.622  0.437
 0.688  0.690
 0.523  0.662
 0.427  0.656
NaN   NaN
 0.495  0.552
 0.308  0.563
 0.130  0.562
-0.093  0.606
 0.001  0.509
 0.056  0.465
-0.290  0.423
-0.366  0.338
-0.129  0.440
-0.018  0.756
 0.290  0.860
 0.777  0.657
 0.815  0.597
 0.439  0.489
 0.608  0.324
 0.790  0.452
 0.910  0.245
 1.065  0.311
 0.882  0.269
 0.707  0.180
 0.723  0.106
 1.089  0.237
 1.230  0.036
 1.062 -0.054
 0.881  0.045
 1.091  0.064
 0.996 -0.033
 0.994 -0.259
 0.809 -0.383
 1.003 -0.480
 1.151 -0.329
 1.197 -0.256
 1.249 -0.138
 1.327  0.299
 1.242  0.160
 1.771 -0.093
 1.669  0.030
 1.556  0.102
 1.673 -0.040
 1.758  0.034
 1.384  0.080
 1.312 -0.175
 1.710 -0.156
 1.632 -0.132
 1.512 -0.062
 1.680 -0.306
 1.623 -0.225
 1.819 -0.461
 1.753 -0.686
 1.560 -0.819
 1.517 -0.900
NaN   NaN
 0.480  0.425
 0.441  0.329
 0.397  0.064
 0.462 -0.030
 0.505  0.036
 0.426  0.069
 0.775 -0.129
 0.761 -0.214
 0.458 -0.285
 0.490 -0.019
 0.430  0.016
 0.207  0.214
 0.373  0.317
 0.310  0.287
 0.340  0.302
 0.221  0.590
 0.317  0.519
 0.370  0.555
 0.285  0.371
 0.352  0.344
 0.308  0.100
 0.113  0.078
 0.103 -0.161
 0.004 -0.151
 0.078 -0.044
-0.009 -0.199
-0.335 -0.145
-0.300 -0.012
-0.156  0.062
-0.027 -0.017
 0.017  0.012
 0.230  0.007
 0.184 -0.247
 0.350 -0.323
 0.412 -0.202
 0.272  0.064
 0.139 -0.184
-0.043 -0.070
-0.137 -0.348
 0.023 -0.354
 0.038 -0.438
 0.156 -0.168
 0.260 -0.324
 0.346 -0.257
 0.252 -0.392
 0.411 -0.229
 0.302 -0.236
 0.309 -0.380
 0.082 -0.355
 0.031 -0.595
-0.065 -0.508
NaN   NaN
 0.416  0.545
 0.361  0.399
 0.320  0.477
 0.327  0.190
 0.364  0.118
 0.212  0.253
 0.256  0.181
 0.503  0.113
 0.591  0.172
 0.547  0.194
 0.544  0.341
 0.559  0.131
 0.395  0.109
 0.451 -0.012
 0.374 -0.032
 0.252 -0.078
 0.447 -0.122
 0.650 -0.119
 0.906  0.115
 0.928  0.336
 1.085  0.553
 1.193  0.472
 1.279  0.743
 1.243  0.824
 1.507  0.676
 1.437  0.693
 1.209  0.582
 0.965  0.759
 0.726  0.610
 0.880  0.503
 1.038  0.640
 1.220  0.857
 1.103  0.883
 0.702  1.071
 0.589  0.844
 0.861  0.829
 1.125  0.989
 1.289  1.170
 1.103  0.818
 1.200  1.087
 0.909  1.184
 1.153  1.326
 1.404  1.188
 1.537  1.170
 1.621  0.947
 1.799  0.956
 1.683  1.100
 1.647  1.003
 1.623  1.045
 1.577  1.267
 1.802  1.181
NaN   NaN
 0.446  0.541
 0.844  0.691
 0.848  0.647
 0.858  0.553
 0.916  0.492
 1.051  0.493
 0.867  0.497
 0.717  0.248
 0.490  0.283
 0.440  0.723
 0.408  0.863
 0.407  0.770
 0.551  0.728
 0.485  0.566
 0.772  0.778
 0.611  0.848
 0.942  0.783
 1.198  0.790
 1.243  0.583
 1.252  0.754
 1.422  0.988
 1.480  0.817
 1.552  0.915
 1.721  0.694
 1.902  0.593
 1.759  0.622
 1.742  0.734
 1.697  0.773
 1.457  0.944
 1.595  0.782
 1.532  0.682
 1.618  0.768
 1.615  0.730
 1.897  0.838
 1.914  0.659
 1.733  0.630
 1.607  0.634
 1.700  0.918
 1.512  0.813
 1.655  0.650
 1.725  0.761
 1.620  0.762
 1.759  1.015
 1.913  1.146
 1.870  1.087
 2.042  1.151
 2.132  1.333
 2.394  1.325
 2.568  1.257
 2.978  1.413
 2.938  1.469
NaN   NaN
 0.441  0.549
 0.566  0.362
 0.860  0.176
 0.990  0.471
 1.215  0.237
 1.536  0.168
 1.506  0.218
 1.528  0.532
 1.663  0.580
 1.720  0.651
 1.759  0.701
 1.873  0.744
 1.767  0.996
 1.812  0.879
 1.852  0.659
 2.085  0.949
 1.775  0.925
 1.704  0.940
 1.540  1.102
 1.644  1.190
 1.645  1.298
 1.637  1.490
 1.591  1.604
 1.635  1.627
 1.856  1.500
 1.695  1.161
 1.846  1.105
 1.950  1.359
 2.133  1.303
 2.192  1.189
 2.288  1.175
 2.158  1.019
 2.238  0.988
 2.487  1.025
 2.310  0.822
 2.250  0.928
 2.390  0.921
 2.332  0.782
 2.574  0.827
 2.443  0.681
 2.484  0.574
 2.302  0.632
 2.139  0.643
 2.149  0.438
 2.078  0.485
 2.195  0.887
 2.286  1.208
 2.459  1.196
 2.497  1.375
 2.360  1.369
 2.427  1.432
NaN   NaN
 0.476  0.537
 0.288  0.442
 0.125  0.469
 0.117  0.111
 0.428  0.147
 0.387  0.242
 0.471  0.306
 0.297  0.545
 0.532  0.635
 0.472  1.008
 0.668  1.035
 0.634  1.200
 0.652  1.335
 0.538  1.332
 0.398  1.491
 0.234  1.589
 0.283  1.656
 0.306  1.942
 0.180  1.902
 0.329  1.867
 0.444  2.102
 0.622  2.283
 0.691  1.979
 0.522  1.812
 0.601  1.825
 0.488  1.997
 0.362  2.123
 0.221  1.934
 0.374  2.034
 0.467  1.973
 0.285  1.853
 0.497  1.875
 0.785  1.812
 0.621  1.952
 0.834  1.846
 0.966  1.798
 0.854  1.985
 1.018  1.885
 1.057  1.991
 0.986  2.273
 1.127  2.366
 1.175  2.373
 1.278  2.466
 1.316  2.425
 1.301  2.278
 1.305  1.972
 1.252  2.034
 1.150  2.200
 1.153  1.872
 0.997  1.918
 1.258  1.770
NaN   NaN
 0.527  0.453
 0.480  0.378
 0.511  0.399
 0.532  0.429
 0.635  0.318
 0.662  0.570
 0.772  0.392
 0.721 -0.002
 0.652  0.031
 0.695  0.116
 0.848  0.067
 0.799  0.223
 0.976  0.239
 0.926  0.375
 0.908  0.410
 1.055  0.708
 1.054  0.442
 1.191  0.216
 0.878  0.066
 0.524  0.140
 0.256  0.467
 0.193  0.515
 0.038  0.486
 0.150  0.447
-0.014  0.437
-0.105  0.551
 0.002  0.733
 0.041  0.864
 0.134  0.713
 0.015  0.873
-0.053  0.971
-0.203  0.949
-0.116  1.058
-0.312  1.028
-0.490  1.132
-0.700  1.022
-0.569  1.060
-0.554  1.137
-0.724  1.245
-0.527  1.524
-0.340  1.736
-0.263  1.717
-0.463  1.742
-0.558  1.796
-0.512  1.541
-0.571  1.758
-0.680  1.701
-0.493  1.979
-0.553  2.054
-0.585  2.293
-0.558  2.306
NaN   NaN
 0.411  0.545
 0.497  0.711
 0.585  0.708
 0.424  0.760
 0.461  0.971
 0.134  1.073
 0.505  1.279
 0.327  1.229
 0.497  1.569
 0.632  1.490
 0.771  1.474
 0.883  1.366
 0.811  1.490
 0.752  1.656
 0.824  1.492
 0.706  1.671
 0.389  1.694
 0.410  1.847
 0.536  1.906
 0.570  1.979
 0.660  2.252
 0.482  2.327
 0.637  2.538
 0.576  2.629
 0.608  2.749
 0.688  2.614
 0.770  2.499
 0.730  2.454
 0.589  2.565
 0.484  2.673
 0.499  2.477
 0.570  2.624
 0.924  2.689
 0.725  2.712
 0.887  2.810
 1.135  2.784
 0.907  2.989
 0.957  3.274
 0.739  3.368
 0.736  3.402
 0.784  3.120
 0.639  3.074
 0.518  3.330
 0.292  3.504
 0.110  3.404
-0.131  3.543
-0.100  3.663
 0.077  3.770
 0.225  3.861
 0.207  3.758
 0.071  3.924
NaN   NaN
 0.517  0.572
 0.582  0.365
 0.632  0.293
 0.443  0.356
 0.310  0.208
 0.580  0.107
 0.562  0.256
 0.585  0.541
 0.573  0.771
 0.631  0.843
 0.710  0.897
 0.415  1.031
 0.477  0.827
 0.429  0.857
 0.505  1.074
 0.668  0.971
 0.684  1.117
 0.771  1.098
 0.943  1.464
 1.083  1.366
 1.039  1.207
 1.014  0.944
 1.235  0.930
 1.409  1.127
 1.771  0.951
 1.691  1.084
 1.816  1.110
 1.851  1.288
 1.916  1.604
 1.812  1.842
 1.878  1.926
 1.839  2.149
 1.764  2.142
 1.817  2.158
 1.757  1.988
 1.661  1.900
 1.841  2.008
 1.919  1.973
 2.052  2.071
 2.121  2.084
 2.020  2.096
 1.761  2.210
 1.744  2.344
 1.742  2.541
 1.743  2.590
 1.621  2.582
 1.561  2.354
 1.333  2.586
 1.476  2.711
 1.587  2.642
 1.428  2.816
NaN   NaN
 0.570  0.509
 0.486  0.490
 0.153  0.470
 0.109  0.412
 0.146  0.252
 0.368  0.341
 0.636  0.313
 0.429  0.389
 0.461  0.419
 0.462  0.379
 0.481  0.394
 0.578  0.088
 0.519 -0.024
 0.323 -0.090
 0.136 -0.006
 0.127 -0.319
 0.122 -0.295
 0.033 -0.494
-0.082 -0.191
 0.176 -0.201
 0.018 -0.468
 0.037 -0.336
 0.214 -0.576
 0.442 -0.526
 0.533 -0.435
 0.614 -0.557
 0.287 -0.766
 0.148 -0.691
 0.057 -0.850
 0.136 -0.802
 0.108 -0.918
 0.235 -0.817
 0.354 -0.543
 0.071 -0.915
-0.119 -0.828
-0.122 -0.624
-0.196 -0.639
-0.204 -0.614
-0.342 -0.327
-0.307 -0.222
-0.193  0.035
-0.327 -0.095
-0.326 -0.048
-0.152  0.059
-0.336 -0.035
-0.393 -0.136
-0.323  0.023
-0.530  0.062
-0.545  0.092
-0.691 -0.239
-0.855 -0.383
NaN   NaN
 0.519  0.562
 0.591  0.686
 0.680  0.644
 0.601  0.738
 0.395  0.902
 0.509  1.137
 0.611  0.910
 0.270  0.990
 0.610  0.975
 0.631  0.773
 0.885  0.649
 0.990  0.778
 1.008  0.735
 0.949  0.867
 0.933  0.701
 0.855  0.755
 0.728  0.614
 0.578  0.763
 0.346  0.747
 0.300  0.719
 0.285  0.800
 0.193  0.883
-0.042  1.004
-0.051  0.974
 0.027  0.954
 0.006  1.067
 0.214  1.090
 0.237  1.018
 0.012  1.085
 0.039  1.156
 0.007  1.372
 0.032  1.271
-0.422  1.170
-0.216  1.375
-0.124  1.572
-0.223  1.626
-0.405  1.753
-0.507  1.598
-0.835  1.418
-0.919  1.413
-0.887  1.508
-0.957  1.516
-0.826  1.758
-0.630  1.711
-0.497  1.786
-0.610  1.867
-0.614  1.876
-0.975  2.057
-1.029  1.715
-0.784  1.632
-0.724  1.634
NaN   NaN
 0.561  0.465
 0.502  0.602
 0.365  0.729
 0.363  0.966
 0.495  0.713
 0.520  0.776
 0.627  0.876
 0.798  0.902
 1.106  0.772
 1.164  0.784
 1.117  0.619
 1.017  0.794
 1.232  0.476
 1.059  0.308
 1.109  0.626
 1.427  0.741
 1.524  0.714
 1.618  0.445
 1.718  0.308
 1.867  0.414
 1.859  0.462
 1.906  0.433
 2.006  0.551
 2.090  0.755
 1.963  0.970
 2.128  1.055
 2.133  0.797
 1.945  1.020
 1.850  1.141
 1.590  1.078
 1.359  1.110
 1.434  1.255
 1.569  0.998
 1.475  1.359
 1.394  1.394
 1.519  1.848
 1.424  2.044
 1.212  2.034
 1.175  1.918
 1.347  1.875
 0.924  2.057
 0.987  2.223
 0.840  2.419
 0.830  2.251
 0.584  2.260
 0.536  1.867
 0.681  1.862
 0.603  1.743
 0.750  1.866
 0.959  2.027
 1.003  2.211
NaN   NaN
 0.520  0.571
 0.796  0.580
 0.795  0.778
 1.021  0.431
 0.958  0.343
 0.705  0.054
 0.742  0.299
 0.774  0.205
 0.736  0.109
 0.664 -0.044
 0.871  0.139
 1.012  0.165
 0.804  0.308
 0.884  0.649
 1.036  0.676
 1.124  0.693
 0.865  0.829
 0.546  0.855
 0.812  1.029
 1.162  0.986
 1.384  0.843
 1.201  0.840
 1.357  1.099
 1.223  0.987
 1.118  1.012
 1.042  0.863
 1.159  0.925
 0.994  0.622
 0.823  1.030
 0.776  1.004
 0.768  0.873
 0.668  0.828
 0.927  0.889
 0.817  0.862
 1.101  0.990
 1.241  1.016
 1.260  1.097
 1.194  0.971
 1.021  0.986
 1.113  0.786
 1.191  0.549
 1.092  0.349
 0.996  0.467
 1.003  0.708
 1.325  0.888
 1.278  0.904
 1.492  1.087
 1.225  1.180
 1.258  1.176
 1.160  1.276
 1.046  1.142
NaN   NaN
 0.431  0.488
 0.416  0.135
 0.525 -0.052
 0.332  0.054
 0.497 -0.033
 0.319  0.301
 0.253  0.341
 0.069  0.478
-0.002  0.355
-0.054  0.019
-0.058 -0.178
-0.015 -0.266
 0.057  0.107
-0.381  0.009
-0.597 -0.232
-0.750 -0.448
-0.722 -0.428
-0.540 -0.679
-0.381 -0.747
-0.275 -0.727
-0.457 -0.681
-0.449 -1.086
-0.244 -1.091
 0.128 -1.236
 0.378 -1.134
 0.237 -1.033
 0.248 -0.952
 0.385 -1.096
 0.465 -1.484
 0.582 -1.560
 0.812 -1.702
 0.754 -1.754
 0.714 -1.732
 0.918 -1.915
 1.180 -1.943
 1.101 -1.960
 1.090 -2.312
 1.216 -2.294
 1.165 -2.504
 1.350 -2.554
 1.107 -2.586
 0.946 -2.678
 1.115 -2.709
 0.932 -2.715
 0.855 -2.877
 0.783 -2.871
 0.792 -2.776
 0.516 -2.600
 0.283 -2.700
 0.541 -2.759
 0.602 -2.596
NaN   NaN
 0.467  0.457
 0.298  0.520
 0.107  0.581
 0.153  0.338
-0.060  0.293
-0.305  0.050
-0.151 -0.013
-0.125 -0.010
-0.069 -0.379
-0.223 -0.222
-0.271 -0.096
-0.255 -0.219
-0.514 -0.279
-0.470 -0.230
-0.264 -0.211
-0.324 -0.144
-0.222 -0.274
-0.239 -0.450
-0.143 -0.509
 0.022 -0.369
 0.229 -0.559
 0.010 -0.266
 0.105 -0.081
 0.091 -0.382
 0.031 -0.387
-0.077 -0.238
 0.034 -0.372
 0.034 -0.673
 0.122 -0.409
 0.283 -0.412
 0.610 -0.330
 0.637 -0.329
 0.758 -0.510
 0.872 -0.498
 0.852 -0.379
 0.804  0.032
 0.641  0.084
 0.523  0.092
 0.752 -0.176
 0.692 -0.171
 0.540 -0.061
 0.519 -0.044
 0.507 -0.018
 0.444 -0.208
 0.524  0.159
 0.525 -0.156
 0.502 -0.175
 0.519 -0.037
 0.530 -0.113
 0.644 -0.042
 0.895  0.098
NaN   NaN
 0.497  0.549
 0.302  0.626
 0.465  0.658
 0.456  0.558
 0.525  0.850
 0.542  0.912
 0.740  0.775
 0.846  0.813
 1.074  0.857
 1.175  0.628
 1.154  0.681
 1.108  0.765
 0.985  0.645
 0.859  0.702
 0.775  0.722
 0.858  0.711
 0.953  0.498
 0.885  0.481
 0.795  0.689
 0.985  0.254
 0.846  0.013
 0.801 -0.135
 0.591 -0.056
 0.596 -0.193
 0.526 -0.157
 0.576 -0.074
 0.440  0.248
 0.285  0.493
 0.577  0.791
 0.443  0.418
 0.359  0.388
 0.195  0.136
 0.332  0.040
 0.446  0.125
 0.719  0.333
 0.759  0.226
 0.675  0.012
 0.773 -0.049
 0.758 -0.155
 0.560 -0.057
 0.384 -0.001
 0.414  0.285
 0.561  0.177
 0.591  0.062
 0.607 -0.075
 0.572  0.166
 0.382  0.178
 0.386  0.290
 0.177  0.167
 0.118  0.171
 0.174 -0.068
NaN   NaN
 0.513  0.401
 0.692  0.379
 0.766  0.175
 0.672 -0.086
 0.724 -0.178
 1.084 -0.075
 0.825 -0.031
 0.989 -0.358
 0.812 -0.489
 0.804 -0.667
 0.528 -0.707
 0.513 -0.769
 0.557 -0.786
 0.551 -0.837
 0.577 -0.965
 0.813 -1.131
 0.619 -1.049
 0.785 -1.076
 0.715 -1.162
 0.795 -1.136
 0.856 -1.288
 0.817 -1.296
 1.032 -1.217
 0.731 -1.127
 0.725 -0.790
 0.748 -0.688
 0.712 -0.751
 0.881 -0.782
 1.145 -0.834
 1.021 -0.735
 0.901 -0.792
 0.930 -0.677
 0.944 -0.707
 0.806 -0.585
 0.672 -0.698
 0.904 -0.932
 1.027 -1.029
 1.024 -0.779
 1.222 -0.784
 1.342 -0.865
 1.273 -0.573
 1.316 -0.812
 1.157 -0.836
 1.335 -0.973
 1.104 -0.566
 1.150 -0.641
 1.103 -0.509
 0.827 -0.487
 0.914 -0.509
 1.063 -0.729
 1.086 -0.954
NaN   NaN
 0.420  0.510
 0.458  0.513
 0.559  0.436
 0.695  0.787
 0.555  0.676
 0.623  0.647
 0.748  0.957
 0.671  0.883
 0.739  0.953
 0.899  1.013
 0.562  1.375
 0.571  1.299
 0.735  1.271
 0.811  1.419
 0.714  1.317
 0.739  1.234
 0.613  1.525
 0.422  1.657
 0.502  1.668
 0.440  1.606
 0.553  1.716
 0.718  1.934
 0.518  2.043
 0.349  1.841
 0.303  1.825
 0.356  1.758
 0.408  1.853
 0.378  1.814
 0.017  1.579
 0.267  1.633
 0.101  1.625
-0.223  1.607
-0.257  1.484
-0.184  1.213
-0.236  0.832
-0.499  0.942
-0.598  0.710
-0.422  0.832
-0.517  0.608
-0.706  0.738
-0.719  0.818
-0.534  0.745
-0.812  0.710
-0.933  0.784
-0.818  0.884
-0.854  0.959
-0.965  1.385
-0.861  1.220
-0.717  1.032
-0.496  0.971
-0.495  1.066
NaN   NaN
 0.527  0.510
 0.272  0.510
 0.478  0.407
 0.501  0.203
 0.422  0.290
 0.428  0.483
 0.364  0.578
 0.556  0.648
 0.336  0.510
 0.371  0.501
 0.271  0.553
 0.137  0.391
 0.092  0.400
 0.038  0.438
-0.131  0.204
-0.110  0.283
 0.206  0.127
 0.101  0.055
 0.074  0.260
 0.164  0.318
 0.065  0.168
 0.201  0.306
-0.012  0.308
-0.087  0.102
 0.016  0.476
 0.164  0.393
 0.260  0.632
 0.262  0.623
 0.373  0.661
 0.439  0.432
 0.342  0.421
 0.495  0.402
 0.684  0.485
 0.635  0.397
 0.681  0.014
 0.738  0.240
 0.843  0.114
 1.036  0.540
 1.111  0.307
 0.839  0.209
 0.942  0.356
 0.707  0.414
 0.872  0.370
 1.027  0.248
 0.992  0.224
 1.030  0.410
 1.139  0.157
 0.987  0.370
 1.105  0.523
 1.040  0.339
 0.654  0.151
NaN   NaN
 0.566  0.436
 0.674  0.374
 0.877  0.502
 0.846  0.560
 0.712  0.483
 0.517  0.191
 0.725  0.037
 1.084 -0.062
 1.174  0.340
 1.069  0.296
 0.896  0.224
 0.722  0.253
 0.905  0.430
 0.902  0.756
 0.804  0.945
 0.614  0.701
 0.527  0.764
 0.418  0.920
 0.618  0.929
 0.480  1.052
 0.478  1.394
 0.041  1.386
-0.374  1.224
-0.534  1.157
-0.754  1.158
-0.859  1.408
-0.805  1.175
-0.869  1.419
-0.337  1.620
-0.282  1.492
-0.057  1.439
-0.088  1.520
-0.158  1.340
-0.073  1.441
 0.023  1.631
 0.105  1.521
 0.266  1.306
 0.536  1.142
 0.195  1.241
 0.187  1.298
 0.073  1.353
 0.159  1.376
 0.294  1.301
 0.244  1.311
 0.212  1.408
 0.450  1.459
 0.224  1.499
 0.120  1.598
 0.195  1.686
 0.307  1.800
 0.129  1.708
NaN   NaN
 0.487  0.423
 0.612  0.562
 0.695  0.584
 1.095  0.410
 1.116  0.512
 0.856  0.497
 0.946  0.687
 0.975  0.478
 0.968  0.564
 0.882  0.767
 0.989  0.772
 0.946  1.114
 0.976  1.028
 0.725  1.027
 0.817  0.943
 0.870  0.842
 0.668  0.963
 0.757  0.976
 0.573  1.051
 0.560  1.054
 0.398  0.826
 0.607  0.546
 0.773  0.358
 0.972  0.553
 0.674  0.489
 0.853  0.748
 0.627  0.826
 0.655  0.949
 0.608  0.978
 0.549  0.836
 0.636  1.092
 0.656  1.071
 1.065  1.262
 1.178  1.151
 1.275  0.697
 1.276  0.776
 1.324  0.847
 1.221  0.810
 1.069  0.813
 0.826  0.819
 1.131  0.647
 0.939  0.672
 1.048  0.739
 1.100  0.918
 1.000  1.081
 0.989  1.047
 1.003  1.195
 1.188  1.304
 1.027  1.467
 1.215  1.613
 1.353  1.783
NaN   NaN
 0.452  0.417
 0.478  0.379
 0.489  0.369
 0.449  0.457
 0.516  0.335
 0.529  0.407
 0.903  0.442
 0.802  0.702
 0.723  0.680
 0.785  0.600
 0.909  0.289
 0.801  0.254
 0.993  0.097
 1.099 -0.101
 0.952  0.115
 1.124 -0.082
 1.121 -0.113
 1.477  0.094
 1.523  0.185
 1.518  0.382
 1.613  0.163
 1.567  0.187
 1.682 -0.189
 1.936  0.020
 1.945  0.097
 1.822  0.126
 1.847  0.193
 2.015  0.289
 1.751  0.227
 1.703 -0.261
 1.638 -0.217
 1.447 -0.006
 1.791 -0.119
 1.816 -0.142
 1.650 -0.180
 1.698 -0.254
 1.539 -0.157
 1.699 -0.227
 1.796 -0.456
 1.640 -0.450
 1.799 -0.273
 1.965 -0.404
 1.975 -0.635
 2.106 -0.719
 1.981 -0.678
 2.000 -0.743
 2.377 -0.828
 2.402 -0.860
 2.167 -0.816
 1.982 -0.740
 2.080 -0.733
NaN   NaN
 0.508  0.485
 0.617  0.777
 0.644  0.636
 0.544  0.545
 0.563  0.440
 0.874  0.212
 0.692  0.452
 0.561  0.322
 0.646 -0.086
 0.835 -0.269
 1.080 -0.192
 1.090 -0.300
 0.943 -0.332
 0.977 -0.579
 0.905 -0.743
 0.983 -0.491
 0.885 -0.380
 1.027 -0.721
 0.942 -0.745
 0.869 -0.602
 0.945 -0.368
 1.097 -0.629
 0.861 -0.714
 1.150 -0.815
 1.431 -0.792
 1.255 -0.679
 1.370 -0.649
 1.306 -0.679
 1.098 -0.637
 0.976 -0.549
 0.902 -0.640
 1.063 -0.665
 1.186 -0.668
 1.021 -0.621
 0.943 -0.630
 1.151 -0.759
 1.208 -0.827
 1.254 -0.705
 1.286 -0.663
 1.232 -0.877
 1.330 -0.755
 1.155 -0.769
 1.123 -0.846
 1.271 -0.987
 1.327 -0.713
 1.272 -0.522
 1.206 -0.433
 1.236 -0.216
 1.175 -0.383
 1.240 -0.340
 1.143 -0.289
NaN   NaN
 0.524  0.474
 0.170  0.470
 0.087  0.655
 0.133  0.795
 0.278  1.065
 0.368  1.110
 0.473  1.258
 0.597  1.255
 0.312  1.187
 0.365  1.307
 0.423  1.447
 0.421  1.354
 0.420  1.237
 0.401  1.339
 0.471  1.388
 0.222  1.454
 0.303  1.418
 0.209  1.614
 0.023  1.631
 0.128  1.475
 0.276  1.294
 0.443  0.860
 0.321  1.181
 0.416  1.340
 0.345  1.478
 0.369  1.443
 0.275  1.372
 0.361  1.722
 0.305  1.711
 0.320  1.639
 0.431  1.578
 0.496  1.695
 0.619  1.638
 0.273  1.786
 0.407  1.827
 0.206  2.033
-0.092  2.005
-0.113  1.647
-0.397  1.610
-0.610  1.588
-0.890  1.567
-1.133  1.537
-1.421  1.372
-1.433  1.474
-1.401  1.551
-1.280  1.565
-1.152  1.248
-1.191  1.335
-1.251  1.385
-1.233  1.428
-0.924  1.365
NaN   NaN
 0.527  0.483
 0.218  0.334
 0.375  0.212
 0.578  0.228
 0.706  0.082
 0.701  0.101
 0.796 -0.198
 0.776 -0.394
 0.962 -0.268
 0.744 -0.212
 0.618 -0.131
 0.772  0.038
 0.779 -0.063
 0.624 -0.037
 0.695 -0.070
 0.899 -0.169
 0.990 -0.311
 1.059 -0.218
 0.893  0.153
 1.132  0.332
 1.173  0.624
 1.064  0.539
 1.129  0.678
 1.098  0.772
 1.016  0.795
 1.053  0.781
 1.093  0.828
 1.260  0.943
 1.495  1.053
 1.752  0.942
 1.723  0.648
 1.693  0.473
 1.437  0.309
 1.370  0.492
 1.551  0.480
 1.910  0.696
 2.086  0.762
 2.127  0.921
 2.236  0.555
 2.221  0.728
 2.195  0.703
 1.909  1.087
 2.216  1.173
 2.369  1.036
 2.695  1.064
 2.950  1.040
 2.885  1.258
 3.073  1.168
 3.302  1.450
 2.972  1.328
 3.224  1.467
NaN   NaN
 0.418  0.543
 0.387  0.422
 0.506  0.287
 0.315  0.383
 0.271  0.226
 0.037  0.272
 0.098  0.388
 0.044  0.359
 0.310  0.376
 0.686  0.248
 0.578  0.260
 0.329  0.268
 0.380  0.182
 0.197  0.075
 0.345  0.104
 0.246 -0.046
 0.481  0.059
 0.351 -0.064
 0.710  0.013
 0.721 -0.032
 0.592  0.134
 0.848  0.169
 0.893  0.348
 0.741  0.204
 0.540  0.279
 0.516  0.497
 0.386  0.638
 0.585  0.674
 0.472  0.815
 0.661  0.934
 0.273  0.843
 0.139  0.758
-0.011  1.260
-0.082  1.328
-0.008  1.227
-0.317  1.099
-0.482  0.994
-0.513  1.461
-0.327  1.635
-0.237  1.475
-0.340  1.694
-0.572  1.773
-0.681  1.956
-0.678  2.120
-0.720  2.249
-0.718  2.469
-0.568  2.624
-0.269  2.409
-0.482  2.222
-0.527  2.098
-0.380  2.007
NaN   NaN
 0.488  0.482
 0.498  0.133
 0.387  0.137
 0.707  0.125
 0.820 -0.086
 0.924  0.015
 1.122 -0.230
 0.777 -0.416
 0.745 -0.379
 0.637 -0.344
 0.534 -0.542
 0.251 -0.694
 0.314 -0.693
 0.545 -0.611
 0.500 -0.772
 0.618 -0.541
 0.677 -0.719
 0.762 -0.618
 0.629 -0.643
 0.568 -0.395
 0.444 -0.186
 0.391 -0.112
 0.433 -0.083
 0.249  0.204
 0.163  0.305
 0.415  0.007
 0.556  0.059
 0.717  0.301
 0.655  0.213
 0.781  0.273
 0.820  0.251
 0.925  0.436
 0.878  0.326
 0.716  0.359
 0.487  0.395
 0.555  0.388
 0.521  0.355
 0.646  0.367
 0.593  0.547
 0.495  0.606
 0.302  0.633
-0.075  0.653
-0.153  0.808
-0.201  0.717
-0.224  0.863
-0.218  0.580
-0.436  0.401
-0.243  0.370
-0.135  0.351
-0.120  0.274
-0.226  0.077
NaN   NaN
 0.488  0.578
 0.618  0.471
 0.534  0.418
 0.719  0.493
 0.440  0.590
 0.646  0.561
 0.734  0.488
 0.471  0.242
 0.743  0.262
 0.619  0.046
 0.598  0.493
 0.412  0.382
 0.431  0.457
 0.190  0.733
 0.059  0.739
 0.092  0.682
 0.230  0.604
 0.012  0.508
-0.039  0.438
 0.152  0.483
 0.106  0.559
-0.213  0.498
-0.211  0.450
-0.023  0.334
-0.144  0.451
-0.117  0.113
-0.263  0.129
-0.244  0.022
-0.395  0.022
-0.437  0.170
-0.421  0.419
-0.354  0.487
-0.431  0.493
-0.529  0.655
-0.446  0.576
-0.235  0.617
-0.565  0.919
-0.947  0.716
-0.940  0.850
-1.008  0.852
-0.954  0.992
-0.815  0.706
-0.942  0.615
-0.920  0.539
-0.784  0.753
-0.712  0.783
-0.852  0.810
-0.793  0.881
-1.136  0.706
-1.000  0.908
-1.251  0.736
NaN   NaN
 0.520  0.583
 0.840  0.725
 0.878  0.661
 0.830  0.614
 1.015  0.906
 0.932  0.844
 0.881  1.123
 0.941  0.857
 0.783  0.909
 0.618  0.935
 0.728  0.661
 0.566  0.667
 0.604  0.608
 0.599  0.858
 0.611  0.581
 0.574  0.787
 0.476  1.121
 0.443  1.027
 0.952  0.993
 1.012  0.987
 0.957  1.160
 0.981  1.024
 1.066  0.887
 1.174  0.966
 1.023  0.941
 1.103  0.931
 1.116  0.861
 1.042  0.848
 1.181  0.816
 1.070  0.442
 1.035  0.375
 0.943  0.463
 1.046  0.545
 1.117  0.423
 1.215  0.712
 1.072  0.857
 0.959  0.675
 1.039  0.481
 1.194  0.326
 1.109  0.528
 1.254  0.603
 1.264  0.511
 1.071  0.610
 1.513  0.580
 1.309  0.655
 1.288  0.514
 1.268  0.603
 1.026  0.307
 1.029  0.500
 1.243  0.792
 1.257  0.858
NaN   NaN
 0.527  0.569
 0.465  0.715
 0.182  0.453
 0.289  0.600
 0.182  0.829
-0.030  1.093
-0.005  1.417
-0.165  1.376
-0.089  1.323
-0.292  1.308
-0.309  1.106
-0.557  1.259
-0.584  1.303
-0.484  1.431
-0.564  1.451
-0.689  1.314
-0.267  1.165
-0.319  1.373
-0.440  1.510
-0.333  1.431
-0.295  1.295
-0.170  1.299
-0.419  1.192
-0.432  1.255
-0.424  1.462
-0.283  1.681
-0.282  1.814
-0.294  1.879
-0.109  1.836
-0.243  2.178
-0.381  2.241
-0.441  2.254
-0.073  2.358
 0.111  2.439
 0.105  2.622
-0.088  2.815
 0.042  2.754
 0.017  2.791
 0.039  2.942
 0.066  2.902
 0.217  2.773
-0.008  2.769
 0.094  2.651
-0.224  2.574
-0.460  2.507
-0.602  2.316
-0.899  2.318
-0.982  2.278
-1.206  2.374
-1.171  2.460
-1.076  2.042
NaN   NaN
 0.534  0.424
 0.681  0.305
 0.550  0.592
 0.893  0.547
 0.948  0.610
 0.890  0.427
 0.804  0.468
 0.485  0.251
 0.328  0.225
 0.266  0.408
 0.236  0.490
 0.355  0.545
 0.485  0.427
 0.759  0.366
 0.781  0.582
 0.982  0.690
 0.885  0.727
 0.995  0.545
 1.086  0.522
 1.216  0.555
 0.884  0.436
 1.089  0.306
 1.147  0.283
 1.224  0.109
 0.964  0.305
 0.862  0.111
 0.826  0.280
 0.857  0.474
 0.822  0.563
 0.742  0.627
 1.041  0.619
 0.964  0.571
 1.005  0.767
 1.041  0.697
 0.970  0.357
 0.785  0.382
 1.059  0.206
 0.944  0.278
 1.151 -0.101
 1.177 -0.029
 1.354  0.220
 1.541  0.136
 1.719 -0.005
 1.917  0.092
 1.753  0.133
 1.728  0.352
 1.543  0.572
 1.486  0.422
 1.565  0.534
 1.660  0.636
 2.023  0.632
NaN   NaN
 0.552  0.490
 0.499  0.530
 0.456  0.817
 0.574  0.996
 0.513  0.949
 0.561  1.092
 0.494  1.338
 0.405  1.534
 0.275  1.513
 0.156  1.652
 0.345  1.691
 0.233  1.805
 0.326  1.761
 0.258  1.718
 0.311  1.762
 0.225  1.509
 0.089  1.541
 0.004  1.478
 0.150  1.475
 0.041  1.361
 0.331  1.253
 0.303  1.011
 0.120  0.709
-0.149  0.940
-0.294  1.282
-0.257  1.583
-0.121  1.743
 0.079  1.504
 0.058  1.578
 0.290  1.565
 0.540  1.506
 0.434  1.634
 0.494  1.213
 0.355  1.186
 0.218  1.158
 0.185  0.952
 0.489  1.101
 0.464  1.217
 0.548  1.355
 0.524  1.262
 0.342  1.304
 0.488  1.505
 0.698  1.333
 0.836  1.537
 0.794  1.639
 0.800  1.430
 0.911  1.419
 0.848  1.462
 0.808  1.526
 1.101  1.425
 1.086  1.441
NaN   NaN
 0.454  0.506
 0.452  0.398
 0.329  0.278
 0.387  0.224
 0.477  0.233
 0.452  0.140
 0.453  0.294
 0.300  0.411
 0.291  0.310
 0.532  0.155
 0.623  0.048
 0.833  0.195
 0.797  0.293
 0.904  0.499
 1.077  0.699
 0.922  0.825
 1.037  0.630
 1.209  0.751
 1.129  0.904
 1.102  0.927
 1.122  1.141
 1.131  0.968
 1.387  0.923
 1.123  0.994
 1.288  1.073
 1.433  1.231
 1.621  1.282
 1.657  1.512
 1.623  1.665
 1.678  1.582
 1.823  1.700
 1.459  1.558
 1.296  1.485
 1.577  1.389
 1.492  1.410
 1.582  1.529
 1.863  1.373
 1.919  1.359
 1.907  1.585
 1.944  1.857
 1.656  1.728
 1.613  1.953
 1.728  2.219
 1.995  2.263
 1.746  2.341
 1.975  2.598
 2.129  2.333
 1.993  2.282
 2.256  1.817
 2.327  1.798
 2.377  1.552
NaN   NaN
 0.535  0.467
 0.434  0.354
 0.654  0.327
 0.499  0.420
 0.542  0.268
 0.671  0.303
 0.666  0.270
 0.743  0.281
 0.640  0.577
 1.118  0.374
 1.229  0.511
 1.215  0.429
 1.276  0.726
 1.385  0.643
 1.341  0.515
 1.263  0.487
 1.129  0.800
 1.444  0.946
 1.387  0.949
 1.416  0.905
 1.328  0.955
 1.588  0.787
 1.587  0.933
 1.291  0.877
 1.101  0.873
 1.226  0.830
 1.299  1.016
 1.404  0.904
 1.362  0.850
 1.452  0.667
 1.168  0.647
 1.123  0.690
 0.761  0.747
 0.713  0.667
 0.786  0.594
 0.870  0.686
 0.987  0.517
 1.117  0.534
 0.855  0.532
 0.768  0.366
 0.588  0.343
 0.528  0.293
 0.517  0.267
 0.722  0.216
 0.484  0.004
 0.570  0.067
 0.410  0.082
 0.319  0.065
 0.460 -0.187
 0.320 -0.038
 0.330 -0.257
NaN   NaN
 0.540  0.563
 0.639  0.629
 0.760  0.833
 0.860  0.694
 0.783  0.728
 0.796  0.749
 1.224  0.675
 1.224  0.544
 1.425  0.615
 1.110  0.926
 1.457  0.999
 1.709  0.971
 1.766  0.986
 1.637  0.635
 1.468  0.855
 1.449  0.651
 1.120  0.586
 1.113  0.563
 1.049  0.564
 1.257  0.651
 1.238  0.818
 0.995  0.469
 1.077  0.493
 1.079  0.753
 1.261  0.367
 1.132  0.414
 0.912  0.401
 1.005  0.564
 0.945  0.427
 0.908  0.134
 0.688 -0.030
 0.609 -0.030
 0.609  0.083
 0.366  0.039
 0.553  0.003
 0.554  0.177
 0.478  0.338
 0.479  0.412
 0.528  0.359
 0.394  0.146
 0.282  0.401
 0.464  0.203
 0.317  0.301
 0.291  0.282
 0.194 -0.054
 0.261 -0.154
 0.355 -0.088
 0.314  0.154
 0.350  0.109
 0.377 -0.194
 0.136  0.076
NaN   NaN
 0.514  0.583
 0.401  0.698
 0.225  0.486
 0.308  0.724
 0.606  0.735
 0.650  0.718
 0.658  0.377
 0.682  0.480
 0.456  0.484
 0.543  0.495
 0.524  0.414
 0.381  0.500
 0.362  0.543
 0.272  0.673
 0.475  0.295
 0.384  0.515
 0.433  0.314
 0.451  0.327
 0.169  0.143
-0.005  0.013
 0.131 -0.349
 0.165 -0.263
 0.154 -0.286
 0.217 -0.396
 0.222 -0.644
 0.444 -0.646
 0.735 -0.569
 0.882 -0.531
 1.013 -0.291
 1.195 -0.384
 1.281 -0.059
 1.248 -0.014
 1.251 -0.117
 0.985  0.009
 0.920 -0.136
 1.070 -0.241
 1.160 -0.151
 1.050 -0.301
 0.960 -0.258
 0.775  0.098
 0.645  0.086
 0.688  0.178
 0.803  0.347
 0.683  0.299
 0.596  0.100
 0.377 -0.110
 0.512  0.098
 0.699  0.347
 0.661  0.092
 0.612  0.092
 0.506 -0.301
NaN   NaN
 0.497  0.510
 0.263  0.567
 0.283  0.677
 0.180  0.921
 0.365  1.049
 0.369  1.014
 0.631  1.068
 0.477  1.110
 0.509  1.088
 0.552  1.187
 0.507  1.206
 0.671  1.173
 0.693  1.317
 0.545  1.380
 0.556  1.182
 0.683  0.973
 0.667  0.786
 0.622  0.734
 0.297  0.924
 0.425  0.914
 0.302  0.782
 0.210  0.716
-0.140  0.546
-0.172  0.574
-0.336  0.503
-0.412  0.631
-0.621  0.583
-0.832  0.564
-0.952  0.384
-1.154  0.192
-1.149  0.399
-1.308  0.594
-1.535  0.770
-1.713  1.096
-1.542  1.421
-1.404  1.561
-1.464  1.780
-1.351  1.629
-1.222  1.787
-1.313  1.820
-1.297  1.692
-1.375  1.673
-1.407  1.438
-1.360  1.263
-1.435  1.348
-1.374  1.201
-1.373  1.019
-1.611  1.124
-1.530  1.609
-1.144  1.821
-0.944  1.907
NaN   NaN
 0.539  0.516
 0.450  0.632
 0.538  0.612
 0.491  0.675
 0.634  0.791
 0.667  0.681
 0.665  0.860
 0.613  0.870
 0.911  1.259
 0.923  1.221
 0.553  1.245
 0.621  1.232
 0.324  1.449
 0.618  1.194
 0.750  1.146
 0.898  0.907
 0.628  0.655
 0.543  0.846
 0.491  0.877
 0.519  1.058
 0.313  1.032
 0.069  0.888
 0.138  0.658
 0.313  0.497
 0.189  0.402
 0.259  0.382
 0.123  0.352
 0.088  0.409
-0.067  0.576
-0.040  0.313
 0.034  0.402
-0.338  0.325
-0.592  0.429
-0.510  0.680
-0.261  0.597
-0.364  0.338
-0.347  0.223
-0.128  0.296
 0.018  0.352
 0.153  0.165
 0.399  0.007
 0.458 -0.062
 0.427 -0.102
 0.375 -0.110
 0.223  0.009
 0.381  0.182
 0.488  0.168
 0.656 -0.275
 0.559 -0.337
 0.474 -0.405
 0.716 -0.668
NaN   NaN
 0.533  0.570
 0.438  0.470
 0.614  0.673
 0.792  0.510
 0.890  0.418
 1.011  0.316
 0.809  0.337
 0.778  0.388
 0.906  0.472
 0.922  0.437
 0.794  0.754
 0.939  0.690
 0.949  0.738
 1.200  0.329
 1.345  0.259
 1.306 -0.025
 1.079  0.106
 1.081 -0.122
 1.038  0.085
 1.008  0.190
 0.835  0.111
 1.067 -0.016
 1.484  0.062
 1.258  0.546
 1.189  0.624
 1.273  0.749
 1.146  0.773
 1.151  0.896
 1.176  0.864
 1.684  0.870
 1.589  0.851
 1.725  0.756
 1.420  0.896
 1.570  0.940
 1.668  1.045
 1.588  1.239
 1.696  1.382
 1.619  1.331
 1.654  1.441
 1.621  1.547
 1.738  1.662
 1.672  1.732
 1.884  1.472
 1.613  1.665
 1.478  1.276
 1.455  1.344
 1.883  1.153
 1.798  1.373
 1.845  1.320
 2.053  1.240
 1.829  1.341
NaN   NaN
 0.443  0.482
 0.070  0.513
 0.231  0.712
 0.198  0.600
 0.388  0.597
 0.518  0.320
 0.786  0.438
 0.766  0.618
 0.847  0.463
 0.848  0.767
 0.771  0.865
 0.713  0.888
 0.772  0.830
 0.648  0.593
 0.442  0.584
 0.555  0.375
 0.565  0.804
 0.815  0.757
 0.841  0.903
 0.960  0.731
 0.969  0.695
 0.932  0.699
 1.070  0.931
 1.022  0.821
 1.039  0.905
 1.012  0.738
 1.112  0.829
 1.082  0.686
 1.030  0.710
 1.037  0.778
 1.134  0.762
 0.961  1.074
 1.230  1.127
 1.020  1.035
 1.017  0.888
 0.984  0.952
 0.803  1.188
 0.642  0.915
 0.572  0.855
 0.615  0.922
 0.415  0.838
 0.237  1.013
 0.204  1.193
 0.220  0.964
 0.276  0.898
 0.319  0.887
 0.408  0.927
 0.113  0.848
 0.499  1.077
 0.480  1.164
 0.419  1.140
NaN   NaN
 0.414  0.459
 0.464  0.583
 0.431  0.507
 0.449  0.689
 0.416  0.522
 0.419  0.577
 0.295  0.525
 0.337  0.436
 0.140  0.571
-0.051  0.249
-0.207  0.331
-0.331  0.445
-0.392  0.470
-0.530  0.309
-0.647  0.148
-0.592  0.270
-0.677  0.306
-0.792  0.394
-0.770  0.594
-0.784  0.605
-0.962  0.764
-0.852  0.927
-0.990  0.763
-0.854  0.935
-0.811  0.883
-0.942  0.768
-0.923  0.777
-0.733  0.708
-0.507  0.851
-0.653  0.953
-0.649  1.352
-0.652  1.467
-0.736  1.752
-0.816  1.520
-1.205  1.562
-1.147  1.539
-1.240  1.470
-1.464  1.642
-1.378  1.445
-1.045  1.491
-1.138  1.211
-1.002  1.119
-1.031  1.027
-1.203  1.109
-1.158  0.951
-1.066  0.822
-0.994  0.892
-1.092  0.993
-1.112  1.176
-1.112  1.029
-1.143  1.215
NaN   NaN
 0.499  0.577
 0.281  0.577
 0.117  0.716
 0.034  0.701
-0.106  0.668
 0.055  0.758
 0.195  0.661
 0.217  0.790
 0.191  1.017
 0.140  1.227
 0.422  1.477
 0.510  1.476
 0.755  1.549
 0.834  1.283
 0.631  1.309
 0.790  1.442
 0.650  1.659
 1.014  1.697
 1.201  1.990
 1.504  2.167
 1.582  2.278
 1.793  2.349
 1.801  2.482
 1.874  2.414
 1.940  2.175
 1.796  2.104
 1.586  1.977
 1.443  2.391
 1.257  2.500
 1.440  2.443
 1.275  2.534
 1.515  2.536
 1.521  2.685
 1.676  2.689
 1.779  3.094
 2.022  3.142
 2.079  3.028
 2.206  2.833
 2.412  2.902
 2.557  2.906
 2.428  3.226
 2.545  2.868
 2.532  3.010
 2.433  3.054
 2.442  2.794
 2.453  2.580
 2.241  2.312
 2.168  2.151
 2.390  1.872
 2.388  1.578
 2.541  1.446
NaN   NaN
 0.509  0.519
 0.533  0.677
 0.473  0.621
 0.619  0.549
 0.605  0.609
 0.559  0.669
 0.551  0.449
 0.348  0.477
 0.409  0.378
 0.777  0.594
 0.778  0.760
 1.067  0.889
 1.058  0.762
 1.184  0.891
 1.428  1.000
 1.482  1.064
 1.520  0.935
 1.724  0.743
 1.949  0.745
 1.754  1.016
 1.890  0.846
 1.938  0.963
 1.924  1.002
 1.927  1.104
 1.988  1.137
 1.881  0.792
 1.845  0.613
 1.893  0.528
 2.028  0.546
 2.232  0.564
 2.233  0.497
 2.020  0.554
 1.790  0.506
 1.759  0.587
 2.088  0.536
 1.963  0.524
 1.921  0.596
 2.130  0.649
 2.346  0.507
 2.262  0.384
 2.297  0.327
 2.566  0.204
 2.454  0.186
 2.352  0.271
 2.242  0.283
 2.086  0.067
 1.965 -0.061
 1.845 -0.027
 1.967 -0.061
 2.245  0.038
 2.188 -0.007
NaN   NaN
 0.484  0.517
 0.604  0.707
 0.608  0.868
 0.530  0.892
 0.353  0.950
 0.126  0.849
 0.058  0.861
-0.075  0.995
 0.050  0.864
-0.187  0.564
 0.128  0.663
-0.249  0.546
-0.157  0.646
-0.368  0.475
-0.147  0.228
-0.171  0.085
-0.121 -0.039
-0.167  0.023
-0.223 -0.294
-0.402 -0.229
-0.559 -0.181
-0.574 -0.332
-0.606 -0.563
-0.704 -0.587
-0.919 -0.632
-0.990 -0.635
-0.899 -0.569
-0.906 -0.641
-0.764 -0.660
-0.570 -0.472
-0.672 -0.534
-0.730 -0.498
-0.655 -0.661
-0.574 -0.645
-0.516 -0.641
-0.271 -0.608
-0.355 -0.528
-0.353 -0.619
-0.208 -0.955
-0.141 -0.969
-0.261 -0.968
-0.277 -0.965
-0.495 -0.976
-0.479 -1.161
-0.665 -0.975
-0.592 -0.789
-0.553 -0.851
-0.778 -0.538
-0.670 -0.405
-0.549 -0.310
-0.542 -0.380
NaN   NaN
 0.484  0.441
 0.722  0.426
 0.640  0.348
 0.717  0.440
 0.683  0.366
 0.614  0.088
 0.690  0.128
 0.758 -0.381
 0.568 -0.270
 0.635 -0.035
 0.686 -0.102
 0.708 -0.059
 0.442 -0.112
 0.600 -0.056
 0.702 -0.173
 0.627 -0.091
 0.794 -0.192
 0.935 -0.121
 0.790 -0.039
 0.731  0.188
 0.761  0.285
 0.696  0.353
 0.758  0.208
 0.766  0.089
 0.588  0.211
 0.660 -0.083
 0.526 -0.190
 0.793 -0.445
 0.420 -0.437
 0.626 -0.263
 0.649 -0.162
 0.766 -0.037
 0.859 -0.273
 0.724 -0.676
 0.620 -0.735
 0.694 -0.638
 0.763 -0.710
 0.498 -0.623
 0.458 -0.519
 0.556 -0.466
 0.439 -0.627
 0.182 -0.597
 0.004 -0.660
-0.068 -0.746
 0.002 -0.510
 0.082 -0.358
 0.064 -0.332
-0.134 -0.226
-0.173 -0.356
 0.017 -0.288
-0.029 -0.305
NaN   NaN
 0.544  0.509
 0.587  0.373
 0.506  0.499
 0.393  0.574
 0.483  0.781
 0.710  0.818
 0.746  0.962
 0.958  0.720
 0.797  0.780
 0.921  0.803
 1.062  0.755
 1.046  0.899
 1.084  1.115
 0.923  1.046
 1.128  1.283
 0.915  1.226
 0.821  0.974
 0.761  0.758
 0.819  0.807
 0.711  1.074
 0.519  1.054
 0.617  1.412
 0.373  1.218
 0.312  1.030
 0.413  0.789
 0.354  0.834
 0.271  0.938
 0.155  1.262
 0.241  1.411
 0.103  1.306
 0.387  0.977
 0.300  1.015
 0.028  0.858
 0.018  1.094
 0.174  1.149
-0.033  0.948
-0.049  0.867
 0.232  1.184
 0.301  1.473
 0.216  1.280
 0.185  1.351
-0.019  1.329
-0.058  1.592
-0.278  1.722
-0.160  1.620
-0.206  1.818
-0.087  1.824
-0.479  1.672
-0.600  1.827
-0.673  1.852
-0.663  1.901
NaN   NaN
 0.518  0.418
 0.495  0.308
 0.714  0.671
 0.752  0.867
 0.541  0.585
 0.510  0.296
 0.294  0.217
 0.285  0.396
 0.286  0.204
 0.236  0.014
-0.026 -0.081
-0.161 -0.269
-0.129  0.002
-0.365 -0.038
-0.318  0.098
-0.179  0.257
-0.160  0.115
-0.110  0.194
-0.067  0.372
-0.001  0.372
 0.010  0.095
-0.063  0.137
-0.242  0.220
-0.201  0.599
 0.005  0.549
-0.477  0.926
-0.469  1.220
-0.842  1.189
-0.799  0.963
-0.825  1.024
-0.783  0.886
-0.788  1.022
-0.833  1.116
-0.863  0.891
-0.768  0.603
-0.673  0.788
-0.815  0.822
-0.850  0.638
-0.778  0.562
-0.813  0.556
-0.849  0.646
-1.075  0.662
-1.053  0.835
-1.168  0.827
-1.172  0.752
-1.262  0.704
-1.017  0.400
-0.871  0.358
-0.782  0.407
-0.956  0.121
-0.903  0.056
NaN   NaN
 0.414  0.489
 0.687  0.617
 0.502  0.502
 0.650  0.652
 0.744  0.465
 1.251  0.553
 0.899  0.736
 0.960  0.948
 0.975  0.925
 0.884  0.999
 0.867  1.005
 0.766  1.067
 0.744  1.386
 0.545  1.600
 0.462  1.459
 0.349  1.429
 0.026  1.431
 0.024  1.662
-0.056  1.546
 0.071  1.625
-0.011  1.675
-0.025  1.817
 0.247  1.929
 0.228  2.212
 0.175  2.364
 0.138  2.572
 0.191  2.582
 0.063  2.714
 0.001  2.671
-0.232  2.749
-0.209  2.577
 0.029  2.591
-0.038  2.507
-0.029  2.358
 0.020  2.328
 0.231  2.540
 0.214  2.634
 0.124  2.457
 0.342  2.186
 0.516  2.101
 0.390  1.871
 0.393  2.163
 0.445  2.334
 0.508  2.225
 0.414  2.201
 0.391  2.124
 0.531  2.121
 0.230  2.008
 0.046  1.891
-0.001  1.993
-0.249  1.784
NaN   NaN
 0.455  0.471
 0.602  0.341
 0.520  0.494
 0.346  0.255
 0.279  0.163
 0.039  0.124
-0.079  0.144
-0.044  0.140
-0.004  0.120
 0.007  0.220
-0.180  0.402
 0.037  0.183
 0.147  0.373
 0.167  0.283
 0.021  0.241
-0.157  0.092
-0.107  0.178
-0.220  0.140
-0.166  0.109
-0.073  0.284
-0.193  0.294
-0.199 -0.098
-0.422 -0.226
-0.449 -0.368
-0.420 -0.212
-0.552  0.005
-0.577  0.132
-0.642 -0.068
-0.923 -0.081
-0.975 -0.141
-0.734  0.007
-0.929  0.161
-0.925  0.174
-1.005  0.358
-1.200  0.628
-1.222  0.767
-1.361  0.644
-1.298  0.612
-1.249  0.394
-1.452  0.273
-1.605  0.488
-1.760  0.306
-1.645  0.211
-1.531  0.243
-1.483  0.086
-1.642  0.174
-1.695  0.178
-1.953  0.296
-1.990  0.370
-2.185  0.527
-2.192  0.828
NaN   NaN
 0.504  0.561
 0.444  0.709
 0.782  0.706
 0.766  0.694
 0.870  0.805
 0.825  0.854
 0.713  0.860
 0.709  0.710
 1.072  0.850
 1.330  0.806
 1.596  0.502
 1.511  0.537
 1.380  0.279
 1.491  0.098
 1.623 -0.060
 1.562 -0.208
 1.720 -0.288
 1.887 -0.104
 2.034 -0.149
 2.160 -0.057
 2.054 -0.001
 2.003 -0.152
 1.779 -0.345
 1.762 -0.665
 1.504 -0.612
 1.610 -0.468
 1.735 -0.851
 1.727 -0.883
 1.568 -0.958
 1.939 -1.475
 1.884 -1.595
 1.894 -1.827
 1.806 -1.752
 1.608 -2.038
 1.666 -2.147
 1.835 -2.360
 2.140 -2.417
 2.041 -2.574
 2.023 -2.474
 2.068 -2.649
 1.907 -2.436
 1.986 -1.998
 2.084 -1.840
 2.090 -1.731
 1.831 -1.656
 2.039 -1.731
 1.936 -1.477
 2.087 -1.269
 2.251 -1.172
 2.496 -0.692
 2.342 -0.729
NaN   NaN
 0.592  0.513
 0.784  0.646
 0.861  0.544
 0.814  0.408
 0.771  0.174
 0.709  0.355
 0.520  0.230
 0.549  0.243
 0.484  0.193
 0.310 -0.065
 0.258  0.058
 0.340  0.022
 0.656 -0.012
 0.406  0.311
 0.340  0.531
 0.193  0.215
 0.437  0.217
 0.520  0.134
 0.651  0.452
 0.666  0.482
 0.546  0.587
 0.642  0.691
 0.838  0.600
 0.825  0.319
 0.735  0.356
 0.668  0.316
 0.545  0.389
 0.559  0.179
 0.613  0.167
 0.674 -0.016
 0.800  0.255
 0.833 -0.018
 0.820 -0.138
 0.760  0.071
 0.654  0.124
 0.515  0.044
 0.705  0.287
 0.641  0.250
 0.590  0.037
 0.788  0.017
 0.863  0.221
 0.639  0.302
 0.900  0.281
 0.757  0.348
 0.764  0.048
 0.749  0.186
 0.628  0.029
 0.770  0.197
 0.756 -0.063
 0.861  0.101
 0.835  0.156
NaN   NaN
 0.476  0.480
 0.229  0.313
 0.175  0.259
 0.267  0.193
 0.279  0.443
 0.444  0.286
 0.468  0.291
 0.771  0.590
 0.921  0.499
 0.813  0.435
 0.901  0.274
 0.852  0.097
 0.663  0.145
 0.542  0.057
 0.281  0.176
 0.326  0.411
 0.362  0.825
 0.660  0.653
 0.645  0.675
 0.694  0.607
 0.797  0.649
 0.731  0.754
 0.679  0.831
 0.678  0.801
 0.730  0.961
 0.889  0.798
 0.960  0.705
 0.824  0.578
 0.609  0.444
 0.658  0.675
 0.486  0.695
 0.454  0.342
 0.533  0.423
 0.324  0.517
 0.049  0.651
 0.077  0.900
 0.346  1.095
 0.485  1.340
 0.536  1.579
 0.241  1.772
 0.337  1.786
 0.364  1.625
 0.180  1.648
-0.116  1.602
-0.052  1.532
-0.033  1.882
-0.159  2.200
-0.069  2.139
-0.007  2.328
-0.186  2.224
-0.193  1.905
NaN   NaN
 0.536  0.578
 0.725  0.631
 0.811  0.498
 0.909  0.657
 0.569  0.578
 0.589  0.680
 0.694  0.540
 0.722  0.706
 0.874  0.744
 1.030  0.615
 0.966  0.622
 1.156  0.480
 1.280  0.305
 1.382  0.478
 1.358  0.160
 1.364  0.325
 1.453  0.562
 1.324  0.448
 1.223  0.195
 1.266  0.106
 1.313  0.137
 1.382  0.200
 1.555  0.137
 1.484  0.056
 1.275 -0.092
 1.042 -0.412
 1.429 -0.627
 1.307 -0.624
 1.173 -0.526
 1.397 -0.595
 1.395 -0.824
 1.519 -0.680
 1.503 -0.742
 1.648 -0.725
 1.601 -0.469
 1.686 -0.436
 1.733 -0.186
 1.648  0.072
 1.652 -0.132
 1.563 -0.145
 1.467 -0.076
 1.431 -0.027
 1.503 -0.003
 1.525  0.016
 1.557  0.249
 1.490  0.207
 1.574 -0.027
 1.511 -0.181
 1.440 -0.174
 1.300 -0.245
 1.277 -0.172
NaN   NaN
 0.441  0.449
 0.346  0.297
 0.272  0.174
 0.230  0.252
 0.204  0.187
 0.268  0.077
 0.606  0.078
 0.519  0.337
 0.564  0.057
 0.572  0.173
 0.383  0.106
 0.410  0.060
 0.389  0.139
 0.053 -0.015
-0.020 -0.011
-0.258  0.075
-0.590  0.389
-0.732  0.474
-0.723  0.567
-0.914  0.765
-1.189  0.742
-1.084  0.680
-1.244  0.425
-1.203  0.274
-1.353  0.463
-1.616  0.384
-1.631  0.343
-1.492  0.520
-1.375  0.766
-1.400  0.616
-1.140  0.794
-1.125  0.605
-0.938  0.619
-1.169  0.483
-1.103  0.355
-1.052  0.355
-0.940  0.345
-1.041  0.557
-1.008  0.405
-0.880  0.261
-0.898  0.471
-0.754  0.451
-1.046  0.465
-1.220  0.428
-1.193  0.444
-1.210  0.215
-1.309  0.247
-1.241  0.362
-1.042  0.651
-1.054  0.679
-1.049  0.700
NaN   NaN
 0.531  0.516
 0.550  0.681
 0.327  0.579
 0.418  1.054
 0.443  1.261
 0.572  1.178
 0.312  1.289
 0.185  1.266
 0.214  1.195
 0.182  1.471
 0.048  1.664
-0.061  1.646
-0.068  1.727
 0.169  1.525
 0.287  1.400
 0.087  1.348
 0.056  1.283
 0.127  1.218
 0.113  1.411
 0.053  1.333
 0.348  1.306
 0.492  1.457
 0.514  1.561
 0.582  1.822
 0.648  2.077
 0.678  1.901
 0.697  1.800
 0.696  1.843
 0.589  1.781
 0.632  1.768
 0.350  1.935
 0.696  1.825
 0.758  1.452
 1.137  1.697
 1.329  1.743
 1.456  1.742
 1.122  1.686
 1.386  1.708
 1.470  1.637
 1.664  1.629
 1.721  1.586
 1.581  1.432
 1.700  1.501
 1.310  1.297
 1.316  1.288
 1.551  1.381
 1.517  1.789
 1.361  1.864
 1.422  1.839
 1.459  2.133
 1.611  1.931
NaN   NaN
 0.577  0.495
 0.524  0.488
 0.410  0.398
 0.504  0.394
 0.076  0.164
 0.133  0.501
 0.088  0.289
-0.020  0.427
-0.080  0.434
 0.177  0.290
 0.288  0.431
 0.478  0.392
 0.358  0.147
 0.185  0.407
-0.157  0.417
-0.363  0.481
-0.486  0.833
-0.390  0.988
-0.419  0.935
-0.505  0.893
-0.580  0.737
-1.006  0.686
-1.107  0.974
-0.754  0.794
-0.545  0.700
-0.762  0.707
-1.004  0.520
-0.949  0.490
-1.151  0.559
-1.017  0.524
-1.053  0.604
-0.986  0.617
-0.953  0.661
-0.868  0.585
-0.841  0.922
-0.890  1.008
-0.776  0.874
-0.917  0.834
-0.650  0.705
-0.798  0.742
-0.755  0.782
-0.730  1.031
-0.554  1.174
-0.598  1.082
-0.817  1.066
-0.720  0.901
-0.932  0.734
-1.237  0.672
-1.595  0.402
-1.514  0.575
-1.606  0.703
NaN   NaN
 0.530  0.504
 0.071  0.571
 0.017  0.648
 0.277  0.719
 0.036  0.627
 0.057  0.273
 0.011  0.230
 0.270  0.244
 0.207  0.259
 0.249  0.171
 0.530  0.149
 0.303  0.056
 0.600  0.156
 0.782  0.169
 0.882  0.249
 0.922  0.050
 1.169  0.093
 1.005  0.016
 0.952 -0.011
 0.760 -0.292
 0.900 -0.533
 0.894 -0.726
 0.750 -0.880
 1.043 -0.962
 0.861 -1.128
 0.917 -1.216
 0.752 -1.115
 0.811 -1.163
 0.952 -1.279
 1.134 -1.011
 1.052 -1.104
 1.013 -1.398
 0.760 -1.490
 0.747 -1.694
 0.438 -1.591
 0.115 -1.294
 0.359 -1.291
 0.383 -1.321
 0.430 -1.314
 0.437 -1.559
 0.397 -1.477
 0.265 -1.260
 0.455 -1.321
 0.507 -1.505
 0.281 -1.146
 0.141 -1.146
 0.264 -1.318
 0.302 -1.375
 0.313 -1.309
 0.166 -1.246
 0.435 -1.217
NaN   NaN
 0.521  0.548
 0.412  0.442
 0.093  0.373
 0.156  0.303
 0.158  0.421
 0.491  0.263
 0.602  0.424
 0.260  0.233
 0.239  0.137
 0.232 -0.090
 0.188 -0.584
 0.165 -0.559
-0.003 -0.465
-0.194 -0.419
-0.297 -0.484
-0.368 -0.562
-0.405 -0.462
-0.613 -0.270
-0.440 -0.259
-0.560 -0.215
-0.659 -0.219
-0.716 -0.307
-0.994 -0.271
-1.093 -0.182
-0.815 -0.155
-0.778 -0.564
-0.853 -0.706
-1.085 -0.441
-0.997 -0.413
-1.244 -0.588
-0.998 -0.726
-0.911 -0.679
-0.988 -0.734
-1.316 -0.986
-1.342 -0.696
-1.340 -0.664
-1.437 -0.900
-1.583 -0.655
-1.628 -0.591
-1.760 -0.517
-1.764 -0.529
-1.947 -0.446
-1.927 -0.506
-1.749 -0.406
-1.552 -0.230
-1.427  0.017
-1.522  0.460
-1.310  0.529
-1.350  0.484
-1.041  0.397
-1.180  0.124
NaN   NaN
 0.574  0.488
 0.632  0.326
 0.525 -0.011
 0.192 -0.193
 0.289 -0.142
 0.176 -0.175
 0.120 -0.135
 0.012 -0.189
 0.064  0.049
-0.015  0.207
 0.081  0.144
 0.168  0.333
 0.172  0.477
 0.152  0.315
 0.257  0.198
 0.251  0.229
 0.067  0.363
 0.015  0.253
 0.175  0.258
 0.016  0.269
-0.340  0.177
-0.346  0.212
-0.212 -0.072
-0.048 -0.209
 0.223 -0.262
 0.384 -0.272
 0.391 -0.535
 0.727 -0.387
 0.835 -0.250
 0.743 -0.317
 1.027 -0.033
 0.929  0.012
 0.761 -0.097
 0.668 -0.043
 0.836 -0.176
 0.799  0.046
 0.917  0.081
 1.027 -0.108
 0.732 -0.057
 0.953 -0.155
 0.975 -0.132
 0.829  0.037
 0.638  0.303
 0.595  0.593
 0.538  0.705
 0.477  0.683
 0.370  0.888
 0.373  1.076
 0.269  1.005
 0.508  1.089
 0.335  0.859
NaN   NaN
 0.468  0.569
 0.758  0.611
 0.361  0.924
 0.291  0.882
 0.038  0.648
-0.206  0.398
-0.191  0.173
-0.428  0.454
-0.403  0.628
-0.364  0.511
-0.280  0.871
-0.193  0.848
-0.258  0.798
-0.191  0.754
-0.167  0.831
-0.265  0.898
-0.304  1.081
-0.228  1.101
-0.163  1.118
-0.214  1.105
-0.023  1.148
-0.018  1.112
-0.234  1.141
-0.316  1.400
-0.146  1.791
-0.205  1.627
-0.395  1.897
-0.141  1.837
-0.190  1.823
-0.506  1.815
-0.597  2.028
-0.873  2.027
-0.879  2.389
-0.672  2.683
-0.657  2.590
-0.747  2.627
-0.712  2.476
-0.922  2.316
-1.029  2.465
-1.148  2.484
-1.459  2.479
-1.570  2.390
-1.555  2.427
-1.415  2.197
-1.441  2.114
-1.264  2.280
-1.462  2.245
-1.500  2.325
-1.475  2.286
-1.659  2.127
-1.774  2.065
NaN   NaN
 0.560  0.483
 0.768  0.468
 0.674  0.447
 0.647  0.288
 0.896  0.182
 0.965 -0.026
 0.983  0.029
 1.204 -0.021
 1.339  0.133
 1.136 -0.002
 0.846 -0.283
 0.913 -0.306
 0.623 -0.391
 0.546 -0.467
 0.697 -0.401
 0.864 -0.187
 0.692 -0.427
 0.570 -0.703
 0.325 -0.397
 0.372 -0.266
 0.567 -0.248
 0.692 -0.447
 0.497 -0.636
 0.528 -0.839
 0.671 -1.032
 0.656 -0.813
 0.694 -1.151
 0.923 -1.041
 0.835 -0.975
 0.460 -1.146
 0.323 -1.456
 0.371 -1.288
 0.644 -1.152
 0.719 -1.004
 0.819 -0.918
 0.745 -0.973
 0.544 -1.086
 0.453 -1.171
 0.434 -1.211
 0.450 -1.026
 0.352 -0.974
 0.205 -1.089
 0.224 -1.283
 0.207 -1.298
 0.269 -1.256
 0.108 -1.405
-0.007 -1.480
-0.182 -1.465
 0.262 -1.442
 0.038 -1.587
-0.048 -2.080
NaN   NaN
 0.521  0.440
 0.529  0.306
 0.369  0.362
 0.564  0.391
 0.743  0.443
 0.811  0.244
 1.082  0.342
 1.020  0.268
 0.931  0.318
 0.687  0.490
 0.468  0.623
 0.467  0.440
 0.248  0.365
 0.390  0.414
 0.135  0.470
 0.078  0.435
-0.128  0.279
 0.086  0.291
 0.165  0.241
 0.333  0.221
 0.188  0.257
-0.079 -0.213
 0.189 -0.298
 0.123 -0.276
 0.201 -0.071
 0.144 -0.300
 0.194 -0.264
 0.187 -0.363
 0.135 -0.363
 0.387 -0.496
 0.095 -0.414
-0.048 -0.584
-0.022 -0.603
-0.102 -0.595
-0.113 -0.460
-0.061 -0.150
 0.069 -0.229
-0.021 -0.384
 0.025 -0.538
 0.044 -0.759
 0.323 -0.853
 0.243 -0.837
 0.247 -0.712
 0.331 -0.812
 0.381 -0.806
 0.216 -0.800
-0.106 -1.220
 0.170 -1.364
 0.051 -1.331
 0.122 -1.564
-0.001 -1.606
NaN   NaN
 0.552  0.443
 0.378  0.592
 0.451  0.533
 0.430  0.426
 0.412  0.375
 0.345  0.562
 0.684  0.532
 0.849  0.462
 0.566  0.512
 0.568  0.434
 0.351  0.347
 0.429  0.464
 0.653  0.296
 0.421  0.543
 0.298  0.463
 0.255  0.629
 0.315  0.612
 0.483  0.324
 0.292  0.451
 0.359  0.215
 0.519  0.513
 0.620  0.707
 0.619  0.850
 0.575  0.693
 0.646  0.764
 0.485  0.781
 0.591  0.705
 0.376  0.834
 0.401  0.786
 0.549  0.840
 0.729  0.995
 0.710  1.014
 0.672  0.659
 0.687  0.601
 0.648  0.472
 0.530  0.404
 0.541  0.626
 0.558  0.680
 0.487  0.654
 0.615  0.633
 0.611  0.404
 0.291  0.300
 0.010  0.530
 0.020  0.505
 0.033  0.521
-0.215  0.475
-0.126  0.206
 0.000  0.390
-0.073  0.192
 0.025  0.251
 0.025  0.193
NaN   NaN
 0.579  0.482
 0.490  0.659
 0.335  0.816
 0.390  0.836
 0.730  1.085
 0.612  0.882
 0.594  0.781
 0.491  0.587
 0.117  0.491
 0.065  0.548
 0.046  0.648
 0.216  0.879
 0.170  0.935
 0.405  0.860
 0.409  1.029
 0.322  0.914
-0.082  1.003
-0.015  0.695
 0.062  0.729
 0.274  0.782
 0.344  0.859
 0.143  0.625
-0.035  0.738
-0.019  0.671
-0.161  0.707
-0.301  0.603
-0.233  0.646
-0.169  0.651
-0.203  0.675
-0.434  0.699
-0.398  0.503
-0.353  0.533
-0.291  0.582
-0.158  0.512
-0.277  0.444
-0.535  0.785
-0.344  0.948
-0.522  0.686
-0.266  0.672
-0.387  0.550
-0.181  0.634
-0.056  0.741
 0.123  0.984
 0.134  0.834
 0.192  0.806
 0.230  0.703
 0.305  0.483
 0.295  0.377
 0.573  0.332
 0.815  0.358
 0.559  0.494
NaN   NaN
 0.435  0.540
 0.656  0.298
 0.639  0.188
 0.442  0.346
 0.459  0.686
 0.389  0.599
 0.633  0.647
 0.621  0.733
 0.583  1.013
 0.346  0.921
 0.632  0.810
 0.682  0.792
 0.566  0.904
 0.674  1.098
 0.447  1.142
 0.474  1.157
 0.588  0.936
 0.297  0.885
 0.592  1.056
 0.731  0.982
 0.775  0.669
 0.809  0.375
 0.774  0.469
 0.985  0.650
 1.235  0.792
 1.351  0.937
 1.406  0.905
 1.332  0.618
 1.526  0.634
 1.552  0.573
 1.408  0.627
 1.288  0.910
 1.505  0.847
 1.442  0.842
 1.425  0.712
 1.386  1.147
 1.439  0.851
 1.419  0.883
 1.560  0.720
 1.934  0.695
 2.186  0.752
 2.212  0.685
 2.250  0.701
 2.237  0.823
 2.221  0.779
 1.943  0.607
 2.004  0.610
 2.078  0.719
 2.078  0.728
 2.258  0.622
 2.464  0.909
NaN   NaN
 0.525  0.534
 0.540  0.813
 0.686  0.879
 0.797  0.708
 1.019  0.676
 1.304  0.425
 1.293  0.460
 1.210  0.504
 1.218  0.354
 1.184  0.194
 0.996  0.105
 1.066  0.132
 1.147  0.225
 1.378  0.354
 1.395  0.203
 1.240  0.462
 1.171  0.271
 0.999  0.201
 0.905  0.111
 1.167  0.195
 1.196  0.199
 1.209  0.030
 1.170 -0.034
 1.231  0.095
 1.494  0.201
 1.507  0.179
 1.498  0.009
 1.270  0.177
 1.295  0.064
 1.282  0.061
 1.288  0.025
 1.704 -0.295
 1.554 -0.380
 1.438 -0.578
 1.484 -0.655
 1.572 -1.060
 1.689 -0.671
 1.550 -0.450
 1.839 -0.354
 1.539 -0.314
 1.025 -0.541
 1.352 -0.499
 1.565 -0.419
 1.781 -0.361
 1.652 -0.340
 1.617 -0.277
 1.690 -0.150
 1.688  0.210
 1.911  0.136
 2.129 -0.061
 1.949  0.062
NaN   NaN
 0.584  0.527
 0.473  0.538
 0.381  0.484
 0.644  0.625
 0.589  0.481
 0.684  0.379
 0.294  0.315
 0.088  0.081
-0.037 -0.074
 0.015 -0.228
-0.037 -0.141
-0.448 -0.196
-0.601 -0.412
-0.584 -0.484
-0.882 -0.414
-0.786 -0.518
-0.509 -0.353
-0.365 -0.400
-0.429 -0.044
-0.363 -0.121
-0.184 -0.331
-0.371 -0.337
-0.119 -0.330
-0.119 -0.690
-0.206 -0.776
 0.041 -0.798
-0.224 -0.877
-0.162 -0.913
-0.307 -1.064
-0.490 -1.185
-0.476 -0.939
-0.683 -0.929
-0.652 -0.741
-0.551 -0.615
-0.635 -0.452
-0.795 -0.599
-0.498 -0.471
-0.458 -0.398
-0.499 -0.363
-0.352 -0.280
-0.075 -0.259
 0.080 -0.195
-0.107 -0.145
-0.206 -0.138
 0.239 -0.427
 0.135 -0.284
-0.085 -0.115
-0.094 -0.048
-0.082 -0.288
-0.158 -0.373
-0.330 -0.311
NaN   NaN
 0.488  0.510
 0.409  0.583
 0.337  0.737
 0.354  0.661
 0.343  0.818
 0.313  0.761
 0.585  0.871
 0.684  0.772
 0.581  1.022
 0.468  0.912
 0.418  0.899
 0.482  0.778
 0.395  0.754
 0.299  0.885
 0.237  0.993
 0.104  1.016
 0.081  0.931
 0.146  0.841
 0.206  0.843
 0.108  1.120
 0.134  0.908
 0.094  0.795
-0.099  0.610
-0.120  0.422
 0.117  0.301
 0.061  0.200
-0.242  0.004
-0.134  0.158
-0.195 -0.018
-0.159 -0.040
-0.108 -0.019
-0.080  0.276
 0.026  0.308
-0.138  0.124
-0.141  0.127
-0.188  0.207
-0.073  0.103
-0.302  0.320
-0.270  0.226
-0.458  0.322
-0.584  0.398
-0.925  0.397
-0.871  0.380
-0.764  0.431
-0.809  0.611
-0.922  0.634
-1.001  0.609
-1.179  0.573
-0.899  0.717
-0.842  0.819
-0.527  1.059
NaN   NaN
 0.518  0.594
 0.491  0.573
 0.621  0.691
 0.797  0.674
 0.534  0.717
 0.729  0.858
 0.850  1.237
 0.561  1.242
 0.649  1.395
 0.337  1.754
 0.553  1.829
 0.679  1.841
 0.637  1.958
 0.799  1.760
 0.803  1.676
 0.963  1.669
 0.809  1.518
 0.690  1.395
 0.668  1.428
 0.693  1.611
 0.616  1.757
 0.736  1.740
 0.468  1.803
 0.251  1.770
 0.195  2.010
 0.173  2.017
 0.279  2.281
 0.248  2.447
 0.387  2.394
 0.298  2.454
 0.314  2.471
 0.118  2.531
-0.052  2.501
-0.192  2.435
-0.151  2.363
-0.118  2.118
-0.265  2.013
-0.057  2.083
 0.143  2.111
-0.157  2.388
-0.443  2.418
-0.560  2.332
-0.626  2.355
-0.394  2.583
-0.229  2.797
 0.000  2.820
 0.047  2.918
 0.340  2.795
 0.565  2.589
 0.620  2.553
 0.395  2.672
NaN   NaN
 0.455  0.567
 0.237  0.802
 0.435  0.510
 0.810  0.522
 0.936  0.370
 1.104  0.538
 1.002  0.632
 1.107  0.642
 1.193  0.260
 1.311  0.348
 1.310  0.492
 1.184  0.538
 0.938  0.803
 0.819  1.134
 0.544  0.983
 0.578  1.067
 0.718  0.939
 0.694  1.138
 0.745  1.051
 0.783  0.771
 1.081  0.760
 1.415  0.661
 1.378  0.463
 1.494  0.343
 1.427  0.519
 1.477  0.545
 1.552  0.667
 1.518  0.650
 1.656  0.591
 1.333  0.540
 1.506  0.641
 1.593  0.621
 1.751  0.490
 1.985  0.489
 2.082  0.723
 1.974  0.620
 2.174  0.568
 2.301  0.594
 2.173  0.661
 2.177  0.644
 2.333  0.542
 2.182  1.011
 2.355  1.065
 2.352  0.852
 2.395  0.937
 2.261  0.980
 1.890  0.922
 1.833  0.884
 1.799  0.950
 1.945  0.828
 2.074  0.774
NaN   NaN
 0.505  0.447
 0.685  0.334
 0.622  0.115
 0.748  0.221
 0.723  0.147
 0.683  0.238
 0.620  0.466
 0.576  0.478
 0.506  0.300
 0.297  0.093
 0.252  0.166
 0.273  0.015
 0.181  0.035
 0.256 -0.017
 0.380  0.079
 0.319  0.261
-0.064  0.320
-0.156  0.379
-0.178  0.296
-0.098  0.262
-0.097  0.074
-0.019 -0.105
-0.060 -0.168
-0.194 -0.030
-0.291 -0.222
-0.328 -0.419
-0.427 -0.140
-0.225 -0.303
-0.074 -0.281
-0.271 -0.322
-0.023 -0.260
-0.378 -0.444
-0.405 -0.635
-0.485 -0.715
-0.369 -0.849
-0.572 -0.833
-0.500 -1.037
-0.558 -0.919
-0.218 -0.880
-0.501 -1.061
-0.468 -1.198
-0.836 -1.259
-0.884 -1.365
-0.719 -1.242
-0.855 -1.082
-0.796 -1.181
-0.951 -1.279
-1.053 -1.058
-0.990 -0.740
-1.068 -0.486
-1.093 -0.542
NaN   NaN
 0.514  0.526
 0.554  0.398
 0.423  0.530
 0.819  0.424
 1.059  0.406
 0.967  0.656
 0.845  0.608
 0.673  0.353
 0.718  0.708
 0.951  0.600
 1.050  0.677
 1.165  0.567
 1.113  0.284
 0.852 -0.001
 0.504 -0.001
 0.854 -0.074
 1.047  0.060
 1.123  0.045
 1.247 -0.223
 1.179 -0.156
 1.359  0.014
 1.122  0.092
 1.185  0.223
 1.127  0.584
 0.949  0.649
 0.671  0.698
 0.755  0.464
 0.743  0.543
 0.930  0.399
 0.936  0.139
 1.140  0.279
 0.959  0.278
 1.145  0.287
 1.275  0.557
 1.150  0.402
 1.129  0.395
 1.164  0.146
 1.413  0.262
 1.478  0.307
 1.600  0.217
 1.534  0.263
 1.401  0.124
 1.322  0.001
 1.545  0.125
 1.611  0.163
 1.701 -0.058
 1.852  0.039
 1.921 -0.114
 1.841 -0.185
 1.960 -0.410
 2.159 -0.087
NaN   NaN
 0.540  0.455
 0.637  0.541
 0.623  0.663
 0.556  0.914
 0.439  0.714
 0.542  0.987
 0.426  0.850
 0.210  0.711
 0.435  0.966
 0.326  1.039
 0.102  1.027
 0.148  0.853
 0.104  0.993
-0.088  0.834
-0.041  0.686
 0.132  0.555
 0.160  0.557
 0.178  0.455
 0.357  0.429
 0.348  0.606
 0.305  0.862
-0.202  0.793
-0.471  0.675
-0.536  0.674
-0.380  0.863
-0.395  0.966
-0.207  0.836
 0.028  0.739
 0.058  0.694
 0.267  0.650
 0.246  0.942
 0.157  0.448
 0.223  0.327
 0.532  0.073
 0.309  0.274
 0.417  0.194
 0.368  0.185
 0.149  0.052
-0.047 -0.101
 0.033 -0.047
 0.026  0.015
 0.034 -0.103
 0.103 -0.075
-0.132  0.096
 0.040 -0.329
-0.102 -0.526
 0.187 -0.776
 0.451 -0.885
 0.409 -0.701
 0.150 -0.986
 0.088 -0.959
NaN   NaN
