# Supplementary material for: Inferring Animal Densities from Tracking Data Using Markov Chains
Source: PLoS One. 2013 Apr 22;8(4):e60901. doi: 10.1371/journal.pone.0060901 (PMC3632542; doi:10.1371/journal.pone.0060901)
Supplement: File S2 — R code for estimating densities using the Markov method. Includes R code (markovdens.R, mdensity.R, secondtest.R), instructions for use (README.txt) and 4 test data sets (radius_quadR.txt, etc.). (ZIP) [file pone.0060901.s002.zip › rand_quadR.txt]

 0.361  0.599
 0.499  0.653
 0.560  0.531
 0.573  0.547
 0.790  0.383
 0.734  0.518
 0.751  0.234
 0.521  0.187
 0.666  0.019
 0.696 -0.260
 0.814 -0.168
 0.931 -0.022
 0.888 -0.161
 0.967 -0.345
 0.886 -0.319
 0.946 -0.281
 0.792 -0.205
 0.743 -0.236
 0.676 -0.205
 0.448  0.002
 0.296  0.071
 0.002  0.119
 0.294 -0.250
 0.214 -0.225
 0.320  0.102
 0.727  0.108
 0.540  0.254
 0.685  0.236
 0.419  0.204
 0.500  0.070
 0.546 -0.198
 0.054 -0.522
-0.425 -0.619
-0.249 -0.773
-0.169 -0.640
 0.089 -0.501
 0.188 -0.351
-0.047 -0.140
-0.117 -0.329
-0.214  0.058
 0.154  0.229
 0.213  0.284
 0.579  0.474
 0.600  0.216
 0.999  0.175
 0.775  0.031
 0.487 -0.220
 0.345  0.107
 0.261  0.212
 0.642  0.319
 0.628  0.573
NaN   NaN
 0.576  0.675
 0.510  0.680
 0.589  0.642
 0.685  0.711
 0.843  0.686
 0.961  0.965
 1.316  0.815
 1.463  1.073
 1.432  1.167
 1.510  1.233
 1.727  1.355
 1.744  1.506
 1.901  1.656
 1.884  1.679
 2.017  1.661
 2.158  1.631
 2.211  1.881
 2.171  1.759
 2.323  1.624
 2.161  1.535
 2.261  1.397
 2.331  1.462
 2.295  1.452
 2.303  1.465
 2.592  1.460
 2.456  1.522
 2.651  1.430
 2.883  1.430
 2.684  1.301
 2.499  1.282
 2.682  1.384
 2.614  1.547
 2.425  1.431
 2.581  1.415
 2.758  1.509
 2.739  1.500
 2.684  1.490
 2.689  1.699
 2.883  1.674
 2.769  1.864
 2.644  1.534
 2.427  1.496
 2.392  1.590
 2.420  1.633
 2.367  1.577
 2.281  1.416
 2.268  1.523
 2.236  1.544
 2.301  1.434
 2.222  1.188
 2.235  1.426
NaN   NaN
 0.198  0.534
 0.434  0.506
 0.460  0.120
 0.589  0.147
 0.033  0.130
-0.021  0.160
-0.282  0.765
-0.338  0.539
-0.243  0.512
-0.390  0.705
-0.366  0.779
-0.604  0.894
-0.421  0.856
-0.548  0.656
-0.576  0.639
-0.795  0.734
-0.612  0.536
-0.800  0.571
-0.943  0.632
-0.861  0.644
-1.253  0.507
-1.054  0.535
-1.011  0.343
-1.032  0.418
-0.929  0.018
-1.043  0.172
-0.805  0.114
-0.278  0.079
-0.597  0.041
-0.655  0.349
-0.441  0.300
-0.909  0.453
-0.805  0.352
-1.299  0.216
-0.996 -0.395
-0.468 -0.379
-0.173 -0.206
-0.118 -0.600
-0.016 -0.677
-0.097 -0.693
-0.282 -0.461
-0.217 -0.396
-0.470 -0.352
-0.206 -0.036
-0.361 -0.022
-0.064 -0.024
 0.341 -0.223
 0.510 -0.351
 0.134 -0.513
-0.040 -0.419
 0.059 -0.514
NaN   NaN
 0.872  0.624
 0.891  0.560
 0.968  0.471
 0.907  0.355
 0.882  0.140
 0.620  0.067
 0.765 -0.111
 1.089 -0.173
 0.882 -0.084
 1.114  0.030
 1.326 -0.036
 1.389  0.067
 1.581 -0.327
 1.453 -0.383
 1.359 -0.686
 1.530 -0.598
 1.617 -0.889
 1.621 -0.703
 1.616 -0.779
 1.876 -0.814
 2.038 -0.813
 1.714 -0.790
 1.774 -0.785
 1.823 -0.858
 1.774 -0.862
 1.897 -0.797
 2.040 -0.864
 1.946 -0.971
 2.166 -0.888
 2.489 -0.678
 2.820 -0.804
 3.140 -0.778
 3.177 -0.815
 3.014 -0.803
 3.339 -0.550
 3.685 -0.789
 3.450 -0.749
 3.676 -0.761
 3.592 -0.753
 3.765 -0.690
 3.704 -0.876
 3.656 -1.149
 3.806 -1.201
 3.914 -1.182
 3.853 -0.933
 3.597 -0.940
 3.628 -0.871
 3.827 -0.754
 4.168 -0.533
 4.173 -0.835
 4.269 -0.865
NaN   NaN
 0.197  0.582
 0.311  0.828
 0.568  0.946
 0.682  1.043
 0.709  0.995
 0.736  1.117
 0.820  1.157
 0.791  1.281
 0.842  1.358
 0.766  1.601
 0.692  1.632
 0.705  1.691
 0.835  1.611
 0.983  1.534
 1.059  1.612
 1.177  1.500
 1.011  1.500
 0.875  1.412
 0.710  1.733
 0.796  1.899
 0.911  1.841
 0.813  1.671
 0.907  1.737
 0.961  1.519
 0.897  1.420
 0.779  1.661
 0.679  1.702
 1.022  1.476
 1.097  1.248
 0.986  1.457
 1.030  1.398
 1.134  1.323
 1.105  1.116
 1.123  0.833
 0.980  0.748
 0.773  0.774
 0.777  0.548
 0.745  0.451
 0.772  0.382
 0.634  0.564
 0.690  0.775
 0.811  0.770
 0.782  0.783
 1.062  0.640
 1.233  0.756
 0.941  0.679
 0.986  0.704
 1.192  0.667
 1.145  0.779
 1.343  0.776
 1.574  0.933
NaN   NaN
 0.061  0.542
 0.394  0.493
 0.587  0.339
 0.609  0.115
 0.629 -0.078
 0.579  0.046
 0.606  0.039
 0.623 -0.061
 0.569  0.039
 0.751  0.180
 0.717  0.223
 0.608  0.158
 0.243  0.081
 0.120  0.422
 0.332  0.070
 0.348  0.030
 0.718 -0.037
 0.847  0.144
 1.150  0.151
 1.162  0.241
 1.096  0.162
 1.221  0.288
 1.286  0.249
 1.195  0.513
 1.356  0.319
 1.512  0.318
 1.847  0.253
 1.796  0.138
 1.855  0.160
 2.068  0.292
 2.226  0.155
 2.090 -0.025
 2.246  0.179
 2.470  0.043
 2.653  0.018
 2.646  0.067
 2.617  0.346
 2.557  0.285
 2.841  0.287
 2.815  0.130
 2.743  0.167
 2.859 -0.236
 2.899 -0.154
 2.858  0.001
 2.876 -0.238
 2.777 -0.254
 2.694  0.000
 2.639  0.043
 2.682  0.114
 2.606  0.162
 2.416  0.458
NaN   NaN
 0.056  0.676
 0.008  0.805
-0.106  1.050
-0.187  0.836
-0.256  0.768
-0.125  1.118
-0.076  1.226
-0.005  1.066
 0.192  0.997
 0.247  0.850
 0.415  0.780
 0.533  0.670
 0.632  0.735
 0.885  0.933
 1.092  1.083
 1.034  1.343
 0.781  1.232
 0.773  1.262
 0.841  1.212
 0.733  1.147
 0.613  1.387
 0.576  1.368
 0.741  1.331
 0.798  1.234
 1.067  1.166
 1.224  1.189
 1.039  1.193
 1.051  0.988
 1.132  0.874
 0.864  0.790
 0.895  0.707
 1.105  0.698
 1.084  0.629
 0.922  0.880
 0.911  0.591
 0.691  0.748
 0.757  0.687
 0.747  0.884
 0.729  0.814
 0.678  0.702
 0.669  0.852
 0.896  1.025
 1.068  1.168
 1.219  1.277
 1.302  1.075
 1.369  1.238
 1.377  1.175
 1.426  1.176
 1.559  1.146
 1.700  1.059
 1.800  1.053
NaN   NaN
 0.887  0.434
 1.048  0.445
 0.946  0.307
 0.911  0.311
 0.989  0.517
 0.918  0.341
 0.779  0.527
 0.832  0.426
 0.639  0.386
 0.573  0.486
 0.854  0.289
 0.895  0.357
 0.822  0.611
 0.797  0.620
 0.885  0.678
 0.832  0.471
 0.585  0.515
 0.388  0.445
 0.344  0.301
 0.286  0.135
-0.139  0.257
 0.040  0.230
-0.309 -0.133
-0.555  0.356
-0.569  0.106
-0.471 -0.066
-0.426 -0.313
-0.727 -0.551
-0.758 -0.510
-0.816 -0.564
-1.094 -0.745
-1.078 -0.575
-1.224 -0.987
-1.036 -1.033
-1.144 -0.663
-0.907 -0.715
-1.241 -0.911
-0.960 -0.581
-0.951 -0.577
-0.759 -0.782
-0.876 -0.873
-0.972 -1.150
-0.931 -0.805
-0.421 -0.701
-0.340 -0.733
-0.449 -0.734
-0.569 -0.745
-0.738 -0.389
-0.759 -0.396
-0.594 -0.049
-0.165 -0.180
NaN   NaN
 0.992  0.055
 1.066 -0.035
 1.042  0.179
 0.807  0.069
 0.788 -0.124
 1.225 -0.107
 1.464 -0.137
 1.137  0.048
 1.076 -0.115
 0.957 -0.164
 0.806 -0.073
 0.945 -0.372
 0.843 -0.379
 0.827 -0.405
 0.728 -0.522
 0.749 -0.769
 0.841 -0.813
 1.019 -1.127
 0.909 -1.406
 0.808 -1.356
 0.785 -1.341
 0.725 -1.313
 0.704 -1.146
 0.530 -1.046
 0.679 -1.066
 0.535 -0.998
 0.367 -1.583
 0.464 -1.391
 0.610 -1.173
 0.308 -1.021
 0.631 -0.765
 0.704 -0.637
 0.888 -0.657
 0.735 -0.245
 0.567 -0.374
 0.615 -0.061
 0.752  0.212
 0.918  0.122
 0.985  0.143
 0.818  0.161
 0.830  0.120
 0.967 -0.015
 1.027  0.022
 1.208  0.367
 1.178  0.408
 1.500  0.422
 1.652  0.434
 1.464  0.499
 1.463  0.595
 1.407  0.746
 1.377  0.767
NaN   NaN
 0.379  0.213
 0.123  0.676
 0.386  0.472
 0.263  0.329
-0.048  0.312
-0.142  0.348
-0.368  0.127
-0.435  0.387
-0.563  0.385
-0.686  0.337
-0.702  0.051
-0.212 -0.123
 0.144  0.055
 0.004  0.035
-0.443 -0.068
-0.347 -0.291
-0.403 -0.456
-0.462 -0.239
-0.132 -0.041
-0.245 -0.408
-0.392 -0.519
-0.148 -0.716
 0.119 -0.594
 0.221 -0.326
-0.133 -0.545
 0.258 -0.526
-0.137 -0.460
-0.503 -0.837
-0.251 -0.290
-0.700 -0.423
-0.479 -0.428
-0.266 -0.145
-0.343 -0.122
-0.230 -0.172
 0.045 -0.300
-0.458 -0.360
-0.171 -0.501
-0.276 -0.326
-0.235 -0.173
-0.087  0.006
 0.289 -0.449
 0.516 -0.405
 0.597 -0.212
 0.881 -0.425
 0.972 -0.155
 0.869 -0.378
 0.765 -0.265
 0.497 -0.098
 0.658 -0.017
 0.453 -0.146
 0.489  0.085
NaN   NaN
 0.978  0.888
 0.960  0.928
 0.926  0.806
 0.726  0.720
 0.631  0.691
 0.528  0.852
 0.373  0.951
 0.330  0.617
 0.563  0.492
 0.499  0.007
 0.550 -0.086
 0.563 -0.245
 0.702 -0.225
 0.540 -0.469
 0.371 -0.685
 0.333 -0.996
 0.552 -0.911
 0.351 -0.920
 0.322 -1.006
 0.402 -0.822
 0.561 -0.829
 0.103 -0.763
 0.402 -0.778
 0.420 -1.234
 0.650 -1.510
 0.618 -1.758
 0.771 -1.601
 0.740 -1.713
 0.568 -1.626
 0.558 -1.972
 0.159 -2.032
-0.012 -1.940
-0.167 -2.082
-0.042 -2.024
-0.443 -2.163
-0.157 -2.364
-0.033 -1.987
-0.371 -2.051
-0.578 -2.006
-0.586 -2.054
-0.716 -2.132
-0.814 -2.049
-0.904 -2.069
-0.481 -1.934
-0.282 -2.044
 0.247 -2.266
 0.384 -2.276
 0.710 -2.355
 0.623 -2.433
 0.563 -2.516
 0.238 -2.203
NaN   NaN
 0.308  0.184
 0.247  0.018
 0.195 -0.159
 0.252  0.078
 0.097  0.186
 0.394  0.186
 0.282  0.557
 0.260  0.530
 0.323  0.378
 0.278  0.234
 0.434 -0.200
 0.543 -0.025
 0.477  0.021
 0.354 -0.233
 0.178 -0.678
 0.110 -0.673
 0.098 -0.802
-0.023 -0.931
 0.009 -0.854
 0.511 -0.967
 0.260 -0.793
-0.038 -0.636
 0.311 -0.590
 0.502 -0.696
 0.504 -0.717
 0.744 -0.650
 0.673 -0.499
 0.721 -0.428
 0.793 -0.190
 0.995  0.094
 1.084  0.166
 1.048  0.127
 0.779  0.031
 1.092  0.072
 0.900 -0.166
 0.537 -0.042
 0.575  0.010
 1.030 -0.163
 0.925 -0.318
 1.084 -0.001
 1.034 -0.094
 1.052  0.021
 1.149 -0.049
 1.067  0.006
 1.079  0.210
 0.955  0.473
 1.089  0.476
 1.012  0.717
 0.907  0.756
 0.803  0.728
 0.920  0.620
NaN   NaN
 0.621  0.479
 0.517  0.438
 0.492  0.539
 0.301  0.587
 0.251  0.634
 0.173  0.738
 0.491  0.242
 0.404  0.385
 0.665  0.472
 0.560  0.248
 0.658  0.415
 0.578  0.407
 0.659  0.509
 0.725  0.376
 0.700  0.421
 0.518  0.467
 0.653  0.663
 0.585  0.625
 0.633  0.743
 0.773  0.665
 0.757  0.767
 0.811  0.771
 0.741  0.755
 0.802  0.704
 0.605  0.835
 0.651  0.725
 0.567  0.893
 0.634  0.788
 0.510  0.695
 0.596  0.673
 0.573  0.823
 0.211  0.905
 0.341  0.863
 0.733  0.950
 0.949  0.785
 0.982  0.993
 0.821  1.071
 0.879  1.073
 0.799  1.074
 0.817  1.039
 1.010  1.061
 0.914  1.120
 1.064  1.273
 1.092  1.071
 0.904  1.094
 0.890  1.087
 0.762  1.085
 0.857  1.103
 0.904  1.184
 0.880  1.292
 1.004  1.230
NaN   NaN
 0.403  0.206
 0.736  0.201
 0.452  0.038
 0.424 -0.252
 0.286 -0.065
 0.065  0.265
-0.013 -0.099
-0.117 -0.389
-0.066 -0.152
-0.274 -0.622
-0.322 -0.859
-0.321 -0.648
-0.572 -0.887
-0.861 -0.849
-0.635 -0.668
-0.280 -0.637
-0.061 -0.658
 0.298 -0.694
 0.100 -0.720
-0.355 -1.034
-0.169 -1.526
-0.389 -1.163
-0.067 -0.985
 0.090 -0.897
 0.203 -1.026
-0.005 -0.427
 0.004 -0.232
 0.153 -0.496
 0.416 -0.469
 0.014 -0.299
-0.180 -0.200
-0.095 -0.448
-0.230 -0.395
-0.397 -0.006
-0.615  0.027
-0.445  0.008
-0.862  0.270
-0.770  0.411
-0.892  0.377
-0.951  0.226
-0.733  0.156
-0.877  0.249
-0.673  0.056
-0.805  0.074
-0.843  0.399
-0.879  0.530
-0.429  0.544
-0.550  0.606
-0.790  0.579
-0.609  0.493
-0.465  0.455
NaN   NaN
 0.942  0.224
 0.905 -0.029
 0.860 -0.079
 0.779 -0.296
 0.872 -0.389
 0.696 -0.145
 0.894 -0.216
 0.967 -0.386
 0.876 -0.470
 0.852 -0.484
 0.803 -0.672
 1.080 -0.703
 1.050 -0.688
 1.112 -0.581
 1.024 -0.601
 1.454 -0.614
 1.666 -0.403
 1.874 -0.503
 2.002 -0.412
 2.402 -0.432
 2.082 -0.314
 2.146 -0.208
 2.164 -0.272
 2.299  0.020
 2.010  0.073
 2.165  0.135
 2.107 -0.022
 1.943 -0.230
 1.957 -0.419
 2.184 -0.707
 2.297 -0.851
 2.129 -0.808
 2.221 -0.842
 1.990 -0.917
 2.097 -0.940
 1.886 -0.857
 1.934 -0.961
 2.020 -0.755
 1.915 -0.588
 2.014 -0.608
 1.780 -0.807
 1.605 -0.934
 1.695 -1.054
 1.645 -1.105
 1.450 -0.974
 1.580 -0.854
 1.692 -0.943
 1.739 -0.894
 1.914 -0.733
 1.787 -0.779
 1.943 -0.976
NaN   NaN
 0.383  0.790
 0.247  1.014
 0.366  1.142
 0.378  1.030
 0.167  1.305
 0.096  1.280
 0.030  1.281
 0.211  1.430
 0.105  1.440
-0.147  1.661
-0.027  1.510
 0.016  1.549
-0.086  1.493
-0.057  1.442
 0.018  1.189
 0.138  1.478
-0.035  1.516
 0.002  1.442
-0.199  1.472
-0.324  1.597
-0.284  1.480
-0.440  1.568
-0.327  1.417
-0.541  1.646
-0.497  1.836
-0.241  1.821
-0.161  1.792
-0.115  1.931
-0.016  2.094
 0.012  2.109
 0.298  1.910
 0.229  1.823
 0.144  1.770
 0.041  1.628
 0.004  1.618
 0.020  1.295
 0.224  1.248
 0.428  1.222
 0.595  1.336
 0.510  1.250
 0.679  1.347
 0.424  1.233
 0.768  1.221
 0.990  1.426
 1.226  1.328
 1.153  1.340
 1.169  1.412
 1.063  1.579
 1.091  1.370
 0.877  1.367
 0.767  1.215
NaN   NaN
 0.242  0.451
 0.524  0.493
 0.691  0.576
 0.478  0.672
 0.457  0.803
 0.401  0.903
 0.698  0.832
 0.632  0.822
 0.381  0.762
 0.587  0.997
 0.568  1.018
 0.498  0.968
 0.231  0.942
 0.165  0.802
 0.241  0.740
 0.207  0.605
 0.532  0.506
 0.497  0.454
 0.409  0.418
 0.320  0.566
 0.361  0.551
 0.048  0.552
-0.143  0.579
 0.173  0.479
 0.107  0.477
 0.058  0.490
-0.042  0.110
 0.087 -0.016
-0.039 -0.022
 0.121 -0.083
 0.168 -0.331
 0.056 -0.329
 0.064 -0.241
-0.085 -0.307
-0.170 -0.438
 0.188 -0.376
 0.209 -0.215
 0.386 -0.615
 0.338 -0.922
 0.534 -0.951
 0.739 -1.108
 0.667 -1.176
 0.659 -1.271
 0.284 -1.115
 0.503 -1.052
 0.647 -1.210
 0.670 -1.062
 0.777 -1.153
 0.829 -1.061
 0.559 -0.940
 0.540 -1.022
NaN   NaN
 0.264  0.589
 0.335  0.647
 0.226  0.596
 0.179  0.517
 0.070  0.339
-0.046  0.216
-0.059  0.121
 0.021  0.028
-0.052 -0.130
-0.033 -0.209
 0.419  0.081
 0.456  0.112
 0.666 -0.055
 0.742 -0.280
 0.719 -0.540
 0.728 -0.518
 0.757 -0.757
 0.808 -0.395
 0.956 -0.342
 0.730 -0.204
 0.924 -0.323
 0.787 -0.394
 0.783 -0.418
 0.686 -0.486
 0.553 -0.538
 0.563 -0.454
 0.826 -0.200
 0.657 -0.378
 0.754 -0.035
 0.830  0.196
 0.814  0.014
 0.633 -0.274
 0.556 -0.323
 0.596 -0.169
 0.578 -0.274
 0.313 -0.310
 0.054 -0.329
-0.266 -0.052
-0.457 -0.335
-0.827 -0.359
-0.849 -0.416
-0.917 -0.332
-1.131 -0.417
-0.988 -0.525
-0.704 -0.370
-0.722 -0.527
-0.159 -0.528
-0.288 -0.318
-0.464 -0.371
-0.530 -0.311
-0.867 -0.575
NaN   NaN
 1.000  0.422
 1.310  0.419
 1.166  0.535
 1.181  0.545
 1.183  0.581
 1.159  0.638
 1.142  0.523
 1.234  0.433
 1.147  0.279
 1.117 -0.023
 1.082 -0.175
 0.836 -0.201
 0.764 -0.260
 0.867 -0.041
 0.582  0.077
 0.634  0.151
 0.763  0.330
 0.681  0.426
 0.860  0.622
 0.928  0.459
 0.890  0.432
 1.084  0.389
 0.933  0.500
 0.785  0.612
 0.856  0.600
 1.023  0.713
 1.030  0.648
 1.016  0.675
 1.030  0.576
 1.222  0.777
 1.322  0.617
 1.290  0.634
 1.237  0.612
 1.358  0.696
 1.265  0.659
 1.653  0.603
 1.794  0.653
 1.897  0.660
 1.939  0.373
 2.173  0.283
 2.181  0.479
 2.314  0.541
 2.327  0.512
 2.272  0.035
 2.272  0.096
 2.599  0.424
 2.830  0.449
 3.245  0.409
 3.362  0.501
 3.194  0.545
 3.272  0.459
NaN   NaN
 0.194  0.581
 0.274  0.743
 0.331  0.728
 0.258  0.717
 0.108  0.620
 0.193  0.672
 0.255  0.535
 0.458  0.236
 0.108  0.097
 0.174 -0.118
-0.054 -0.578
 0.306 -0.718
 0.610 -0.657
 0.570 -0.604
 0.556 -0.568
 0.758 -0.608
 0.697 -0.825
 0.846 -0.859
 0.824 -0.878
 0.904 -1.040
 0.885 -1.091
 0.807 -1.213
 0.849 -1.321
 0.741 -0.974
 0.801 -0.666
 0.761 -0.639
 0.712 -0.733
 0.487 -0.521
 0.156 -0.867
 0.450 -1.271
 0.724 -1.509
 1.104 -1.417
 1.269 -1.449
 1.458 -1.373
 1.248 -1.441
 1.287 -1.558
 1.222 -1.518
 1.242 -1.330
 1.618 -1.332
 1.973 -1.423
 1.897 -1.374
 1.751 -1.291
 1.559 -1.490
 1.617 -1.109
 1.667 -0.901
 1.769 -1.017
 1.777 -1.039
 1.901 -1.216
 1.785 -0.961
 1.715 -0.980
 2.108 -1.023
NaN   NaN
 0.728  0.034
 0.568  0.260
 0.524  0.126
 0.281  0.000
 0.178 -0.049
 0.106 -0.222
 0.191  0.079
 0.290  0.126
-0.040 -0.125
-0.070 -0.190
 0.382 -0.231
 0.464 -0.397
 0.626 -0.329
 0.152  0.100
 0.082  0.160
 0.410 -0.227
 0.310 -0.366
 0.553 -0.124
 0.664 -0.271
 0.769 -0.269
 0.794 -0.136
 0.730  0.088
 0.785  0.287
 0.768  0.172
 0.713  0.155
 0.786  0.141
 0.641 -0.185
 0.634 -0.070
 0.624 -0.075
 0.300 -0.509
 0.589 -0.466
 0.523 -0.586
 0.359 -0.779
 0.113 -0.879
 0.240 -0.526
 0.039 -0.500
-0.285 -0.670
-0.093 -0.698
-0.061 -0.880
-0.003 -1.383
-0.176 -1.372
-0.121 -1.369
 0.018 -1.490
-0.094 -1.226
 0.094 -1.185
 0.272 -1.177
 0.174 -1.324
 0.338 -1.259
 0.155 -1.012
 0.130 -0.844
 0.108 -0.527
NaN   NaN
 0.729  0.881
 0.784  0.869
 1.132  0.840
 1.291  0.691
 1.323  0.602
 1.392  0.638
 1.461  0.821
 1.243  1.053
 1.488  0.975
 1.590  1.060
 1.511  1.030
 1.378  1.023
 1.175  0.949
 1.101  1.088
 1.290  1.024
 1.305  0.814
 1.437  1.041
 1.471  0.859
 1.658  0.894
 1.536  0.796
 1.541  0.908
 1.506  1.014
 1.428  0.876
 1.374  0.995
 1.368  0.902
 1.297  0.712
 1.330  0.830
 1.369  0.954
 1.345  0.857
 1.157  0.733
 1.099  0.787
 1.305  0.745
 1.423  0.663
 1.347  0.668
 1.066  0.779
 1.169  0.783
 1.029  0.596
 0.992  0.753
 0.960  0.819
 1.068  1.029
 1.119  1.006
 1.186  1.057
 1.084  1.139
 1.130  0.923
 1.194  0.818
 1.046  0.957
 1.216  1.276
 0.936  1.358
 0.945  1.464
 1.008  1.531
 1.051  1.583
NaN   NaN
 0.750  0.646
 0.600  0.555
 0.343  0.603
 0.760  0.554
 0.965  0.649
 0.948  0.641
 1.135  0.589
 1.120  0.287
 1.362  0.556
 1.448  0.776
 1.525  0.719
 1.476  0.782
 1.573  0.840
 1.386  0.638
 1.391  0.364
 1.338  0.331
 1.275  0.542
 1.230  0.555
 1.006  0.637
 1.077  0.625
 1.186  0.643
 1.275  0.661
 1.373  0.584
 1.395  0.335
 1.568  0.356
 1.699  0.086
 1.758  0.187
 1.965  0.165
 1.781  0.083
 1.896 -0.071
 1.763 -0.049
 1.725 -0.073
 1.655 -0.422
 1.613 -0.431
 1.696 -0.324
 1.735 -0.338
 1.716 -0.112
 1.690 -0.277
 1.633 -0.187
 1.732 -0.043
 1.646 -0.259
 1.636 -0.182
 1.493 -0.496
 1.529 -0.551
 1.749 -0.277
 1.672 -0.181
 1.849 -0.425
 1.877 -0.551
 1.844 -0.434
 1.876 -0.325
 1.835 -0.288
NaN   NaN
 0.499  0.814
 0.277  0.616
 0.106  0.732
 0.011  0.365
-0.034  0.841
-0.043  0.771
-0.369  0.651
-0.396  0.695
-0.605  0.703
-0.670  0.847
-0.541  0.833
-0.507  1.158
-0.769  1.245
-0.749  1.234
-0.700  0.852
-0.815  0.873
-0.782  0.833
-0.856  0.752
-0.612  0.687
-0.422  0.485
-0.454  0.592
-0.834  0.237
-0.520  0.346
-0.389  0.424
-0.313  0.557
-0.126  0.767
-0.061  0.885
-0.037  1.050
 0.057  1.053
 0.384  1.020
 0.228  0.934
 0.518  0.901
 0.517  0.724
 0.545  0.517
 0.257  0.700
 0.244  0.560
 0.224  0.265
 0.548  0.406
 0.652  0.233
 0.520  0.188
 0.652  0.288
 0.566  0.040
 0.288 -0.085
 0.686 -0.646
 0.985 -0.615
 0.871 -0.714
 0.809 -0.782
 0.768 -0.782
 0.723 -0.646
 0.850 -0.458
 0.860 -0.761
NaN   NaN
 0.906  0.488
 1.024  0.552
 0.972  0.309
 1.210  0.318
 1.214  0.500
 1.279  0.687
 1.303  0.613
 1.280  0.521
 1.666  0.587
 1.749  0.692
 1.521  0.748
 1.587  0.737
 1.442  0.760
 1.447  0.700
 1.505  0.837
 1.578  0.710
 1.557  0.834
 1.673  0.750
 1.595  0.832
 1.619  0.794
 1.638  0.953
 1.531  1.049
 1.539  1.144
 1.553  1.219
 1.530  1.506
 1.692  1.446
 1.679  1.219
 1.754  1.146
 1.531  1.187
 1.673  1.305
 1.588  1.450
 1.606  1.359
 1.739  1.339
 1.816  1.248
 2.059  0.973
 2.135  1.040
 2.288  1.087
 2.368  0.915
 2.259  0.967
 2.235  1.158
 2.199  1.126
 2.091  1.052
 2.152  0.965
 1.865  0.826
 1.723  0.954
 1.709  1.112
 1.584  0.879
 1.357  1.050
 1.416  1.233
 1.531  1.300
 1.384  1.102
NaN   NaN
 0.380  0.390
 0.047  0.185
 0.628  0.229
 0.403  0.171
 0.243  0.188
 0.355 -0.282
 0.518 -0.199
 0.319 -0.239
 0.524 -0.221
 0.715 -0.255
 0.893 -0.200
 0.529 -0.558
 0.510 -0.424
 0.538 -0.388
 0.754 -0.489
 0.409 -0.558
 0.542 -0.593
 0.111 -0.624
 0.122 -0.765
 0.332 -0.723
 0.483 -0.752
 0.577 -0.684
 0.722 -0.508
 0.684 -0.590
 0.732 -0.383
 0.427 -0.228
 0.360 -0.490
 0.246 -0.448
 0.340 -0.632
 0.579 -0.420
 0.929 -0.425
 0.812 -0.758
 1.396 -0.939
 1.383 -1.047
 1.245 -0.854
 1.208 -1.011
 1.129 -1.256
 1.244 -1.068
 1.256 -1.014
 0.781 -1.163
 0.775 -1.065
 0.834 -1.001
 0.670 -0.657
 0.665 -0.588
 0.592 -0.406
 0.458 -0.607
 0.454 -0.746
 0.622 -0.713
 0.849 -0.543
 0.916 -0.613
 1.012 -0.577
NaN   NaN
 0.052  0.388
 0.055  0.344
 0.073  0.529
 0.144  0.511
 0.071  0.748
 0.327  0.949
 0.020  0.886
 0.236  0.699
 0.530  0.772
 0.746  0.740
 0.524  0.767
 0.519  0.743
 0.474  0.484
 0.768  0.424
 0.800  0.466
 0.627  0.475
 0.675  0.538
 0.810  0.347
 1.115  0.229
 1.250  0.083
 1.286 -0.127
 1.548 -0.181
 1.222 -0.224
 1.460 -0.043
 1.359  0.241
 1.715  0.348
 1.565  0.450
 1.884  0.376
 1.875  0.349
 1.875  0.230
 1.807  0.448
 1.705  0.299
 1.669  0.429
 1.497  0.523
 1.380  0.657
 1.179  0.406
 1.160  0.777
 1.327  1.084
 1.246  1.380
 1.376  1.487
 1.600  1.458
 1.786  1.448
 1.692  1.572
 1.632  1.787
 1.560  1.762
 1.377  1.606
 1.406  1.583
 1.400  1.560
 1.589  1.652
 1.343  1.657
 1.251  1.743
NaN   NaN
 0.983  0.177
 1.260  0.158
 1.197  0.296
 1.327  0.682
 1.364  0.800
 1.230  0.914
 1.318  0.966
 1.311  0.767
 1.374  0.462
 1.539  0.718
 1.549  0.796
 1.450  0.908
 1.448  1.051
 1.474  1.140
 1.501  1.420
 1.786  1.234
 1.799  1.048
 1.804  1.020
 1.893  1.099
 1.731  1.004
 2.037  1.095
 1.986  0.989
 2.072  0.802
 2.143  0.870
 1.844  1.028
 1.621  0.925
 1.690  0.831
 1.750  0.857
 1.738  0.857
 1.704  0.810
 1.628  0.914
 1.662  1.057
 1.535  1.002
 1.735  0.951
 1.804  1.130
 1.791  1.218
 1.923  1.156
 1.867  1.031
 1.762  1.116
 1.585  1.234
 1.498  1.054
 1.133  0.988
 1.219  1.015
 1.119  1.077
 0.999  1.014
 0.805  0.792
 0.797  0.940
 0.633  0.949
 0.727  1.094
 0.853  1.200
 0.817  1.374
NaN   NaN
 0.582  0.978
 0.654  0.992
 0.775  1.126
 0.967  1.184
 0.853  1.255
 0.869  1.365
 0.826  1.377
 0.859  1.363
 1.027  1.381
 0.999  1.182
 1.219  1.161
 0.978  1.118
 0.964  1.036
 0.779  0.993
 0.924  1.025
 0.956  0.962
 0.935  1.004
 1.010  1.089
 1.016  1.032
 1.181  0.788
 1.254  0.664
 1.205  0.793
 1.193  0.783
 0.974  0.882
 1.028  0.656
 1.069  0.825
 1.002  0.851
 1.110  0.847
 1.112  0.880
 1.153  0.965
 1.215  1.179
 1.212  1.016
 1.191  1.181
 1.217  1.210
 1.320  1.009
 1.142  1.023
 1.048  1.056
 0.977  1.061
 0.847  1.058
 1.003  1.202
 0.965  0.970
 1.024  0.982
 0.872  1.014
 0.988  1.132
 1.165  1.200
 1.012  0.931
 0.905  0.780
 0.965  0.685
 0.852  0.396
 0.906  0.412
 0.894  0.255
NaN   NaN
 0.704  0.387
 0.895  0.356
 0.725  0.458
 0.772  0.584
 0.762  0.669
 0.897  0.527
 0.858  0.556
 0.993  0.437
 1.048  0.425
 0.860  0.551
 0.766  0.507
 0.593  0.788
 0.532  0.657
 0.666  0.670
 0.683  0.625
 0.937  0.804
 0.791  0.805
 1.002  0.790
 1.104  0.760
 1.213  0.799
 1.314  0.818
 1.195  0.875
 1.163  1.012
 1.170  1.067
 1.301  0.677
 1.183  0.762
 1.219  0.611
 1.238  0.418
 1.246  0.397
 1.586  0.353
 1.657  0.543
 1.655  0.121
 1.554  0.191
 1.670  0.037
 1.524 -0.285
 1.438 -0.395
 1.302 -0.520
 1.500 -0.450
 1.275 -0.211
 1.089 -0.003
 1.086  0.167
 1.081  0.165
 0.839  0.228
 0.703 -0.129
 0.718  0.156
 0.931  0.018
 0.941 -0.018
 0.817 -0.269
 0.627  0.119
 1.012  0.271
 1.226  0.341
NaN   NaN
 0.754  0.016
 0.565  0.239
 0.391  0.037
 0.550  0.314
 0.324  0.561
 0.251  0.762
 0.549  0.852
 0.396  0.825
 0.011  0.856
 0.151  0.916
-0.079  1.109
-0.009  0.857
 0.120  0.857
 0.078  0.924
 0.253  1.184
 0.259  1.320
 0.418  1.408
 0.368  1.434
 0.103  1.488
 0.377  1.834
 0.584  1.907
 0.400  2.067
 0.337  1.909
 0.106  2.016
 0.319  2.115
 0.390  2.135
 0.559  2.343
 0.443  2.637
 0.214  2.548
 0.370  2.834
 0.294  2.923
 0.496  3.014
 0.569  3.039
 0.646  3.170
 0.497  3.405
 0.304  3.508
 0.183  3.575
 0.024  3.694
 0.190  3.873
 0.297  3.849
 0.582  3.726
 0.646  3.852
 0.740  3.909
 0.566  3.956
 0.587  3.856
 0.699  3.605
 0.743  3.495
 0.499  3.511
 0.401  3.381
 0.254  3.374
 0.207  3.467
NaN   NaN
 0.392  0.440
 0.293  0.359
 0.364  0.672
 0.282  0.525
 0.249  0.635
 0.320  0.943
 0.403  0.835
 0.585  0.895
 0.423  0.783
 0.691  0.867
 0.842  0.787
 0.946  0.779
 1.016  0.701
 0.945  0.591
 1.213  0.808
 1.344  0.739
 1.252  0.410
 1.334  0.581
 1.414  0.456
 1.406  0.574
 1.404  0.662
 1.353  0.557
 1.374  0.555
 1.476  0.749
 1.683  0.653
 1.506  0.596
 1.399  0.374
 1.719  0.364
 1.955  0.358
 2.130  0.347
 2.089  0.073
 1.741  0.147
 1.661  0.250
 1.526  0.157
 1.621  0.336
 1.746  0.319
 1.537  0.113
 1.445  0.132
 1.552  0.202
 1.190  0.248
 1.088  0.356
 0.825  0.229
 0.640  0.122
 0.694 -0.146
 0.828 -0.109
 1.128 -0.235
 1.233 -0.138
 1.100  0.033
 1.121  0.075
 0.856  0.293
 0.967  0.685
NaN   NaN
 0.221  0.613
-0.048  0.472
-0.318  0.703
-0.242  0.662
-0.332  0.660
-0.221  0.733
-0.113  0.866
-0.022  0.891
 0.153  0.849
 0.349  0.827
 0.217  0.787
 0.356  0.841
 0.262  0.890
-0.025  0.880
-0.100  0.839
 0.143  0.854
 0.186  0.794
 0.351  0.892
 0.341  0.720
 0.216  0.900
 0.280  0.898
 0.234  0.838
 0.200  0.645
 0.017  0.167
 0.046  0.063
-0.078 -0.150
-0.164  0.042
-0.072  0.063
 0.061  0.160
-0.270  0.651
-0.160  0.481
-0.406  0.396
-0.331 -0.039
-1.022 -0.174
-1.305 -0.312
-0.966 -0.045
-1.132 -0.070
-1.308 -0.122
-1.710 -0.111
-1.875 -0.221
-1.821 -0.479
-1.647 -0.708
-1.639 -0.913
-1.882 -0.651
-2.008 -0.092
-1.939  0.019
-2.019  0.078
-2.248 -0.098
-2.327  0.150
-2.022  0.174
-2.405  0.059
NaN   NaN
 0.956  0.386
 0.875  0.267
 0.897  0.212
 0.833  0.208
 0.985  0.177
 0.865  0.369
 1.101  0.500
 1.219  0.563
 1.112  0.719
 1.112  0.710
 1.210  0.886
 1.181  0.789
 1.439  0.798
 1.425  0.746
 1.455  0.927
 1.483  0.803
 1.459  0.713
 1.420  0.854
 1.651  0.796
 1.565  0.730
 1.618  0.621
 1.678  0.824
 1.464  0.890
 1.474  0.906
 1.384  0.960
 1.243  1.075
 1.436  0.872
 1.460  1.032
 1.428  1.003
 1.498  1.026
 1.632  1.089
 1.660  1.111
 1.712  0.978
 1.634  1.009
 1.630  0.936
 1.864  0.945
 1.861  0.941
 1.815  0.983
 1.727  1.143
 1.798  1.145
 1.748  1.210
 1.850  1.064
 1.833  1.093
 1.925  1.107
 2.119  1.191
 2.156  1.342
 2.206  1.237
 2.214  1.319
 2.384  1.299
 2.091  1.181
 2.319  1.086
NaN   NaN
 0.732  0.101
 0.936  0.021
 0.878  0.026
 0.848 -0.232
 0.712 -0.262
 0.670 -0.367
 0.833 -0.315
 0.939 -0.445
 1.056 -0.435
 1.056 -0.458
 1.298 -0.497
 1.247 -0.196
 1.199 -0.192
 1.161 -0.216
 1.296 -0.370
 1.467 -0.363
 1.614 -0.172
 1.455  0.087
 1.512  0.020
 1.251 -0.087
 1.142  0.055
 1.309 -0.117
 1.309  0.331
 1.291  0.478
 1.356  0.274
 1.196  0.437
 1.140  0.401
 1.194  0.302
 1.372  0.117
 1.317 -0.184
 1.515 -0.120
 1.738 -0.335
 1.698 -0.425
 1.717 -0.934
 1.876 -0.695
 1.814 -0.611
 1.644 -0.736
 1.577 -0.556
 1.739 -0.532
 1.507 -0.843
 1.520 -0.526
 1.783 -0.479
 1.833 -0.407
 1.732 -0.240
 1.570 -0.043
 1.475 -0.188
 1.685  0.077
 1.812 -0.176
 1.828 -0.111
 1.772 -0.083
 1.857  0.166
NaN   NaN
 0.743  0.814
 0.838  0.727
 0.655  0.596
 0.706  0.609
 0.620  0.359
 0.657  0.593
 0.539  0.555
 0.379  0.617
 0.207  0.531
 0.054  0.908
 0.094  0.652
 0.282  0.404
 0.411  0.657
 0.432  0.586
 0.401  0.769
 0.162  0.928
 0.145  0.944
 0.145  1.167
 0.181  1.355
 0.346  1.287
 0.362  1.239
 0.285  1.285
 0.150  1.526
 0.066  1.498
-0.043  1.404
 0.110  1.606
-0.192  1.569
-0.147  1.456
-0.371  1.347
-0.387  1.474
-0.324  1.264
-0.567  1.125
-0.468  1.032
-0.267  0.689
-0.330  0.760
-0.450  0.875
-0.305  0.847
-0.090  0.799
 0.010  0.618
-0.348  0.393
-0.482  0.450
-0.614  0.741
-0.725  0.234
-0.363  0.263
-0.365  0.159
-0.063  0.135
-0.232 -0.135
-0.513  0.031
-0.185  0.228
 0.219  0.513
 0.190  0.335
NaN   NaN
 0.208  0.219
 0.339  0.098
 0.721  0.193
 0.902  0.246
 1.158  0.442
 1.285  0.397
 1.255  0.104
 1.126  0.185
 0.907  0.019
 0.854 -0.014
 0.866 -0.058
 0.898 -0.204
 0.754 -0.298
 0.605 -0.209
 0.776 -0.236
 0.642 -0.335
 0.703 -0.489
 0.700 -0.511
 0.514 -0.669
 0.389 -0.615
 0.311 -0.665
 0.523 -0.548
 0.659 -0.743
 0.403 -0.441
 0.434 -0.343
 0.242 -0.325
 0.328 -0.249
 0.518 -0.190
 0.335  0.055
 0.642 -0.064
 0.743  0.129
 0.794  0.078
 0.663  0.131
 0.476  0.210
 0.520  0.429
 0.653  0.435
 0.356  0.291
 0.277  0.297
 0.230  0.111
 0.148  0.260
 0.139  0.354
 0.053  0.379
 0.195  0.431
 0.205  0.602
 0.371  0.625
 0.131  0.715
 0.235  0.630
 0.157  0.809
-0.034  0.519
 0.274  0.157
 0.023  0.349
NaN   NaN
 0.749  0.339
 0.878  0.261
 0.948  0.319
 1.210  0.216
 0.935  0.332
 0.944  0.653
 0.938  0.733
 0.862  0.896
 0.885  0.946
 0.893  0.972
 1.040  0.813
 1.218  0.833
 1.011  1.016
 0.949  1.201
 0.839  1.023
 0.761  0.895
 0.723  0.691
 0.717  0.693
 0.649  0.825
 0.745  0.747
 0.589  0.800
 0.790  0.765
 0.610  0.631
 0.804  0.737
 0.773  0.664
 0.811  0.587
 0.585  0.342
 0.581  0.207
 0.406  0.113
 0.638  0.008
 0.482  0.156
 0.664  0.270
 0.610  0.296
 0.655  0.490
 0.798  0.391
 0.780  0.710
 0.952  0.722
 0.956  0.770
 1.117  0.689
 1.026  0.658
 0.926  0.560
 1.138  0.638
 1.270  0.817
 1.067  0.789
 1.188  0.799
 1.155  0.990
 1.377  1.015
 1.312  0.977
 1.178  1.109
 0.904  1.059
 0.874  1.015
NaN   NaN
 0.958  0.679
 1.036  0.579
 1.251  0.539
 1.427  0.516
 1.461  0.750
 1.323  0.836
 1.215  0.860
 1.445  0.806
 1.363  0.923
 1.189  0.718
 1.216  0.561
 1.344  0.554
 1.275  0.556
 1.366  0.530
 1.509  0.434
 1.282  0.574
 0.920  0.553
 0.923  0.600
 0.963  0.375
 0.848  0.545
 1.029  0.698
 0.945  0.827
 0.780  0.896
 0.833  1.007
 0.915  0.797
 0.887  0.555
 0.950  0.352
 0.924  0.369
 0.899  0.297
 1.106  0.302
 1.250  0.119
 1.230  0.198
 1.403  0.270
 0.961  0.366
 0.895  0.420
 0.747  0.283
 0.669 -0.053
 0.670  0.032
 0.613  0.312
 0.579  0.481
 0.688  0.454
 0.777  0.432
 0.997  0.600
 1.086  0.602
 1.048  0.750
 0.907  0.836
 0.750  0.871
 0.698  0.897
 0.627  0.784
 0.566  0.805
 0.552  0.900
NaN   NaN
 0.344  0.703
 0.128  0.852
 0.115  0.768
 0.024  0.947
 0.019  0.849
-0.137  0.635
-0.161  0.766
-0.154  0.721
 0.101  0.711
 0.331  0.793
 0.310  0.688
 0.483  0.570
 0.652  0.478
 0.575  0.310
 0.500  0.469
 0.565  0.162
 0.753  0.391
 0.574  0.343
 0.927  0.108
 1.172 -0.106
 1.177  0.027
 1.267  0.083
 1.304  0.202
 1.255  0.261
 1.118  0.286
 0.908  0.253
 1.014  0.376
 1.211  0.437
 1.223  0.374
 0.979  0.628
 0.742  0.501
 0.661  0.416
 0.629  0.395
 0.580  0.414
 0.233  0.632
 0.268  0.596
 0.317  0.611
 0.261  0.953
 0.019  0.928
-0.215  1.360
-0.234  1.622
-0.159  1.728
-0.077  1.756
-0.132  1.798
-0.008  1.793
 0.127  1.652
 0.465  1.594
 0.361  1.807
 0.254  1.704
 0.140  1.656
 0.237  1.743
NaN   NaN
 0.606  0.290
 0.509  0.266
 0.420  0.038
 0.597 -0.274
 0.680 -0.169
 0.507 -0.382
 0.552  0.022
 0.320 -0.058
 0.069 -0.160
-0.055 -0.051
-0.123 -0.216
-0.314 -0.567
-0.048 -0.599
-0.224 -0.853
-0.397 -0.932
-0.526 -0.762
-0.386 -0.738
-0.427 -1.044
-0.663 -0.961
-1.284 -0.781
-1.136 -0.791
-1.071 -1.063
-1.044 -1.116
-0.988 -1.601
-1.476 -1.893
-1.823 -1.811
-1.485 -1.945
-1.298 -2.077
-1.258 -2.012
-1.850 -1.747
-1.758 -1.470
-1.432 -1.145
-1.464 -1.160
-1.170 -0.851
-1.131 -1.024
-1.406 -1.016
-1.009 -0.705
-0.935 -0.841
-0.615 -0.673
-0.857 -0.938
-0.814 -0.840
-0.839 -1.022
-0.827 -1.050
-0.863 -1.044
-0.827 -1.067
-0.834 -0.707
-1.160 -0.553
-1.278 -0.827
-0.982 -0.514
-0.698 -0.663
-0.560 -0.400
NaN   NaN
 0.042  0.276
 0.371 -0.121
 0.376 -0.550
 0.333 -0.590
 0.538 -0.718
 0.138 -0.375
 0.484 -0.278
 0.884 -0.353
 0.666 -0.656
 0.502 -0.263
 0.762 -0.286
 0.835 -0.195
 0.795 -0.301
 0.526 -0.274
 0.620 -0.397
 0.523 -0.629
 0.638 -0.728
 0.834 -0.773
 0.945 -0.930
 0.632 -0.961
 0.392 -0.904
 0.046 -0.551
 0.138 -0.342
-0.180 -0.234
-0.115 -0.118
-0.402 -0.098
-0.381 -0.390
-0.484  0.017
-0.392  0.067
-0.413  0.264
-0.677  0.265
-0.836  0.326
-0.762  0.431
-0.524  0.279
-0.148  0.313
 0.167  0.071
 0.020  0.255
-0.202  0.455
-0.244  0.616
-0.264  0.946
-0.155  0.947
-0.289  1.025
-0.227  1.225
-0.052  1.224
-0.244  1.256
-0.021  1.316
 0.080  1.364
-0.060  1.393
-0.211  1.121
 0.068  1.203
 0.264  1.133
NaN   NaN
 0.977  0.518
 0.934  0.620
 0.905  0.559
 0.939  0.380
 0.623  0.200
 0.870  0.551
 1.065  0.726
 0.753  0.609
 0.777  0.574
 0.720  0.659
 0.931  0.447
 0.885  0.494
 0.962  0.431
 0.823  0.440
 0.742  0.670
 0.820  0.592
 0.506  0.599
 0.565  0.472
 0.819  0.511
 0.850  0.400
 1.006  0.616
 0.933  0.365
 0.949  0.440
 0.917  0.385
 0.915  0.477
 0.776  0.496
 0.713  0.618
 0.595  0.740
 0.744  0.917
 0.813  0.939
 0.804  1.185
 0.845  1.211
 1.023  1.345
 1.165  1.195
 1.342  1.177
 1.221  1.150
 1.098  1.295
 1.035  1.230
 0.984  1.162
 1.278  1.289
 1.383  1.292
 1.237  1.311
 1.382  1.583
 1.336  1.380
 1.267  1.335
 1.154  1.410
 1.174  1.313
 1.204  1.318
 1.176  1.319
 1.104  1.456
 1.163  1.453
NaN   NaN
 0.738  0.787
 0.823  0.917
 1.003  0.839
 1.073  0.787
 1.268  0.581
 1.214  0.562
 1.186  0.726
 1.187  0.528
 1.306  0.588
 1.566  0.342
 1.358  0.413
 1.204  0.113
 1.124  0.147
 1.092 -0.049
 1.102 -0.032
 1.331 -0.250
 1.352 -0.084
 1.153 -0.010
 1.165 -0.152
 1.328 -0.323
 1.190 -0.537
 1.360 -0.383
 1.243 -0.458
 1.096 -0.584
 0.947 -0.582
 0.907 -0.468
 0.822 -0.512
 0.831 -0.658
 0.971 -0.814
 0.999 -1.175
 1.086 -1.053
 1.082 -1.112
 1.064 -1.521
 1.116 -1.590
 1.225 -1.487
 1.134 -1.426
 1.151 -1.524
 0.941 -1.562
 0.917 -1.586
 0.801 -1.668
 0.862 -1.652
 0.964 -1.366
 0.953 -1.152
 1.115 -1.271
 0.836 -1.322
 0.886 -1.487
 0.938 -1.866
 1.189 -1.898
 1.158 -1.836
 0.580 -1.860
 0.287 -1.897
NaN   NaN
 0.261  0.071
 0.185  0.092
 0.480  0.141
 0.689  0.017
 0.539 -0.169
 0.154  0.041
-0.053 -0.051
-0.069  0.246
 0.075  0.306
 0.398  0.437
 0.339  0.719
 0.392  0.703
 0.346  0.931
 0.666  0.783
 0.708  1.141
 0.626  1.371
 0.585  1.485
 0.588  1.374
 0.438  1.315
 0.419  1.437
 0.655  1.365
 0.574  1.713
 0.395  1.944
 0.303  1.903
 0.280  1.472
 0.126  1.445
 0.021  1.451
 0.094  1.376
 0.131  1.225
 0.382  1.422
 0.252  1.678
 0.627  1.809
 0.612  1.757
 0.674  1.815
 0.821  1.722
 0.786  1.669
 1.087  1.772
 1.186  1.698
 1.005  1.801
 0.947  1.730
 0.924  1.528
 0.958  1.778
 0.999  1.668
 0.838  1.779
 0.700  1.827
 0.537  1.725
 0.648  1.713
 0.321  1.668
 0.146  1.683
-0.129  1.781
-0.169  1.581
NaN   NaN
 0.518  0.338
 0.561  0.380
 0.440  0.532
 0.158  0.678
-0.041  0.512
-0.442  0.467
-0.562  0.685
-0.520  0.711
-0.592  0.532
-0.751  0.689
-0.413  0.859
-0.429  0.944
-0.494  0.940
-0.482  0.752
-0.595  0.622
-0.707  0.553
-0.488  0.264
-0.181  0.178
-0.685  0.210
-0.614 -0.479
-0.694 -0.529
-0.432 -0.883
-0.358 -0.755
-0.334 -1.271
-0.198 -1.298
-0.299 -1.606
-0.229 -1.167
-0.247 -0.837
-0.237 -0.867
-0.248 -0.510
-0.473 -0.357
-0.399 -0.400
-0.400 -0.008
-1.029 -0.321
-1.491 -0.199
-1.422  0.032
-1.211  0.011
-1.433 -0.509
-1.682 -0.183
-1.790 -0.122
-1.500  0.133
-1.453  0.122
-1.261  0.095
-1.078  0.396
-1.001  0.427
-1.367  0.309
-1.507  0.112
-1.231  0.164
-1.500  0.114
-1.457  0.561
-1.606  0.672
NaN   NaN
 0.771  0.469
 0.588  0.379
 0.527  0.374
 0.582  0.163
 0.688 -0.024
 0.473  0.040
 0.651 -0.195
 0.606  0.133
 0.809  0.264
 0.634  0.309
 0.707  0.265
 0.865 -0.007
 0.892 -0.134
 0.758 -0.325
 0.737 -0.063
 0.698  0.117
 0.770  0.246
 0.850  0.218
 0.928  0.257
 1.290  0.459
 1.437  0.435
 1.548  0.500
 1.540  0.710
 1.747  0.922
 1.784  0.668
 1.690  0.601
 1.847  0.589
 1.868  0.651
 1.685  0.624
 1.602  0.722
 1.414  0.916
 1.433  0.903
 1.420  0.786
 1.240  0.861
 1.214  0.696
 0.892  0.547
 0.848  0.524
 0.692  0.630
 0.704  0.657
 0.546  0.741
 0.690  0.842
 0.542  0.806
 0.483  1.050
 0.330  0.883
 0.202  0.546
 0.021  0.478
-0.023  0.646
 0.138  0.700
 0.012  0.864
-0.286  0.868
-0.548  0.508
NaN   NaN
 0.878  0.255
 0.970  0.068
 0.972  0.108
 1.121 -0.085
 1.110  0.015
 0.945 -0.264
 0.787 -0.197
 1.031 -0.050
 0.950  0.137
 1.014  0.007
 1.318  0.035
 1.330 -0.098
 1.542 -0.051
 1.465 -0.409
 1.611 -0.106
 1.613 -0.198
 1.740 -0.039
 1.501 -0.068
 1.519  0.125
 1.499  0.155
 1.411  0.171
 1.276  0.128
 1.345  0.207
 1.086 -0.016
 1.263  0.091
 1.232 -0.094
 1.393 -0.116
 1.511  0.139
 1.446 -0.010
 1.181  0.102
 1.233  0.153
 1.361 -0.027
 1.337  0.037
 1.191  0.298
 1.294  0.419
 1.120  0.149
 1.034  0.078
 0.800 -0.042
 0.691 -0.049
 0.581 -0.120
 0.327 -0.118
 0.328  0.067
 0.159 -0.248
 0.218 -0.598
-0.161 -0.751
-0.285 -0.518
-0.478 -0.389
-0.755 -0.510
-0.518 -0.735
-0.688 -0.809
-0.781 -0.784
NaN   NaN
 0.525  0.152
 0.647  0.286
 0.737  0.177
 0.772  0.285
 0.978  0.187
 1.003  0.269
 0.955  0.305
 0.744  0.342
 0.604  0.122
 0.623  0.272
 0.487  0.429
 0.589  0.174
 0.687 -0.038
 0.735 -0.462
 0.352 -0.592
 0.503 -0.697
 0.489 -0.400
 0.840 -0.356
 0.983 -0.311
 0.979 -0.265
 0.906 -0.618
 0.891 -0.658
 1.022 -0.570
 1.206 -0.580
 1.226 -0.526
 0.909 -0.326
 0.953 -0.511
 1.011 -0.721
 1.053 -0.868
 1.104 -1.230
 1.008 -1.186
 1.121 -1.229
 1.216 -1.200
 1.378 -1.122
 1.504 -0.931
 1.178 -1.008
 1.198 -1.036
 0.998 -1.176
 1.044 -1.370
 0.938 -1.352
 0.795 -1.461
 0.646 -1.502
 0.727 -1.220
 0.885 -1.258
 0.692 -0.954
 0.649 -0.897
 0.682 -0.801
 0.537 -0.529
 0.298 -0.696
 0.340 -0.715
 0.501 -0.750
NaN   NaN
 0.022  0.377
 0.124  0.061
 0.230  0.226
 0.280  0.111
 0.407  0.454
 0.219  0.636
 0.011  0.392
 0.258  0.570
 0.280  0.744
 0.220  0.933
 0.158  1.092
 0.290  1.191
 0.524  1.161
 0.669  1.028
 0.567  1.035
 0.601  0.815
 0.877  0.739
 0.623  0.624
 0.780  0.576
 0.748  0.715
 0.693  0.715
 0.507  0.586
 0.661  0.663
 0.436  0.646
 0.430  0.645
 0.662  0.656
 0.884  0.607
 1.042  0.548
 1.071  0.554
 1.191  0.369
 1.006  0.414
 0.935  0.270
 0.994  0.079
 0.710  0.267
 0.695 -0.142
 0.790 -0.251
 0.797 -0.335
 0.779 -0.326
 0.608 -0.497
 0.835 -0.368
 0.906 -0.258
 0.862 -0.291
 0.662  0.056
 0.522  0.071
 0.763 -0.064
 0.704 -0.130
 0.558 -0.050
 0.829 -0.193
 0.642 -0.076
 0.549 -0.271
 0.427 -0.169
NaN   NaN
 0.467  0.289
 0.634  0.288
 0.617  0.103
 0.563  0.326
 0.517  0.377
 0.507  0.617
 0.658  0.603
 0.758  0.645
 0.846  0.644
 0.731  0.863
 0.674  0.698
 0.657  0.946
 0.732  1.028
 0.567  0.869
 0.563  0.969
 0.442  0.935
 0.670  1.179
 0.901  1.132
 0.842  1.071
 0.874  1.024
 0.792  1.084
 0.691  1.080
 0.591  1.099
 0.572  1.110
 0.463  1.437
 0.629  1.454
 0.369  1.526
 0.333  1.512
 0.126  1.741
 0.116  1.538
 0.121  1.437
 0.047  1.253
 0.064  1.383
 0.249  1.622
 0.351  1.497
 0.405  1.701
 0.343  1.542
 0.443  1.369
 0.583  1.254
 0.478  1.354
 0.636  1.188
 0.543  1.194
 0.316  1.438
 0.110  1.390
 0.358  1.541
 0.240  1.631
 0.441  1.468
 0.450  1.419
 0.436  1.309
 0.509  1.476
 0.622  1.576
NaN   NaN
 0.538  0.055
 0.596  0.187
 0.552  0.172
 0.592  0.426
 0.546  0.421
 0.378  0.484
-0.004  0.506
-0.166  0.415
-0.081  0.426
-0.191  0.033
-0.115 -0.184
-0.118 -0.433
-0.137 -0.477
-0.232 -0.738
-0.137 -1.091
 0.220 -0.889
 0.059 -0.853
 0.232 -0.942
 0.495 -1.233
 0.583 -1.151
 0.603 -1.102
 0.585 -1.020
 0.508 -1.089
 0.184 -1.118
-0.040 -0.766
 0.065 -1.156
 0.359 -1.275
 0.588 -1.329
 0.816 -1.294
 0.781 -1.404
 0.619 -1.342
 0.370 -1.673
 0.365 -2.085
 0.361 -2.474
 0.252 -2.571
 0.183 -2.537
 0.552 -2.444
 0.556 -2.065
 0.625 -2.089
 0.602 -2.254
 0.582 -2.235
 0.402 -2.461
-0.021 -2.297
 0.017 -2.597
 0.032 -2.628
 0.171 -2.565
 0.226 -2.700
 0.132 -2.627
 0.028 -2.231
 0.190 -2.157
 0.323 -2.434
NaN   NaN
 0.233  0.761
 0.365  0.959
 0.210  0.877
 0.145  0.797
 0.186  0.766
 0.116  0.568
 0.196  0.854
 0.406  0.727
 0.315  0.990
 0.082  1.011
 0.258  1.065
 0.339  1.221
 0.343  1.142
 0.875  1.164
 0.821  0.992
 0.966  1.098
 1.012  1.273
 1.107  1.434
 1.148  1.316
 1.268  1.256
 1.267  1.577
 1.151  1.789
 1.003  1.793
 0.897  1.754
 0.858  1.812
 0.891  1.678
 0.761  1.496
 0.727  1.601
 0.706  1.618
 0.770  1.625
 0.573  1.511
 0.552  1.438
 0.513  1.656
 0.345  1.601
 0.523  1.710
 0.623  1.925
 0.618  1.735
 0.542  1.780
 0.611  1.790
 0.882  2.013
 0.577  1.958
 0.282  1.962
 0.354  2.156
 0.420  2.277
 0.342  2.165
 0.209  2.233
-0.004  2.263
-0.025  2.283
-0.051  2.135
-0.279  2.122
-0.322  2.120
NaN   NaN
 0.829  0.387
 0.877  0.420
 0.996  0.396
 1.280  0.300
 1.019  0.574
 0.995  0.637
 1.246  0.501
 1.195  0.482
 1.291  0.616
 1.380  0.492
 1.369  0.766
 1.407  0.608
 1.232  0.498
 1.119  0.629
 1.005  0.590
 0.856  0.624
 0.954  0.657
 0.844  0.687
 0.702  0.572
 0.755  0.578
 0.706  0.533
 0.987  0.265
 0.772  0.311
 0.905  0.305
 1.018  0.101
 0.966  0.167
 1.144  0.205
 1.312  0.410
 1.310  0.478
 1.372  0.570
 1.419  0.614
 1.284  0.872
 1.436  1.090
 1.467  1.331
 1.816  1.102
 1.988  0.857
 1.842  0.928
 1.959  1.043
 1.826  1.264
 2.041  0.911
 1.958  0.933
 2.046  0.956
 1.791  1.034
 1.710  0.866
 1.748  0.783
 1.978  0.618
 1.879  0.601
 1.698  0.563
 1.571  0.235
 1.584  0.116
 1.320  0.072
NaN   NaN
 0.572  0.545
 0.666  0.571
 0.908  0.487
 0.816  0.553
 0.735  0.533
 0.817  0.326
 0.654  0.239
 0.201  0.320
 0.221 -0.249
 0.166 -0.085
 0.368 -0.047
 0.372  0.183
 0.568 -0.078
 0.757 -0.334
 0.906 -0.121
 0.560  0.049
 0.317  0.053
 0.369  0.321
 0.337  0.514
 0.357  0.629
 0.304  0.411
-0.005  0.297
-0.147  0.393
-0.062 -0.035
 0.099  0.120
 0.589  0.140
 0.553  0.072
 0.525  0.123
 0.547  0.638
 0.355  0.602
 0.346  0.570
 0.087  0.682
-0.049  0.536
-0.338  0.512
-0.500  0.633
-0.524  0.503
-0.623  0.549
-0.607  0.451
-0.878  0.248
-0.843  0.371
-0.786  0.681
-0.895  0.766
-0.684  0.788
-0.662  0.672
-0.562  0.789
-0.593  0.795
-0.586  0.567
-0.357  0.366
-0.281  0.461
-0.523 -0.166
-0.775 -0.010
NaN   NaN
 0.508  0.956
 0.618  0.992
 0.480  1.250
 0.445  1.439
 0.323  1.245
 0.206  1.394
-0.055  1.434
-0.122  1.521
-0.198  1.945
-0.288  1.880
-0.555  2.003
-0.470  2.149
-0.702  2.140
-0.920  2.031
-0.629  2.220
-0.638  1.938
-0.226  1.867
-0.088  1.662
 0.166  1.976
 0.310  2.086
 0.414  1.987
 0.508  1.961
 0.871  1.971
 0.830  1.867
 0.814  1.793
 0.857  1.796
 0.672  1.802
 0.645  1.804
 0.570  1.647
 0.288  1.583
 0.331  1.588
 0.563  1.472
 0.756  2.024
 0.790  2.145
 0.542  2.296
 0.554  2.591
 0.510  2.571
 0.338  2.456
 0.387  2.474
 0.619  2.523
 0.532  2.517
 0.362  2.434
 0.481  2.210
 0.525  2.382
 0.285  2.002
 0.138  2.048
 0.167  1.954
 0.221  2.264
 0.126  2.335
 0.242  2.639
 0.654  2.771
NaN   NaN
 0.824  0.391
 1.023  0.394
 0.813  0.268
 0.760  0.183
 0.770  0.256
 0.770  0.352
 0.925  0.252
 0.980  0.235
 1.063  0.118
 1.160  0.606
 1.160  0.617
 1.227  0.828
 1.249  0.929
 1.178  1.158
 1.120  0.993
 1.233  0.985
 1.292  0.996
 1.243  1.151
 1.302  0.982
 1.391  1.063
 1.723  0.951
 1.912  0.676
 2.034  0.718
 2.033  0.559
 1.865  0.558
 1.748  0.473
 1.677  0.603
 1.639  0.567
 1.719  0.496
 1.683  0.760
 1.591  0.801
 1.299  0.761
 1.082  0.833
 1.135  0.714
 1.122  0.652
 1.270  0.660
 1.249  0.719
 1.190  0.777
 1.122  0.764
 1.203  0.574
 1.301  0.389
 1.470  0.469
 1.611  0.548
 1.390  0.571
 1.606  0.615
 1.505  0.910
 1.441  1.079
 1.283  0.913
 1.257  0.906
 1.188  0.860
 1.276  1.191
NaN   NaN
 0.532  0.542
 0.374  0.600
 0.489  0.573
 0.388  0.642
 0.459  0.525
 0.544  0.673
 0.678  0.819
 0.749  0.911
 0.848  0.821
 0.684  0.705
 0.581  0.545
 0.542  0.620
 0.757  0.568
 0.891  0.578
 0.802  0.749
 0.772  0.725
 0.750  0.700
 0.622  0.463
 0.602  0.641
 0.698  0.355
 0.819  0.294
 0.735  0.252
 0.796  0.337
 0.970  0.168
 1.011  0.193
 0.748  0.253
 0.604  0.420
 0.525  0.599
 0.231  0.803
 0.048  0.775
 0.109  0.991
-0.083  1.418
 0.095  1.492
 0.017  1.565
-0.216  1.507
-0.087  1.703
 0.009  1.624
 0.209  1.491
 0.280  1.494
 0.257  1.311
 0.081  1.304
-0.017  1.404
-0.009  1.155
 0.331  1.022
 0.124  1.166
 0.260  1.183
 0.479  1.116
 0.465  1.180
 0.459  1.367
 0.460  1.428
 0.077  1.429
NaN   NaN
 0.234  0.658
 0.243  0.677
 0.399  0.611
 0.394  0.406
 0.227  0.110
 0.409  0.079
 0.532  0.070
 0.634  0.202
 0.175  0.370
-0.188  0.018
-0.369 -0.018
-0.257 -0.142
-0.335  0.064
-0.320  0.196
 0.021  0.366
 0.138  0.118
-0.023  0.533
 0.012  0.502
 0.143  0.531
-0.024  0.709
 0.183  0.348
 0.317  0.084
 0.336  0.075
 0.265 -0.051
 0.226 -0.466
 0.456 -0.482
 0.292 -0.319
-0.004 -0.681
-0.209 -0.735
-0.158 -0.752
-0.346 -0.573
-0.469 -0.309
-0.564 -0.365
-0.809 -0.642
-0.738 -0.756
-0.669 -0.796
-0.644 -0.617
-0.313 -0.785
-0.272 -0.856
-0.131 -0.530
-0.323 -0.447
 0.089 -0.159
 0.152 -0.202
 0.144 -0.267
 0.337 -0.418
 0.097 -0.436
 0.465 -0.221
 0.754 -0.430
 0.665 -0.834
 0.583 -0.741
 0.636 -0.502
NaN   NaN
 0.686  0.436
 0.947  0.640
 0.865  0.606
 1.119  0.703
 1.197  0.642
 1.227  0.659
 1.065  0.676
 1.000  0.633
 0.931  0.640
 0.701  0.630
 0.605  0.644
 0.553  0.712
 0.595  0.586
 0.813  0.672
 0.895  0.677
 0.917  0.632
 0.898  0.545
 0.856  0.438
 0.840  0.502
 0.793  0.191
 0.582 -0.041
 0.601 -0.059
 0.683  0.206
 0.287  0.220
 0.115  0.130
-0.063  0.407
-0.238  0.590
-0.639  0.284
-0.775  0.280
-0.805  0.260
-0.837  0.184
-1.003  0.438
-0.851 -0.237
-1.053 -0.371
-0.907  0.397
-0.973  0.435
-1.178  0.569
-1.442  0.623
-1.194  0.162
-0.967  0.473
-0.825  0.062
-0.923 -0.224
-0.484 -0.554
-0.366 -0.583
-0.120 -1.004
-0.064 -1.404
-0.152 -1.344
-0.426 -1.217
-0.544 -1.252
-0.166 -1.114
-0.024 -1.266
NaN   NaN
 0.928  0.740
 1.043  0.745
 1.225  0.506
 1.200  0.242
 0.983  0.173
 1.141  0.032
 0.991  0.062
 0.790 -0.037
 0.421  0.170
 0.084  0.228
-0.139  0.157
-0.044 -0.109
-0.393 -0.219
-0.621 -0.230
-0.173 -0.277
 0.044 -0.310
-0.157 -0.246
-0.563 -0.221
-0.929 -0.281
-1.045 -0.220
-1.205 -0.396
-1.174 -0.491
-1.259 -0.316
-1.380 -0.066
-1.502 -0.028
-1.516 -0.271
-2.014 -0.271
-2.062 -0.544
-1.969 -0.652
-1.697 -0.563
-1.959 -0.537
-1.849 -0.157
-2.109 -0.274
-1.923 -0.118
-1.896 -0.129
-1.566 -0.253
-1.622 -0.238
-1.749  0.191
-2.020  0.143
-2.013  0.263
-2.190  0.543
-2.201  0.472
-2.088  0.466
-2.040  0.109
-2.213  0.119
-2.108 -0.085
-2.469  0.066
-2.549 -0.065
-2.210 -0.190
-2.152 -0.302
-2.120  0.060
NaN   NaN
 0.315  0.180
 0.316  0.273
 0.115  0.367
-0.297  0.519
-0.375  0.560
-0.130  0.612
-0.109  0.595
 0.210  0.490
 0.141  0.512
 0.504  0.283
 0.986  0.410
 0.991  0.381
 1.119  0.379
 1.205  0.125
 1.214  0.179
 1.573  0.367
 1.758  0.265
 1.750  0.135
 1.661  0.222
 1.394 -0.034
 1.490 -0.046
 1.589 -0.058
 1.733 -0.176
 1.497 -0.185
 1.684 -0.219
 1.479 -0.008
 1.498  0.072
 1.415  0.002
 1.455 -0.028
 1.366  0.069
 1.443  0.281
 1.478  0.095
 1.163  0.017
 1.147  0.029
 1.077  0.203
 1.248  0.312
 0.974  0.337
 1.000  0.296
 0.923  0.452
 0.754  0.646
 0.600  0.603
 0.764  0.386
 0.809  0.621
 0.837  0.416
 0.777  0.259
 0.754 -0.050
 1.072  0.167
 1.018  0.253
 1.174  0.219
 1.345  0.157
 1.363  0.177
NaN   NaN
 0.195  0.033
 0.414  0.264
 0.703  0.255
 0.645  0.224
 0.335  0.629
 0.188  0.878
-0.260  0.781
-0.383  0.766
-0.253  0.818
-0.513  0.749
-0.745  0.628
-0.745  0.698
-0.629  0.697
-0.439  1.081
-0.608  1.136
-0.741  0.641
-0.846  0.719
-0.691  0.815
-0.666  1.256
-0.501  1.218
-0.607  1.203
-0.770  1.258
-0.967  1.161
-1.004  1.286
-1.259  1.574
-1.181  1.399
-1.308  1.072
-1.627  1.345
-1.335  1.184
-1.276  0.927
-1.296  0.983
-1.309  0.673
-1.437  0.753
-1.229  0.888
-0.941  0.762
-0.778  0.932
-0.895  0.678
-1.114  0.659
-1.178  0.598
-1.291  0.344
-1.102  0.537
-0.667  0.650
-0.955  0.683
-1.063  0.631
-0.946  0.854
-1.023  0.692
-1.067  0.644
-1.210  0.783
-0.979  0.812
-1.120  0.957
-0.993  1.185
NaN   NaN
 0.458  0.020
 0.543 -0.127
 0.187 -0.303
 0.478  0.004
 0.800  0.036
 0.699  0.034
 0.833 -0.052
 0.874 -0.113
 0.805 -0.018
 0.906  0.031
 0.630  0.229
 0.792  0.388
 0.568  0.364
 0.327  0.273
 0.257  0.368
-0.062  0.300
-0.089  0.252
-0.206  0.164
-0.017  0.009
-0.030  0.017
-0.192  0.174
-0.162  0.144
-0.131  0.025
-0.069 -0.208
-0.415 -0.520
-0.322 -0.549
-0.341 -0.512
-0.308 -0.620
-0.612 -0.472
-0.750 -0.744
-0.778 -0.586
-0.805 -0.337
-0.635 -0.036
-0.515  0.006
-0.440  0.142
-0.174  0.168
-0.121 -0.145
-0.097 -0.520
-0.155 -0.819
-0.203 -1.009
-0.517 -0.764
-0.128 -0.621
-0.238 -0.188
 0.100  0.096
 0.133 -0.037
 0.221  0.208
 0.461 -0.292
 0.564  0.087
 0.722  0.265
 0.796  0.496
 0.901  0.565
NaN   NaN
 0.254  0.966
 0.458  0.974
 0.372  0.889
 0.568  0.843
 0.633  0.782
 0.695  1.030
 0.813  0.953
 0.726  0.850
 0.818  0.977
 0.900  0.989
 0.937  0.997
 1.031  1.089
 1.064  1.131
 1.113  1.381
 1.021  1.418
 1.047  1.453
 1.041  1.386
 0.878  1.328
 0.583  1.561
 0.591  1.770
 0.299  1.576
 0.144  1.645
-0.177  1.714
 0.144  1.684
-0.101  1.436
 0.075  1.427
-0.284  1.593
-0.377  1.703
-0.473  1.868
-0.566  2.085
-0.477  2.032
-0.270  1.851
-0.416  1.862
-0.324  2.279
-0.437  2.269
-0.291  2.213
-0.471  1.984
-0.231  2.246
-0.146  2.367
 0.051  2.226
-0.326  1.901
-0.415  2.186
-0.262  2.408
-0.438  2.630
-0.330  2.750
-0.236  2.750
-0.514  2.696
-0.462  2.846
-0.545  2.950
-0.414  3.257
-0.415  3.113
NaN   NaN
 0.606  0.417
 0.309  0.079
 0.298  0.180
 0.342  0.535
 0.306  0.558
 0.224  0.781
 0.373  0.942
 0.380  1.063
 0.324  1.095
 0.522  0.988
 0.443  0.828
 0.740  0.982
 0.647  1.054
 0.643  0.879
 0.719  0.749
 0.592  0.727
 0.726  0.647
 0.565  0.645
 0.578  0.761
 0.738  0.623
 0.770  0.961
 0.977  0.998
 0.942  1.014
 0.854  1.171
 0.750  1.370
 0.563  1.522
 0.369  1.579
 0.546  1.722
 0.593  1.600
 0.616  1.568
 0.539  1.323
 0.630  1.596
 0.668  1.601
 0.561  1.824
 0.471  1.898
 0.550  1.994
 0.506  1.928
 0.210  1.845
 0.194  1.950
 0.246  1.830
 0.382  2.049
 0.633  2.119
 0.558  1.982
 0.431  1.841
 0.439  1.763
 0.261  1.766
 0.230  1.999
 0.066  2.026
 0.125  2.043
-0.031  2.304
 0.084  2.187
NaN   NaN
 0.793  0.162
 0.841  0.093
 0.845 -0.149
 1.066  0.063
 1.009  0.017
 0.985  0.046
 1.252  0.024
 1.484 -0.200
 1.326 -0.172
 1.277 -0.064
 0.972 -0.232
 0.934 -0.168
 0.766 -0.434
 0.775 -0.559
 0.727 -0.223
 0.997 -0.245
 1.184 -0.152
 1.169 -0.028
 1.150  0.020
 1.338  0.206
 1.236  0.348
 1.168  0.433
 1.119  0.342
 0.955  0.176
 1.208  0.261
 0.959  0.036
 0.897  0.108
 1.067 -0.044
 1.149 -0.116
 1.366  0.128
 1.610  0.013
 1.765 -0.225
 1.899 -0.189
 1.939 -0.191
 2.025 -0.305
 2.136 -0.576
 1.991 -0.796
 2.163 -0.858
 2.236 -0.701
 2.186 -0.543
 1.992 -0.967
 1.756 -1.051
 1.876 -1.189
 2.002 -0.928
 1.847 -1.138
 1.518 -1.085
 1.401 -1.067
 1.307 -1.264
 1.391 -0.820
 1.365 -0.813
 1.139 -0.479
NaN   NaN
 0.387  0.745
 0.346  0.963
 0.236  0.659
 0.179  0.493
 0.628  0.427
 0.439  0.493
 0.303  0.265
 0.523  0.489
 0.357  0.569
 0.337  0.477
 0.201  0.248
 0.112  0.111
 0.012  0.024
-0.322  0.444
-0.162  0.577
-0.275  0.722
-0.002  0.754
 0.039  0.736
-0.181  0.624
-0.100  0.363
 0.079  0.719
-0.083  0.630
-0.112  0.797
-0.257  0.988
-0.263  1.015
-0.095  1.087
-0.022  1.252
 0.195  1.282
 0.214  1.444
 0.217  1.677
 0.505  1.532
 0.438  1.703
 0.119  1.684
 0.120  1.789
 0.105  1.631
-0.149  1.875
 0.104  1.942
 0.076  1.943
 0.054  1.774
 0.440  1.554
 0.295  1.447
-0.024  1.744
-0.032  1.666
 0.018  1.690
-0.122  1.552
 0.046  1.376
 0.127  1.203
 0.030  1.290
 0.139  1.476
 0.025  1.482
 0.126  1.474
NaN   NaN
 0.060  0.942
 0.059  0.933
 0.165  0.882
 0.213  0.995
 0.398  0.915
 0.312  0.959
 0.506  1.022
 0.534  0.743
 0.477  0.804
 0.379  0.699
 0.281  0.735
 0.415  0.826
 0.326  0.877
 0.382  1.026
 0.375  0.998
 0.377  1.156
 0.449  1.027
 0.528  1.108
 0.539  1.024
 0.348  0.941
 0.264  0.750
-0.029  0.595
-0.394  0.849
-0.405  0.859
-0.477  1.091
-0.390  0.997
-0.253  0.874
-0.206  0.789
-0.361  0.868
-0.471  0.776
-0.768  0.854
-0.785  0.843
-0.730  1.103
-0.568  1.249
-0.617  1.162
-0.663  1.386
-0.932  1.144
-0.714  1.227
-0.465  1.137
-0.371  1.239
-0.201  1.267
-0.152  1.302
-0.117  1.455
-0.114  1.017
-0.103  1.455
-0.216  1.501
 0.014  1.311
 0.168  1.114
 0.030  0.832
-0.024  0.966
-0.297  0.839
NaN   NaN
 0.754  0.599
 0.806  0.346
 0.793  0.285
 0.913  0.115
 0.806 -0.093
 0.728 -0.114
 0.470 -0.097
 0.679 -0.208
 0.708 -0.365
 0.735 -0.446
 0.951 -0.388
 1.092 -0.322
 1.003 -0.286
 0.917 -0.565
 0.680 -0.817
 0.766 -0.993
 0.867 -1.196
 0.761 -1.212
 0.704 -1.505
 0.400 -1.540
-0.009 -1.465
-0.296 -1.362
-0.497 -1.419
-0.550 -1.046
-0.490 -0.564
-0.626 -0.578
-0.374 -0.316
-0.416  0.097
-0.575  0.500
-0.361  0.454
-0.279  0.376
-0.287  0.538
-0.297  0.361
-0.345  0.850
-0.490  0.893
-0.395  0.916
 0.007  0.951
-0.030  1.042
 0.220  1.192
 0.197  0.942
-0.095  1.144
-0.105  1.060
-0.198  0.845
-0.278  0.983
-0.341  1.062
-0.400  1.222
-0.315  1.259
-0.094  1.237
-0.265  1.219
-0.270  1.147
-0.297  1.101
NaN   NaN
 0.564  0.985
 0.678  1.015
 0.570  0.972
 0.520  1.118
 0.532  1.188
 0.714  1.199
 0.934  1.388
 0.977  1.065
 0.961  1.054
 1.015  0.837
 0.745  0.648
 0.694  0.680
 0.734  0.706
 0.847  0.507
 0.696  0.535
 0.691  0.498
 0.915  0.487
 1.228  0.269
 0.988  0.450
 1.132  0.356
 1.126  0.328
 1.146  0.626
 1.033  0.289
 0.947  0.115
 0.811 -0.310
 0.575 -0.172
 0.518 -0.056
 0.558 -0.110
 0.873 -0.029
 0.717  0.148
 0.641  0.016
 0.879 -0.103
 0.773  0.057
 0.801  0.311
 0.696  0.156
 0.725 -0.034
 0.525  0.032
 0.469  0.066
 0.252  0.205
 0.171  0.407
-0.035  0.662
 0.185  0.704
 0.132  0.790
 0.289  0.658
 0.636  0.382
 0.769  0.465
 0.671  0.388
 0.257  0.237
-0.158  0.271
-0.168  0.554
-0.300  0.727
NaN   NaN
 0.552  0.069
 0.670  0.093
 0.508  0.339
 0.443  0.561
 0.414  0.741
 0.340  0.959
 0.404  0.750
 0.327  0.602
 0.139  0.618
 0.224  0.590
 0.237  0.606
 0.214  0.576
-0.065 -0.041
-0.519  0.054
-0.324 -0.073
-0.121 -0.267
-0.068 -0.068
 0.156 -0.145
 0.586  0.003
 0.837 -0.125
 1.056  0.143
 0.909  0.398
 0.678  0.513
 0.677  0.632
 0.756  0.687
 1.122  0.750
 1.162  0.683
 1.340  0.663
 1.219  0.363
 1.501  0.541
 1.541  0.379
 1.551  0.496
 1.690  0.487
 1.658  0.540
 1.795  0.531
 1.834  0.555
 1.811  0.515
 2.022  0.655
 1.954  0.766
 1.908  0.701
 2.061  0.531
 1.981  0.669
 2.090  0.590
 2.116  0.704
 2.030  0.590
 2.021  0.518
 1.883  0.602
 1.817  0.495
 1.939  0.641
 2.107  0.589
 2.055  0.875
NaN   NaN
 0.416  0.086
 0.257 -0.152
 0.390 -0.052
 0.501 -0.064
 0.318  0.033
-0.094  0.154
-0.191 -0.144
-0.278 -0.112
-0.187  0.026
 0.111 -0.238
 0.263 -0.039
 0.601 -0.263
 0.639 -0.320
 0.379 -0.276
 0.450  0.115
 0.408  0.492
 0.402  0.487
 0.549  0.073
 0.013  0.311
 0.019  0.209
 0.302  0.316
 0.151  0.551
-0.068  0.726
 0.061  0.963
 0.205  1.009
 0.529  0.783
 0.524  0.834
 0.304  0.850
 0.421  0.812
 0.398  0.638
 0.245  0.890
 0.308  1.021
 0.313  1.192
 0.467  1.194
 0.366  1.194
 0.394  1.331
 0.483  1.424
 0.513  1.337
 0.731  1.454
 0.950  1.673
 0.966  1.639
 0.915  1.615
 0.962  1.842
 0.857  1.709
 0.706  1.635
 0.641  1.601
 0.659  1.528
 0.815  1.455
 0.816  1.361
 0.699  1.569
 0.778  1.540
NaN   NaN
 0.718  0.214
 0.658  0.593
 0.655  0.539
 0.739  0.630
 0.763  0.291
 0.738  0.484
 0.753  0.478
 1.212  0.477
 1.344  0.461
 1.501  0.628
 1.568  0.582
 1.599  0.400
 1.405  0.151
 1.402 -0.047
 1.460 -0.214
 1.403 -0.315
 1.635 -0.261
 1.629 -0.458
 1.836 -0.355
 1.643 -0.164
 1.648 -0.015
 1.807 -0.306
 1.625 -0.484
 1.639 -0.408
 1.754 -0.306
 1.961  0.081
 2.152  0.188
 2.216  0.073
 2.479  0.284
 2.411  0.227
 2.312  0.341
 2.071  0.420
 2.143  0.497
 2.420  0.730
 2.287  0.612
 2.336  0.624
 2.401  0.598
 2.253  0.457
 2.187  0.559
 2.483  0.409
 2.464 -0.000
 2.582  0.144
 2.527  0.045
 2.304  0.254
 2.063  0.258
 2.064  0.308
 2.164  0.056
 2.293  0.007
 2.109 -0.123
 2.130 -0.102
 2.163 -0.130
NaN   NaN
 0.376  0.014
-0.022  0.010
 0.172 -0.297
 0.097 -0.431
 0.145 -0.260
 0.036 -0.064
 0.132 -0.488
-0.387 -1.159
-0.338 -1.619
-0.064 -1.481
-0.134 -1.429
-0.183 -1.479
 0.020 -1.118
-0.055 -1.275
-0.059 -1.090
-0.301 -1.306
-0.007 -1.026
-0.083 -1.017
 0.139 -1.279
-0.060 -1.491
-0.221 -1.408
 0.122 -1.398
-0.046 -2.034
-0.168 -2.440
-0.233 -2.113
-0.544 -2.144
-0.542 -2.345
-0.752 -2.282
-0.763 -2.137
-0.242 -2.044
-0.391 -2.099
-0.494 -2.045
-0.252 -1.888
-0.547 -2.011
-0.644 -2.429
-0.794 -2.320
-0.844 -2.314
-0.680 -2.076
-0.594 -2.130
-0.742 -2.460
-0.850 -2.405
-1.021 -2.234
-0.773 -1.780
-0.911 -2.235
-1.091 -2.478
-0.514 -2.688
-0.577 -2.953
-0.734 -2.589
-0.884 -2.318
-0.579 -2.525
-0.447 -2.828
NaN   NaN
 0.147  0.767
 0.049  0.668
 0.230  0.686
 0.190  0.636
 0.579  0.823
 0.578  0.944
 0.642  1.010
 0.560  0.899
 0.933  0.710
 0.811  0.574
 0.949  0.595
 0.850  0.583
 0.946  0.499
 1.001  0.499
 0.889  0.634
 0.918  0.589
 0.990  0.532
 1.174  0.490
 1.401  0.573
 1.269  0.426
 1.391  0.228
 1.804  0.305
 2.165  0.085
 1.889  0.139
 2.088  0.145
 2.018  0.402
 2.008  0.289
 1.996  0.497
 1.851  0.344
 1.535  0.390
 1.635  0.425
 1.571  0.426
 1.635  0.242
 1.642  0.523
 1.695  0.343
 1.646  0.618
 1.592  0.557
 1.733  0.535
 1.923  0.335
 1.914  0.206
 1.907 -0.216
 1.680 -0.175
 1.739  0.165
 1.683  0.430
 1.648  0.514
 1.747  0.629
 1.829  0.496
 1.820  0.560
 1.712  0.468
 1.583  0.645
 1.750  0.667
NaN   NaN
 0.933  0.930
 0.863  0.992
 1.009  1.041
 0.932  0.995
 0.927  1.166
 0.947  1.018
 0.647  1.110
 0.564  1.065
 0.677  1.009
 0.784  0.914
 0.836  0.765
 0.758  0.648
 0.881  0.579
 0.827  0.703
 0.683  0.882
 0.681  0.944
 0.641  0.887
 0.493  0.864
 0.679  0.809
 0.660  0.976
 0.386  0.991
 0.528  0.795
 0.666  0.781
 0.763  0.923
 0.803  0.585
 0.574  0.714
 0.395  0.446
 0.282  0.344
 0.404  0.047
 0.412 -0.022
 0.122  0.316
 0.475  0.292
 0.305 -0.023
 0.566  0.116
 0.849  0.185
 1.067  0.146
 0.659  0.072
 0.724  0.268
 0.767  0.351
 0.710  0.186
 0.779  0.094
 0.836  0.316
 0.908  0.053
 0.717  0.073
 0.715  0.210
 0.885  0.310
 0.915  0.072
 0.759  0.055
 1.023 -0.127
 0.876 -0.141
 0.961 -0.250
NaN   NaN
 0.024  0.572
-0.060  0.517
-0.115  0.564
-0.167  0.697
 0.017  0.755
-0.137  0.726
-0.354  0.676
-0.071  0.765
 0.328  0.974
 0.279  0.977
 0.333  0.998
-0.058  0.885
-0.235  1.191
-0.488  1.118
-0.257  1.307
-0.221  1.311
-0.301  1.113
-0.313  1.021
-0.403  1.015
-0.421  1.105
-0.439  1.335
-0.624  1.367
-0.658  1.390
-0.687  1.275
-0.716  1.422
-0.842  1.558
-0.668  1.662
-0.639  1.689
-1.020  1.902
-1.210  1.801
-0.945  1.800
-1.068  1.945
-0.755  1.801
-0.459  1.658
-0.288  1.950
-0.425  2.358
-0.557  2.037
-0.610  1.889
-0.657  1.814
-0.779  1.687
-0.577  1.697
-0.778  1.672
-0.887  1.269
-1.067  1.283
-1.235  1.227
-1.468  1.000
-1.762  0.994
-1.780  0.908
-2.152  0.773
-2.267  0.919
-2.129  1.020
NaN   NaN
 0.181  0.894
 0.210  0.657
 0.016  0.717
 0.098  0.804
 0.213  0.773
 0.111  0.795
 0.092  0.776
 0.177  0.589
-0.141  0.339
-0.383  0.292
-0.501  0.070
-0.205  0.050
-0.009  0.325
 0.195  0.412
 0.401  0.648
 0.284  0.528
 0.243  0.664
 0.403  1.013
 0.233  1.000
 0.033  1.065
 0.016  1.094
-0.311  1.009
-0.304  0.945
-0.324  0.967
-0.191  0.809
-0.065  0.785
-0.212  0.678
-0.346  0.634
-0.491  0.680
-0.441  0.905
-0.113  0.835
-0.425  0.738
-0.403  0.700
-0.534  0.622
-0.792  0.680
-0.763  0.960
-0.560  1.067
-0.535  1.209
-0.588  1.142
-0.678  1.100
-0.848  1.037
-1.095  1.016
-0.966  0.951
-1.065  0.799
-1.057  0.261
-0.735 -0.287
-0.819 -0.445
-1.044 -0.258
-1.192 -0.216
-1.674 -0.425
-1.576 -0.328
NaN   NaN
 0.450  0.888
 0.650  0.934
 0.334  1.002
 0.316  0.879
 0.382  0.743
 0.545  0.785
 0.648  0.696
 0.139  0.960
 0.132  0.897
-0.163  0.848
-0.244  1.080
 0.002  1.438
-0.216  1.440
-0.307  1.361
-0.110  1.320
-0.071  1.409
 0.000  1.276
-0.207  1.346
-0.246  1.150
-0.252  1.424
-0.485  1.319
-0.433  1.434
-0.460  1.583
-0.278  1.449
-0.372  1.388
-0.296  1.453
 0.047  1.244
 0.091  1.525
 0.249  1.452
-0.116  1.319
-0.151  1.214
-0.090  1.103
-0.108  1.078
-0.149  0.827
-0.261  0.807
-0.428  0.737
-0.382  0.827
-0.355  1.089
-0.302  1.241
-0.232  1.364
-0.058  1.037
 0.338  1.105
 0.125  1.272
 0.301  1.247
 0.363  1.257
 0.229  1.221
 0.221  1.034
 0.196  0.738
-0.099  0.593
-0.198  0.749
-0.032  0.732
NaN   NaN
 0.826  0.635
 0.773  0.624
 0.891  0.529
 0.751  0.175
 0.810  0.462
 1.015  0.218
 1.084  0.449
 1.092  0.663
 1.223  0.805
 1.199  0.850
 1.324  0.658
 1.548  0.888
 1.674  1.073
 1.775  0.900
 1.803  0.844
 1.788  0.749
 1.780  0.602
 1.766  0.533
 1.769  0.516
 1.680  0.522
 1.314  0.464
 1.447  0.451
 1.453  0.566
 1.481  0.745
 1.497  0.836
 1.218  0.941
 1.388  1.087
 1.347  1.320
 1.191  1.442
 1.301  1.339
 1.247  1.334
 0.935  1.351
 1.011  1.379
 1.017  1.440
 1.181  1.584
 1.141  1.696
 1.183  1.755
 1.057  1.869
 1.238  1.642
 1.455  1.405
 1.456  1.406
 1.620  1.527
 1.463  1.583
 1.495  1.557
 1.449  1.532
 1.687  1.458
 1.753  1.371
 1.530  1.245
 1.622  1.259
 1.594  1.114
 1.658  1.183
NaN   NaN
 0.537  0.917
 0.531  0.902
 0.319  0.902
 0.565  0.993
 0.618  0.931
 0.655  1.040
 0.641  0.845
 0.599  0.836
 0.578  0.938
 0.669  0.923
 0.539  0.890
 0.568  0.871
 0.675  0.875
 0.673  0.912
 0.603  0.874
 0.661  0.906
 0.805  1.061
 0.723  1.032
 0.685  1.045
 0.664  0.889
 0.703  0.893
 0.556  0.911
 0.548  0.753
 0.472  0.669
 0.305  0.569
 0.516  0.703
 0.421  0.797
 0.479  0.666
 0.271  0.601
 0.340  0.629
 0.336  0.505
 0.310  0.744
 0.587  0.791
 0.308  0.955
 0.308  0.888
 0.154  1.077
 0.184  1.004
 0.154  1.083
 0.377  1.266
 0.301  1.225
 0.334  0.976
 0.308  1.057
 0.328  1.045
 0.478  0.906
 0.663  1.083
 0.714  1.080
 0.674  1.141
 0.813  1.287
 0.873  1.426
 0.865  1.493
 0.941  1.589
NaN   NaN
 0.259  0.717
 0.140  0.618
-0.052  0.550
-0.073  0.393
-0.031  0.410
-0.338  0.528
-0.456  0.611
-0.528  0.557
-0.707  0.600
-0.832  0.926
-1.046  1.141
-1.012  1.439
-0.927  1.468
-1.000  1.553
-1.066  1.483
-0.931  1.392
-0.924  1.515
-0.988  1.441
-0.935  1.693
-0.851  1.748
-1.086  1.611
-1.147  1.735
-1.059  1.790
-1.275  1.778
-1.274  1.646
-1.305  1.794
-1.257  1.999
-1.273  2.035
-1.150  2.307
-1.270  2.235
-1.195  2.250
-1.225  2.231
-1.078  2.135
-1.025  2.105
-1.054  2.227
-1.193  2.424
-1.344  2.328
-1.331  2.560
-1.124  2.502
-0.977  2.730
-1.068  2.947
-0.803  2.892
-0.575  2.842
-0.481  2.793
-0.541  2.808
-0.659  2.783
-0.708  2.522
-0.457  2.890
-0.240  2.734
-0.200  2.651
 0.004  2.646
NaN   NaN
 0.280  0.646
 0.123  0.642
 0.159  0.667
 0.333  0.787
 0.408  0.698
 0.218  0.701
 0.266  0.605
 0.446  0.653
 0.446  0.276
 0.583  0.390
 0.540  0.749
 0.670  0.568
 0.596  0.400
 0.415  0.391
 0.572  0.218
 0.444  0.007
 0.602 -0.288
 0.577 -0.220
 0.453 -0.144
 0.667 -0.351
 0.640 -0.326
 0.805 -0.212
 0.804 -0.223
 0.663 -0.204
 0.700 -0.268
 0.854 -0.581
 1.134 -0.464
 1.291 -0.530
 1.114 -0.531
 1.148 -0.705
 1.163 -0.730
 1.113 -0.846
 1.178 -0.863
 1.008 -0.750
 0.962 -0.902
 0.957 -0.692
 1.061 -0.623
 1.076 -0.431
 1.116 -0.454
 1.201 -0.572
 0.912 -0.390
 0.878 -0.640
 0.972 -0.580
 0.857 -0.648
 0.992 -0.479
 0.824 -0.548
 0.767 -0.578
 0.623 -0.760
 0.389 -0.803
-0.108 -0.439
 0.195 -0.286
NaN   NaN
 0.566  0.139
 0.352  0.640
 0.051  0.894
 0.129  0.992
 0.129  1.161
 0.124  1.561
 0.082  1.596
 0.054  1.551
 0.110  1.510
-0.077  1.746
-0.258  1.972
 0.243  1.773
 0.191  2.025
 0.294  2.128
 0.475  2.250
 0.573  2.151
 0.671  1.982
 0.747  2.204
 0.745  2.383
 0.742  2.270
 0.733  2.200
 0.638  2.003
 0.543  2.221
 0.645  2.106
 0.711  1.973
 0.631  2.003
 0.513  1.804
 0.523  1.895
 0.489  1.940
 0.821  2.073
 0.933  2.065
 0.765  2.041
 0.643  2.079
 0.557  1.930
 0.452  1.870
 0.608  1.635
 1.014  1.746
 0.835  1.714
 0.641  1.744
 0.717  1.903
 0.610  1.893
 0.555  1.834
 0.623  1.913
 0.327  1.724
 0.196  1.733
-0.048  1.920
-0.038  2.034
 0.128  1.951
 0.066  2.077
 0.267  1.895
 0.110  1.535
NaN   NaN
 0.386  0.456
 0.582  0.625
 0.436  0.713
 0.714  0.492
 0.259  0.476
 0.148  0.510
 0.235  0.520
-0.110  0.436
-0.083  0.578
-0.236  0.562
-0.356  0.535
-0.624  0.426
-0.272  0.427
-0.314  0.645
-0.200  0.659
-0.468  0.685
-0.529  0.340
-0.686  0.173
-1.348  0.115
-1.185  0.168
-1.246 -0.249
-1.372  0.270
-0.837  0.368
-0.683  0.612
-0.896  0.767
-0.755  0.732
-0.760  0.793
-0.738  0.671
-0.898  0.408
-0.806  0.504
-0.996  0.163
-1.078  0.251
-1.411  0.558
-1.403  0.264
-1.391  0.296
-1.584  0.308
-1.651  0.329
-1.487  0.605
-1.294  0.688
-1.437  0.594
-1.272  0.739
-1.387  0.840
-1.399  0.675
-1.549  0.826
-1.633  0.759
-1.523  0.650
-1.516  0.694
-1.749  0.615
-1.577  0.522
-1.583  0.678
-1.683  0.654
NaN   NaN
 0.263  0.954
 0.575  0.697
 0.828  0.769
 0.767  0.630
 0.761  0.798
 0.699  0.805
 0.752  1.161
 0.871  0.964
 0.847  0.785
 0.994  0.747
 1.012  0.826
 0.829  0.828
 0.829  0.946
 0.897  1.016
 0.996  0.944
 1.067  0.861
 1.265  0.592
 1.147  0.620
 1.231  0.729
 1.218  0.486
 1.389  0.595
 1.394  0.496
 1.337  0.579
 1.165  0.610
 0.964  0.396
 0.900  0.398
 0.967  0.643
 1.096  0.692
 1.146  0.585
 1.276  0.618
 1.140  0.452
 1.143  0.499
 1.262  0.359
 1.170  0.309
 1.353  0.084
 1.283  0.225
 1.387  0.277
 1.448  0.275
 1.595  0.447
 1.513  0.549
 1.560  0.362
 1.502  0.479
 1.521  0.438
 1.527  0.489
 1.453  0.535
 1.411  0.865
 1.425  0.814
 1.465  0.723
 1.216  0.665
 1.225  0.859
 1.082  0.956
NaN   NaN
 0.976  0.761
 0.949  1.025
 0.725  0.846
 0.616  0.879
 0.657  0.826
 0.456  0.831
 0.694  0.629
 1.030  0.709
 1.163  0.672
 1.345  0.801
 1.405  0.620
 1.316  0.736
 1.129  0.713
 0.936  0.543
 1.042  0.588
 1.207  0.940
 1.006  1.223
 0.849  1.297
 0.810  1.512
 0.647  1.609
 0.596  1.635
 0.360  1.425
 0.367  1.590
 0.330  1.896
 0.366  1.918
 0.248  1.725
 0.163  2.021
 0.062  1.814
 0.102  1.893
-0.200  1.922
-0.422  1.927
-0.221  2.359
 0.147  2.610
 0.384  2.750
 0.306  2.470
 0.680  2.460
 0.688  2.481
 0.539  2.679
 0.711  2.667
 0.571  2.653
 0.501  2.561
 0.577  2.397
 0.566  2.211
 0.703  2.334
 0.437  2.487
 0.619  2.501
 0.552  2.467
 0.435  2.265
 0.289  2.243
 0.129  2.144
 0.288  2.259
NaN   NaN
 0.398  0.137
 0.502  0.416
 0.628  0.417
 0.701  0.572
 0.898  0.534
 0.869  0.300
 0.947  0.326
 1.175  0.397
 1.045  0.481
 0.746  0.557
 0.837  0.772
 0.896  0.852
 0.845  1.142
 0.792  1.076
 0.811  1.089
 0.878  1.067
 1.041  1.030
 0.914  0.854
 0.894  0.796
 0.791  0.958
 0.674  0.908
 0.837  0.776
 0.651  0.872
 0.509  0.479
 0.601  0.689
 0.498  0.642
 0.421  0.578
 0.279  0.647
 0.489  0.668
 0.547  0.299
 0.424  0.187
 0.269  0.246
 0.476  0.588
 0.458  0.775
 0.429  0.920
 0.395  0.969
 0.557  0.925
 0.585  0.831
 0.537  1.148
 0.438  1.374
 0.356  1.309
 0.438  1.255
 0.508  1.773
 0.476  1.876
 0.425  2.033
 0.613  2.233
 0.678  2.102
 0.733  2.129
 0.716  2.036
 0.923  2.092
 0.768  2.039
NaN   NaN
 0.808  0.648
 0.746  0.661
 0.553  0.788
 0.708  0.776
 0.596  0.790
 0.724  0.565
 0.674  0.640
 0.796  0.585
 0.771  0.684
 0.840  0.657
 0.766  0.806
 0.561  1.123
 0.550  1.265
 0.621  1.326
 0.893  1.260
 0.891  1.146
 0.838  1.197
 0.728  1.104
 0.830  1.132
 0.911  0.983
 0.913  0.717
 0.881  0.800
 0.958  0.856
 1.042  0.898
 1.181  0.708
 1.335  0.532
 1.194  0.374
 1.015  0.423
 1.145  0.428
 1.188  0.364
 1.196  0.567
 1.499  0.581
 1.225  0.366
 1.346  0.466
 1.456  0.638
 1.440  0.549
 1.455  0.762
 1.475  0.817
 1.576  0.686
 1.425  0.601
 1.589  0.757
 1.495  0.783
 1.706  0.903
 1.730  0.878
 1.669  0.869
 1.819  0.631
 1.671  0.877
 1.359  0.784
 1.342  0.917
 1.223  1.126
 1.243  1.088
NaN   NaN
 0.693  0.033
 0.653  0.152
 0.570  0.242
 0.704  0.106
 0.931  0.114
 1.003 -0.051
 1.353 -0.240
 1.497 -0.374
 1.613 -0.324
 1.766 -0.392
 1.630 -0.710
 1.460 -0.718
 1.556 -0.871
 1.608 -0.995
 1.581 -1.168
 1.745 -1.108
 1.539 -1.317
 1.671 -1.504
 1.808 -1.685
 1.284 -1.697
 1.306 -1.789
 1.026 -1.564
 1.065 -1.908
 1.201 -2.062
 1.249 -2.129
 1.208 -2.287
 1.095 -2.109
 0.865 -2.319
 1.236 -2.328
 1.404 -2.334
 1.649 -2.475
 1.540 -2.541
 1.879 -2.542
 1.810 -2.818
 1.519 -2.853
 1.656 -2.657
 1.678 -2.479
 1.713 -2.390
 1.739 -2.256
 1.541 -2.301
 1.454 -2.241
 1.271 -2.232
 1.342 -2.078
 1.468 -1.958
 1.392 -1.778
 1.353 -1.867
 1.549 -1.711
 1.384 -1.678
 1.424 -1.743
 1.288 -1.683
 1.128 -1.667
NaN   NaN
 0.447  0.696
 0.328  0.464
 0.357  0.477
 0.171  0.524
 0.239  0.836
 0.301  0.973
 0.207  0.736
 0.282  0.796
 0.234  0.424
 0.292  0.547
 0.258  0.633
 0.569  0.512
 0.157  0.460
 0.192  0.467
-0.044  0.709
 0.280  0.763
 0.313  0.766
 0.181  0.785
 0.179  0.959
-0.099  0.726
-0.093  0.701
 0.114  0.734
 0.089  0.890
 0.250  0.963
 0.225  0.861
 0.451  0.843
 0.139  0.831
 0.277  0.930
 0.376  0.865
 0.276  0.627
 0.271  0.471
 0.615  0.176
 0.598  0.219
 0.560  0.366
 0.618  0.134
 0.748  0.322
 0.942  0.319
 1.013  0.299
 0.825  0.043
 0.705  0.130
 0.790  0.186
 0.905  0.212
 0.950  0.300
 0.987  0.538
 0.568  0.373
 0.193  0.504
 0.210  0.386
 0.138  0.204
 0.582 -0.204
 0.725  0.001
 0.694 -0.144
NaN   NaN
 0.363  0.767
 0.347  0.845
 0.404  1.117
 0.619  1.287
 0.656  1.262
 0.809  1.276
 0.846  1.131
 0.734  1.070
 0.944  0.999
 1.011  1.134
 1.119  1.176
 1.162  1.093
 1.072  1.356
 0.891  1.288
 0.887  1.583
 0.725  1.510
 0.629  1.478
 0.854  1.547
 0.904  1.572
 1.057  1.830
 0.915  1.920
 1.070  1.977
 1.144  1.954
 1.207  1.995
 1.286  1.770
 1.247  1.847
 1.226  1.904
 1.225  2.180
 1.180  2.222
 1.153  1.918
 1.160  2.199
 1.124  2.277
 1.059  2.012
 1.263  2.132
 1.324  2.253
 1.287  2.229
 1.246  2.263
 1.316  2.221
 1.331  2.149
 1.548  2.079
 1.688  2.161
 1.555  2.027
 1.406  2.232
 1.532  2.323
 1.512  2.383
 1.608  2.349
 1.809  2.346
 1.986  2.404
 2.126  2.227
 2.327  1.994
 2.190  1.994
NaN   NaN
 0.166  0.315
-0.069  0.374
-0.357  0.731
-0.353  0.887
-0.438  0.727
-0.098  0.875
-0.087  0.640
-0.337  0.571
-0.213  0.607
-0.389  0.636
-0.431  0.611
-0.462  0.786
-0.373  0.823
-0.113  0.844
 0.059  1.109
-0.045  0.977
-0.101  0.760
 0.109  0.788
 0.120  0.970
 0.318  1.099
 0.300  1.165
 0.344  1.231
 0.300  1.240
 0.540  1.606
 0.616  1.466
 0.643  1.467
 0.737  1.594
 0.708  1.671
 0.814  1.436
 0.934  1.465
 0.878  1.706
 0.837  1.689
 0.728  1.650
 0.497  1.623
-0.044  1.500
-0.039  1.645
-0.217  1.586
-0.290  1.729
-0.090  1.721
-0.013  1.673
-0.286  1.700
-0.146  1.514
-0.234  1.842
-0.066  1.935
 0.156  2.014
 0.396  2.024
 0.432  1.803
 0.566  1.828
 0.686  1.653
 0.534  1.402
 0.216  1.514
NaN   NaN
 0.384  0.073
 0.599  0.084
 0.693 -0.089
 0.847  0.090
 1.146 -0.021
 0.882  0.274
 0.813  0.391
 0.718  0.115
 0.683  0.200
 0.567  0.054
 0.845  0.019
 0.999  0.030
 0.792 -0.091
 0.675 -0.292
 0.669 -0.345
 0.744 -0.453
 0.957 -0.756
 0.903 -0.541
 0.956 -0.579
 0.796 -0.468
 1.040 -0.571
 1.076 -0.911
 1.080 -1.091
 1.145 -0.972
 1.152 -1.279
 1.021 -1.174
 0.997 -1.049
 0.966 -0.823
 0.830 -1.022
 0.896 -1.049
 1.187 -1.191
 1.112 -1.221
 1.204 -1.270
 1.225 -1.369
 1.186 -1.612
 1.260 -1.458
 1.219 -1.228
 1.114 -1.401
 0.933 -1.511
 0.861 -1.728
 0.847 -2.065
 1.210 -2.124
 1.152 -2.420
 1.243 -2.575
 1.375 -2.857
 1.542 -2.896
 1.514 -2.749
 1.660 -2.731
 1.803 -2.565
 1.685 -2.211
 1.505 -2.058
NaN   NaN
 0.176  0.618
 0.061  0.566
 0.139  0.741
 0.039  0.712
 0.035  0.959
 0.001  1.200
 0.032  1.223
 0.010  1.105
-0.177  1.122
 0.102  0.825
 0.227  0.576
 0.300  0.448
 0.122 -0.055
-0.262  0.048
-0.273 -0.506
-0.223 -0.706
-0.117 -0.843
-0.110 -0.741
-0.184 -0.368
-0.477 -0.245
-0.225 -0.374
-0.028  0.039
 0.287  0.096
 0.301 -0.029
 0.245  0.184
 0.152  0.255
 0.598 -0.037
 0.612 -0.096
 1.008 -0.109
 0.883 -0.070
 0.417 -0.319
 0.323 -0.522
 0.266 -0.398
 0.237 -0.765
 0.606 -1.237
 0.711 -1.100
 1.068 -1.022
 0.943 -1.110
 0.945 -0.914
 0.838 -0.856
 1.061 -0.656
 0.945 -0.876
 1.182 -0.706
 1.340 -0.752
 1.335 -0.808
 1.341 -0.794
 1.560 -0.814
 1.618 -0.830
 1.753 -0.869
 1.733 -1.168
 1.724 -0.995
NaN   NaN
 0.110  0.202
-0.090  0.045
-0.067  0.058
-0.274  0.270
-0.250  0.531
-0.245  0.210
-0.218  0.186
-0.513 -0.095
-0.575 -0.251
-0.331 -0.208
-0.283 -0.236
-0.487 -0.043
-0.131  0.259
 0.307  0.488
 0.180  0.640
 0.105  0.832
 0.093  0.753
 0.103  1.014
 0.059  1.047
 0.089  0.997
 0.281  1.249
-0.066  1.214
 0.052  1.012
 0.264  0.915
 0.250  0.848
 0.238  1.053
 0.086  1.259
-0.016  1.236
-0.325  1.056
-0.443  0.914
-0.422  0.636
-0.254  0.516
-0.394  0.468
-0.427  0.796
-0.182  0.773
-0.380  0.683
-0.118  0.835
 0.094  0.905
 0.064  0.840
 0.113  0.833
 0.047  0.970
-0.160  1.225
-0.314  1.439
-0.421  1.086
-0.267  1.172
 0.013  1.053
-0.037  0.937
-0.097  0.660
-0.129  0.595
 0.022  0.421
-0.283  0.480
NaN   NaN
 0.694  0.802
 0.908  0.612
 0.823  0.552
 0.761  0.431
 0.836  0.497
 0.992  0.422
 0.800  0.392
 0.906  0.544
 0.895  0.509
 0.740  0.419
 0.708  0.587
 0.753  0.621
 0.561  0.685
 0.505  0.841
 0.509  0.909
 0.543  0.996
 0.341  1.237
 0.416  1.254
 0.649  1.105
 0.533  1.097
 0.526  0.903
 0.591  0.927
 0.492  0.898
 0.518  0.859
 0.450  0.993
 0.304  1.119
 0.184  1.155
 0.150  1.167
 0.195  1.207
 0.232  1.315
 0.277  1.457
 0.022  1.450
 0.020  1.372
 0.067  1.660
 0.253  1.415
 0.350  1.530
 0.253  1.321
 0.217  1.404
 0.189  1.275
 0.299  1.359
 0.297  1.581
 0.407  1.597
 0.311  1.407
 0.349  1.225
 0.352  1.294
 0.145  1.172
 0.093  1.337
 0.115  1.571
 0.293  1.824
 0.193  1.791
 0.137  1.928
NaN   NaN
 0.507  0.063
 0.309  0.006
 0.369  0.155
 0.483  0.379
 0.580  0.256
 0.903  0.343
 0.782  0.386
 0.694  0.192
 0.632  0.101
 0.652  0.285
 0.461  0.261
 0.693  0.475
 0.426  0.311
 0.353  0.398
 0.332  0.453
 0.340  0.496
 0.565  0.183
 0.647  0.046
 0.569  0.169
 0.551  0.363
 0.716  0.360
 0.568  0.262
 0.540  0.286
 0.567  0.441
 0.629  0.389
 0.638  0.552
 0.932  0.609
 0.923  0.757
 0.857  0.855
 1.119  0.919
 1.086  1.037
 1.218  0.869
 1.329  0.750
 1.027  0.737
 1.142  0.710
 1.090  0.781
 0.931  0.964
 0.810  0.833
 1.029  0.941
 0.948  0.900
 0.994  0.904
 0.988  0.821
 1.015  0.868
 0.936  0.968
 1.145  1.019
 1.271  0.927
 1.299  0.896
 1.578  1.037
 1.524  1.049
 1.521  0.958
 1.496  1.007
NaN   NaN
 0.831  0.188
 1.013  0.028
 0.847 -0.140
 0.697 -0.253
 0.876 -0.436
 0.728 -0.430
 0.512 -0.360
 0.544 -0.106
 0.592  0.380
 0.667  0.402
 0.851  0.567
 0.842  0.276
 1.087  0.020
 1.060  0.011
 1.114 -0.045
 1.174  0.055
 1.119 -0.089
 0.947 -0.016
 0.907 -0.466
 1.082 -0.344
 0.968 -0.476
 0.960 -0.301
 0.821 -0.248
 1.049 -0.279
 1.183 -0.334
 1.147 -0.604
 1.203 -0.667
 1.150 -0.868
 1.136 -0.769
 1.061 -0.772
 1.342 -0.806
 1.311 -0.590
 1.366 -0.832
 1.588 -0.737
 1.507 -0.544
 1.363 -0.838
 1.065 -0.781
 1.171 -0.783
 1.320 -1.041
 1.131 -1.311
 0.891 -1.431
 0.564 -1.434
 0.316 -1.908
 0.223 -1.881
 0.120 -1.920
 0.286 -1.779
 0.093 -1.880
-0.010 -2.254
-0.228 -2.263
-0.263 -2.593
-0.556 -2.646
NaN   NaN
 0.785  0.865
 1.002  0.952
 1.019  0.694
 1.110  0.705
 1.107  0.411
 1.003  0.479
 0.947  0.589
 0.914  0.620
 0.878  0.617
 0.964  0.681
 0.887  0.622
 0.934  0.676
 0.668  0.680
 0.727  0.676
 0.692  0.865
 0.529  0.727
 0.565  0.541
 0.647  0.619
 0.720  0.492
 0.774  0.584
 0.663  0.587
 0.879  0.647
 0.929  0.839
 0.811  0.876
 0.596  0.985
 0.761  0.909
 0.754  0.950
 0.628  1.166
 0.731  0.959
 0.652  1.098
 0.354  1.335
 0.530  0.998
 0.645  1.162
 0.824  1.149
 0.970  0.982
 0.932  1.171
 1.147  1.270
 1.066  1.194
 1.307  1.395
 1.294  1.586
 1.352  1.567
 1.406  1.500
 1.376  1.636
 1.371  1.484
 1.548  1.592
 1.398  1.643
 1.428  1.695
 1.188  1.614
 0.974  1.831
 0.962  1.827
 1.224  1.774
NaN   NaN
 0.712  0.328
 0.981  0.457
 1.181  0.601
 1.318  0.747
 1.450  0.865
 1.308  0.895
 1.272  0.721
 1.233  0.624
 1.262  0.512
 1.295  0.358
 1.340  0.409
 1.398  0.621
 1.473  0.733
 1.665  0.618
 1.763  0.613
 1.869  0.512
 2.015  0.549
 2.211  0.699
 2.114  0.780
 2.208  0.775
 2.352  0.711
 2.267  0.312
 2.243  0.624
 2.366  0.815
 2.415  0.784
 2.191  0.971
 2.247  0.998
 2.400  1.127
 2.397  1.129
 2.467  0.906
 2.573  0.766
 2.478  0.624
 2.522  0.494
 2.612  0.457
 2.872  0.469
 2.923  0.574
 2.868  0.908
 2.938  0.897
 3.041  0.895
 2.964  1.003
 3.009  1.098
 2.833  1.036
 2.942  1.293
 2.867  1.565
 2.727  1.442
 2.694  1.492
 2.605  1.427
 2.640  1.343
 2.664  1.360
 2.728  1.209
 2.654  1.370
NaN   NaN
 0.268  0.669
 0.499  0.611
 0.673  0.436
 0.631  0.274
 0.621  0.274
 0.393  0.262
 0.152  0.159
 0.017  0.010
 0.523 -0.269
 0.657 -0.285
 0.552 -0.265
 0.826 -0.418
 0.707 -0.418
 0.686 -0.503
 0.650 -0.490
 0.521 -0.407
 0.070 -0.548
-0.030 -0.490
-0.495 -0.590
-0.502 -0.544
-0.661 -0.451
-0.789 -0.796
-0.836 -0.782
-0.769 -0.473
-0.843 -0.586
-0.871 -0.613
-1.017 -0.786
-0.712 -0.560
-1.134 -0.614
-0.909 -0.554
-0.925 -0.397
-0.986 -0.556
-0.810 -0.561
-0.664 -0.538
-0.654 -0.600
-0.509 -0.850
-0.510 -0.766
-0.584 -0.588
-0.625 -0.812
-0.365 -0.801
-0.917 -0.665
-1.162 -0.812
-1.137 -0.741
-1.086 -0.846
-1.391 -1.059
-1.186 -1.193
-1.098 -1.331
-0.611 -1.172
-0.360 -1.523
-0.683 -1.418
-0.701 -1.598
NaN   NaN
 0.268  0.246
 0.419  0.587
 0.607  0.590
 0.997  0.535
 1.033  0.693
 0.740  0.741
 0.641  0.638
 0.784  0.797
 0.909  0.743
 0.735  0.628
 0.827  0.579
 0.996  0.476
 0.957  0.641
 1.005  0.817
 1.022  0.788
 1.166  0.884
 1.189  1.069
 1.326  1.230
 1.452  1.260
 1.576  1.264
 1.460  1.184
 1.611  1.215
 1.557  0.852
 1.740  0.906
 1.853  0.978
 1.742  1.123
 1.681  1.061
 1.565  1.220
 1.444  1.168
 1.567  1.349
 1.554  1.601
 1.625  1.539
 1.757  1.314
 1.635  1.392
 1.755  1.298
 1.622  1.225
 1.572  1.100
 1.527  1.151
 1.404  0.989
 1.273  1.009
 1.406  1.178
 1.609  1.243
 1.547  1.380
 1.678  1.668
 2.007  1.639
 1.890  1.769
 2.034  2.002
 2.135  2.115
 2.162  2.317
 2.145  2.186
 2.028  2.102
NaN   NaN
 0.279  0.343
 0.458  0.267
 0.542  0.292
 0.515  0.028
 0.794 -0.012
 0.516  0.223
 0.612  0.022
 0.798 -0.216
 0.997 -0.105
 1.354 -0.083
 1.344 -0.065
 1.494  0.023
 1.231 -0.046
 1.534  0.040
 1.545 -0.075
 1.968  0.186
 2.024  0.087
 1.918  0.080
 1.962  0.294
 2.183  0.312
 2.150  0.163
 2.193  0.080
 2.158 -0.063
 2.147 -0.248
 2.050 -0.132
 1.810  0.073
 1.962  0.378
 1.977  0.231
 2.028  0.368
 2.117  0.363
 2.330  0.094
 2.386  0.126
 2.195  0.278
 2.540  0.269
 2.210  0.492
 1.884  0.271
 2.041  0.316
 2.019  0.317
 1.846  0.354
 2.179  0.289
 2.292  0.450
 2.431  0.117
 2.642  0.218
 2.623  0.233
 2.473  0.476
 2.464  0.483
 2.260  0.678
 2.248  0.525
 2.302  0.539
 2.334  0.390
 2.635  0.320
NaN   NaN
 0.628  0.638
 0.609  0.477
 0.487  0.789
 0.545  0.849
 0.546  0.811
 0.580  0.835
 0.490  1.066
 0.510  1.033
 0.659  1.201
 0.536  1.252
 0.547  1.289
 0.534  1.305
 0.458  1.312
 0.239  1.211
 0.184  1.395
 0.168  1.710
 0.041  1.909
-0.356  1.797
-0.327  1.991
-0.400  1.802
-0.395  1.613
-0.025  1.587
-0.366  1.604
-0.341  1.935
-0.427  1.919
-0.544  2.017
-0.171  2.180
-0.305  2.148
-0.369  2.032
-0.266  2.021
-0.181  2.125
-0.065  2.035
-0.145  2.058
-0.398  2.062
-0.565  1.755
-0.576  1.467
-0.377  1.676
-0.306  1.746
-0.355  1.746
-0.354  1.736
-0.564  1.822
-0.726  1.880
-0.736  1.866
-0.499  2.206
-0.387  1.952
-0.564  1.932
-0.353  1.725
-0.317  1.980
-0.615  2.031
-0.686  1.841
-0.651  1.623
NaN   NaN
 0.161  0.594
 0.422  0.732
 0.190  0.727
 0.096  0.670
 0.164  0.412
 0.246  0.540
-0.011  0.237
 0.132  0.033
 0.077  0.534
-0.320  0.430
-0.204  0.723
-0.350  0.375
-0.347  0.264
-0.652  0.090
-0.672  0.093
-0.791  0.350
-0.243 -0.016
-0.467 -0.138
-0.712 -0.184
-0.743  0.117
-0.921 -0.098
-0.967 -0.215
-1.145 -0.385
-1.368 -0.483
-1.148 -0.724
-0.949 -0.531
-1.237 -0.858
-1.472 -0.743
-1.384 -0.758
-1.140 -0.328
-1.707 -0.392
-1.891 -0.397
-1.525 -0.193
-1.187 -0.334
-1.469 -0.624
-1.937 -0.860
-2.022 -0.966
-2.092 -1.127
-2.159 -1.395
-2.682 -1.367
-2.577 -1.443
-2.907 -1.270
-2.534 -1.041
-2.342 -1.094
-2.547 -1.381
-2.641 -1.338
-2.651 -1.257
-2.624 -1.166
-2.867 -1.179
-3.003 -1.464
-3.037 -1.374
NaN   NaN
 0.395  0.837
 0.423  0.927
 0.552  1.211
 0.538  1.308
 0.785  1.370
 0.733  1.403
 0.905  1.533
 1.017  1.509
 0.940  1.417
 0.948  1.143
 0.949  1.138
 0.941  0.961
 0.929  0.839
 0.772  0.500
 0.615  0.655
 0.328  0.723
 0.432  0.450
 0.503  0.155
 0.365  0.246
 0.538  0.268
 0.912  0.260
 0.931  0.043
 1.080  0.068
 1.030  0.075
 1.014  0.149
 1.146  0.105
 1.049  0.163
 1.062  0.194
 1.161  0.592
 1.057  0.640
 1.146  0.802
 1.093  0.792
 1.200  0.848
 1.095  0.991
 1.018  0.992
 0.985  1.150
 0.883  1.033
 0.904  0.947
 0.915  1.119
 0.975  1.133
 1.069  1.136
 0.952  1.089
 0.965  0.963
 1.116  0.858
 1.040  1.096
 1.065  1.118
 1.068  1.140
 1.155  1.140
 1.294  1.313
 1.406  1.345
 1.120  1.493
NaN   NaN
 0.177  0.793
 0.380  0.777
 0.478  0.831
 0.521  0.847
 0.648  0.816
 0.789  1.103
 0.882  1.183
 0.957  1.149
 1.021  1.340
 1.044  1.403
 0.954  1.472
 0.936  1.241
 0.799  1.582
 0.915  1.697
 1.063  1.894
 1.109  1.911
 1.196  2.031
 1.010  1.626
 0.924  1.542
 0.893  1.622
 0.752  1.365
 0.609  1.296
 0.561  1.384
 0.643  1.495
 0.731  1.501
 0.675  1.507
 0.619  1.536
 0.840  1.300
 0.961  1.273
 1.030  1.247
 1.274  1.454
 0.982  1.565
 1.076  1.472
 1.243  1.356
 1.325  1.413
 1.075  1.353
 1.166  1.355
 1.115  1.422
 1.262  1.442
 0.963  1.488
 1.012  1.609
 0.949  1.737
 0.752  1.877
 0.954  1.972
 0.936  1.956
 0.728  2.153
 0.480  2.111
 0.550  2.005
 0.529  2.112
 0.650  2.244
 0.398  2.259
NaN   NaN
 0.313  0.723
 0.365  0.655
 0.479  0.716
 0.775  0.673
 0.743  0.710
 0.708  0.503
 0.345  0.582
 0.122  0.731
-0.042  0.691
-0.066  0.538
-0.082  0.436
-0.145  0.492
-0.130  0.537
-0.366  0.535
-0.303  0.576
-0.327  0.822
-0.024  0.749
-0.052  0.615
 0.047  0.615
 0.090  0.587
 0.266  0.823
 0.320  0.930
 0.514  1.044
 0.352  1.061
 0.588  1.116
 0.704  1.026
 0.789  1.315
 0.803  1.299
 0.879  1.116
 0.721  0.908
 0.714  0.839
 0.526  0.821
 0.560  1.118
 0.777  1.137
 0.630  1.083
 0.813  1.209
 0.890  1.179
 0.803  0.984
 0.768  1.118
 0.933  1.147
 1.061  1.611
 1.017  1.741
 0.973  1.845
 1.056  1.977
 0.852  2.227
 0.708  2.434
 0.574  2.380
 0.655  2.391
 0.787  2.264
 0.816  2.360
 1.100  2.549
NaN   NaN
 0.927  0.622
 1.035  0.654
 1.052  0.719
 1.321  0.594
 1.383  0.626
 1.440  0.463
 1.422  0.503
 1.147  0.416
 1.258  0.536
 1.133  0.608
 1.513  0.533
 1.512  0.526
 1.482  0.715
 1.679  0.617
 1.544  0.607
 1.415  0.231
 1.296  0.260
 1.327  0.251
 1.462  0.209
 1.388  0.005
 1.581 -0.032
 1.629 -0.036
 1.781  0.076
 1.705  0.075
 1.588  0.158
 1.699  0.368
 1.590  0.650
 1.688  0.740
 1.717  0.966
 1.834  0.823
 2.043  0.891
 2.022  1.094
 1.866  0.921
 2.033  0.922
 1.990  0.977
 1.832  0.763
 1.869  0.934
 1.963  0.773
 1.834  0.567
 1.871  0.698
 1.878  0.756
 1.755  0.583
 1.727  0.598
 1.645  0.603
 1.851  0.609
 1.953  0.872
 1.903  0.834
 1.668  0.814
 1.824  0.896
 1.802  0.922
 1.868  0.978
NaN   NaN
 0.829  0.681
 0.708  0.704
 0.814  0.772
 0.947  0.887
 1.096  0.918
 1.009  0.992
 1.008  0.927
 1.060  0.780
 1.161  0.601
 1.124  0.400
 1.252  0.536
 1.303  0.482
 1.461  0.336
 1.494  0.343
 1.488  0.180
 1.431  0.413
 1.378  0.271
 1.012  0.221
 1.079  0.194
 1.048  0.436
 1.162  0.199
 0.983  0.311
 1.051  0.291
 0.888  0.125
 0.958  0.187
 1.121  0.076
 1.040  0.234
 1.063  0.169
 0.786  0.006
 1.044 -0.253
 0.863 -0.356
 0.900 -0.432
 1.069 -0.435
 0.973 -0.578
 0.948 -0.684
 0.744 -0.797
 0.876 -0.709
 0.950 -0.859
 1.011 -0.760
 1.086 -0.783
 1.047 -0.716
 1.196 -0.705
 1.193 -0.850
 1.005 -0.913
 1.018 -1.045
 1.124 -1.179
 0.959 -0.970
 0.765 -1.095
 0.458 -1.228
-0.043 -1.204
 0.019 -1.425
NaN   NaN
 0.495  0.446
 0.579  0.526
 0.613  0.529
 0.579  0.658
 0.629  0.722
 0.218  0.709
 0.135  0.516
 0.128  0.546
 0.065  0.523
 0.195  0.356
-0.080 -0.060
-0.018  0.128
 0.121  0.309
 0.093  0.143
 0.001  0.062
-0.053  0.161
 0.487  0.451
 0.544  0.281
 0.812  0.386
 1.111  0.415
 1.118  0.469
 0.980  0.650
 1.069  0.687
 1.401  0.547
 1.362  0.669
 1.474  0.569
 1.496  0.510
 1.347  0.461
 1.557  0.266
 1.470  0.287
 1.601  0.248
 1.760  0.150
 1.591  0.086
 1.911  0.023
 1.818  0.333
 1.743  0.220
 1.857  0.532
 2.151  0.514
 2.299  0.558
 2.105  0.640
 2.112  0.593
 2.075  0.611
 1.732  0.692
 1.651  0.730
 1.598  0.851
 1.400  0.728
 1.374  0.707
 1.487  0.679
 1.229  0.595
 1.076  0.283
 0.949  0.199
NaN   NaN
 0.296  0.106
 0.276  0.207
 0.414  0.241
 0.523  0.127
 0.557  0.368
 0.493  0.185
 0.209  0.411
 0.563  0.336
 0.672  0.204
 0.724  0.433
 0.805  0.301
 0.675  0.456
 0.819  0.568
 1.041  0.500
 1.212  0.496
 0.946  0.531
 0.973  0.542
 1.063  0.625
 0.956  0.591
 0.946  0.330
 0.740  0.447
 0.760  0.270
 0.783  0.223
 0.780  0.272
 0.928  0.198
 0.682  0.239
 0.680  0.047
 0.702 -0.051
 0.763  0.068
 0.859  0.265
 1.008  0.121
 1.033 -0.049
 0.770 -0.222
 0.538 -0.062
 0.733 -0.037
 0.827 -0.093
 0.717 -0.289
 0.822 -0.304
 0.932 -0.137
 1.206 -0.125
 1.102 -0.155
 1.072 -0.123
 1.036 -0.317
 0.967 -0.286
 0.942 -0.208
 1.008  0.008
 1.054  0.020
 0.743  0.026
 0.726 -0.116
 0.704 -0.065
 0.872 -0.026
NaN   NaN
 0.599  0.929
 0.722  0.949
 0.696  1.093
 0.499  0.989
 0.545  0.883
 0.464  1.257
 0.353  1.117
 0.029  0.855
 0.396  0.596
 0.221  0.447
 0.273  0.396
 0.115 -0.029
 0.329  0.096
 0.595 -0.028
 0.527 -0.257
 0.826 -0.069
 0.765 -0.312
 0.726 -0.432
 0.952 -0.360
 0.925 -0.567
 0.931 -0.853
 0.927 -0.643
 0.666 -0.465
 0.741 -0.538
 0.528 -0.431
 0.327 -0.558
 0.168 -0.914
 0.124 -0.730
-0.010 -0.639
 0.144 -0.863
 0.035 -1.028
 0.081 -1.167
 0.119 -0.895
 0.151 -0.569
 0.198 -0.671
 0.405 -0.804
 0.483 -0.476
 0.720 -0.836
 0.642 -0.776
 0.839 -1.009
 0.943 -1.093
 0.743 -1.223
 0.889 -1.058
 0.862 -0.930
 0.860 -0.983
 0.711 -1.135
 0.773 -1.147
 1.036 -1.089
 0.872 -1.221
 1.026 -1.334
 1.057 -1.330
NaN   NaN
 0.868  0.710
 0.794  0.831
 0.828  0.991
 0.832  1.299
 0.762  1.587
 0.766  1.652
 0.598  1.680
 0.657  1.534
 0.583  1.405
 0.603  1.434
 0.580  1.430
 0.541  1.643
 0.482  1.418
 0.691  1.444
 0.546  1.179
 0.698  1.236
 0.574  1.368
 0.492  1.243
 0.516  1.177
 0.428  1.124
 0.329  1.158
-0.130  1.147
-0.302  1.308
-0.010  1.388
-0.056  1.141
-0.000  1.207
 0.039  0.989
 0.295  0.825
 0.614  0.960
 0.513  0.972
 0.590  0.962
 0.773  1.065
 0.937  1.070
 1.028  0.962
 1.178  1.079
 1.105  1.156
 0.942  1.005
 1.053  1.095
 0.856  1.069
 0.833  1.006
 0.828  1.188
 0.843  0.989
 0.900  1.061
 1.052  0.982
 0.963  1.050
 0.896  1.072
 0.747  1.156
 0.768  1.066
 0.858  1.052
 0.984  1.126
 0.866  1.381
NaN   NaN
 0.821  0.637
 0.917  0.727
 0.994  0.816
 0.869  0.920
 0.801  0.860
 0.742  0.987
 0.670  1.031
 0.450  1.067
 0.123  0.951
 0.038  1.272
-0.257  1.032
 0.065  1.022
 0.051  0.930
-0.029  0.910
 0.184  1.006
 0.260  0.877
 0.109  0.884
 0.507  1.011
 0.561  0.918
 0.552  0.871
 0.541  0.946
 0.755  0.792
 0.803  1.033
 0.556  0.956
 0.588  0.856
 0.621  1.184
 0.612  1.193
 0.610  1.264
 0.783  1.307
 0.769  1.618
 0.759  1.575
 0.844  1.685
 1.051  1.817
 1.093  1.734
 1.231  1.618
 1.029  1.773
 1.236  1.598
 1.191  1.647
 0.985  1.837
 1.085  1.669
 1.360  1.485
 1.355  1.342
 1.399  1.435
 1.499  1.426
 1.766  1.114
 2.000  1.069
 1.835  1.306
 1.879  1.200
 1.761  1.049
 2.037  0.983
 1.943  1.151
NaN   NaN
 0.535  0.318
 0.424  0.190
 0.596  0.006
 0.772 -0.029
 0.699 -0.105
 0.582 -0.237
 0.226 -0.645
 0.157 -1.154
 0.167 -1.368
-0.389 -1.085
-0.112 -1.177
-0.012 -0.880
 0.007 -0.360
-0.138 -0.408
-0.168 -0.330
-0.399 -0.748
-0.328 -0.624
-0.303 -0.534
-0.612 -0.926
-0.951 -0.962
-0.995 -1.141
-0.986 -0.654
-1.091 -0.878
-0.837 -0.644
-0.760 -0.669
-0.700 -0.666
-0.408 -0.633
-0.326 -0.403
-0.227 -0.332
-0.085 -0.037
-0.378  0.166
-0.824  0.312
-0.915  0.239
-0.789  0.243
-0.814 -0.191
-0.997 -0.002
-0.604 -0.273
-0.551 -0.497
-0.201 -0.415
-0.449 -0.539
-0.684 -0.708
-0.932 -0.992
-1.305 -0.708
-0.934 -0.593
-0.402 -0.419
 0.053 -0.226
 0.168  0.206
-0.042  0.104
-0.276  0.416
 0.050  0.335
 0.205  0.590
NaN   NaN
 0.227  0.588
 0.103  0.783
-0.034  0.733
-0.101  0.681
-0.115  0.484
 0.084  0.391
-0.176  0.712
-0.072  0.559
 0.233  0.629
 0.436  0.387
 0.281  0.376
 0.605  0.274
 0.468  0.364
 0.561  0.437
 0.387  0.478
 0.668  0.489
 0.802  0.603
 1.088  0.653
 1.152  0.787
 1.079  0.914
 1.043  0.900
 1.002  1.023
 1.141  1.093
 1.171  1.048
 1.239  1.228
 0.970  1.140
 1.115  1.164
 1.123  1.373
 0.980  1.357
 0.978  1.414
 0.839  1.299
 0.817  1.256
 0.908  1.255
 0.698  1.187
 0.586  1.214
 0.659  1.517
 0.646  1.410
 0.862  1.239
 0.747  1.277
 0.689  1.026
 0.559  0.702
 0.528  0.408
 0.720  0.291
 0.734  0.293
 0.688  0.280
 0.784  0.371
 0.853  0.435
 0.802  0.476
 0.776  0.560
 0.731  0.568
 0.662  0.621
NaN   NaN
 0.225  0.842
 0.082  0.976
 0.015  0.942
 0.050  0.781
-0.319  0.845
-0.300  0.912
-0.042  1.199
-0.213  1.089
-0.003  1.025
-0.099  0.784
-0.504  0.567
-0.421  0.737
-0.361  0.557
-0.605  0.561
-0.532  0.461
-0.740  0.291
-0.622  0.483
-0.463  0.677
-0.462  0.716
-0.380  0.798
-0.530  1.075
-0.424  1.000
-0.315  0.931
-0.474  0.822
-0.620  0.894
-0.617  0.497
-0.475  0.326
-0.923  0.169
-1.029  0.038
-1.084  0.219
-1.383  0.144
-1.510 -0.096
-1.410  0.121
-1.164  0.020
-1.441 -0.460
-1.793 -0.053
-1.619 -0.149
-1.651  0.210
-1.927  0.327
-1.801  0.313
-1.636  0.738
-1.936  0.696
-1.797  0.423
-2.003  0.558
-1.907  0.775
-1.674  0.767
-1.599  0.831
-1.564  0.725
-1.401  0.742
-1.031  0.896
-1.129  0.936
NaN   NaN
 0.023  0.224
 0.004 -0.025
 0.116  0.004
 0.252  0.085
 0.228  0.004
 0.455  0.030
 0.349  0.266
 0.617  0.092
 0.126 -0.133
-0.096 -0.530
-0.426 -1.004
-0.607 -0.822
-0.616 -0.824
-0.578 -0.822
-1.066 -0.721
-1.727 -0.976
-1.353 -0.855
-1.500 -1.212
-1.846 -1.385
-1.923 -1.495
-2.232 -1.238
-2.276 -1.541
-2.245 -1.563
-2.396 -1.576
-2.244 -1.091
-1.855 -1.279
-1.635 -1.195
-2.129 -1.452
-2.091 -1.432
-2.372 -1.165
-2.579 -1.083
-2.250 -1.358
-2.090 -1.275
-2.294 -1.483
-2.291 -1.650
-2.392 -1.444
-2.616 -1.272
-2.680 -1.162
-2.558 -1.117
-2.457 -1.178
-2.353 -0.922
-2.465 -1.185
-2.421 -1.261
-2.195 -1.238
-2.509 -1.124
-2.070 -1.225
-2.291 -1.490
-2.043 -1.354
-2.264 -1.278
-2.073 -1.227
-2.059 -1.223
NaN   NaN
 0.996  0.099
 0.955  0.310
 1.128 -0.024
 1.142  0.350
 1.008  0.212
 0.919  0.320
 1.073  0.468
 0.922  0.596
 1.037  0.555
 0.996  0.660
 0.849  0.608
 0.941  0.749
 0.925  0.880
 1.059  0.813
 1.133  0.706
 1.073  0.926
 1.148  0.902
 1.280  0.914
 1.286  0.810
 1.151  0.721
 1.062  0.606
 0.948  0.637
 0.928  0.797
 1.052  0.821
 1.052  0.880
 1.004  0.755
 0.941  0.707
 0.898  0.795
 0.774  0.790
 0.998  0.440
 0.851  0.351
 0.955  0.478
 0.925  0.764
 1.003  0.755
 0.851  0.661
 0.643  0.697
 0.602  0.586
 0.781  0.639
 0.933  0.706
 0.982  0.769
 0.968  0.769
 1.012  0.910
 0.632  0.899
 0.659  1.043
 0.327  1.090
 0.143  1.409
 0.168  1.355
 0.361  1.097
 0.431  1.179
 0.582  1.314
 0.626  1.368
NaN   NaN
 0.751  0.548
 0.694  0.513
 0.716  0.529
 0.903  0.597
 0.932  0.758
 0.855  0.808
 1.036  0.775
 1.061  0.628
 1.103  0.549
 1.006  0.646
 0.985  0.695
 1.028  0.819
 1.079  0.878
 0.726  1.058
 0.671  0.869
 0.745  0.622
 0.702  0.451
 0.469  0.121
 0.601  0.027
 0.578  0.009
 0.722 -0.029
 0.631 -0.067
 0.780 -0.021
 0.764 -0.041
 0.438 -0.267
 0.551 -0.352
 0.540 -0.300
 0.365 -0.172
 0.496 -0.210
 0.711 -0.037
 0.804 -0.031
 0.977 -0.213
 1.136 -0.243
 1.235  0.093
 1.266  0.134
 1.354  0.026
 1.367  0.076
 1.374  0.175
 1.408  0.367
 1.637  0.347
 1.592  0.113
 1.161 -0.019
 1.073 -0.060
 1.053 -0.052
 0.841  0.105
 1.042  0.059
 0.793  0.452
 0.943  0.487
 0.892  0.388
 0.822  0.307
 0.914  0.150
NaN   NaN
 0.812  0.580
 1.079  0.674
 1.140  0.647
 1.305  0.703
 1.582  0.503
 1.792  0.611
 1.799  0.648
 1.849  0.531
 1.685  0.494
 1.682  0.490
 1.606  0.303
 1.611  0.113
 1.568  0.378
 1.375  0.309
 1.365  0.252
 1.232  0.060
 1.411 -0.124
 1.235 -0.224
 1.159 -0.026
 0.921  0.164
 0.718  0.267
 0.692  0.210
 0.730  0.186
 0.804  0.291
 0.575  0.313
 0.223  0.314
 0.122  0.355
 0.388  0.613
 0.650  0.579
 0.772  0.598
 0.778  0.711
 0.879  0.834
 0.775  0.547
 0.708  0.326
 0.933  0.541
 0.632  0.478
 0.843  0.619
 0.574  0.742
 0.809  0.664
 0.819  0.530
 0.635  0.543
 0.572  0.517
 0.219  0.382
 0.351  0.533
 0.234  0.370
 0.073  0.728
 0.189  0.902
 0.083  1.001
 0.039  0.796
 0.205  0.947
 0.374  1.200
NaN   NaN
 0.622  0.999
 0.558  0.968
 0.525  0.976
 0.534  0.793
 0.663  0.657
 0.772  0.634
 0.904  0.725
 0.833  0.584
 0.844  0.295
 0.887  0.426
 0.824  0.371
 0.776  0.411
 0.752  0.307
 0.790  0.558
 0.566  0.367
 0.818  0.348
 0.925  0.288
 1.078  0.105
 0.805  0.105
 0.813 -0.025
 0.738  0.219
 0.786  0.453
 0.882  0.492
 0.894  0.500
 0.985  0.761
 0.947  0.754
 0.985  0.806
 1.033  0.682
 0.865  0.759
 0.996  0.792
 0.997  0.636
 0.930  0.592
 0.902  0.655
 0.795  0.684
 0.626  0.824
 0.569  1.011
 0.608  0.809
 0.470  1.058
 0.523  1.119
 0.260  1.112
 0.107  1.313
-0.048  1.074
-0.485  1.146
-0.781  1.438
-0.985  1.542
-1.002  1.514
-1.199  1.590
-1.043  1.423
-0.975  1.155
-0.953  1.217
-1.044  1.162
NaN   NaN
 0.899  0.895
 1.041  0.920
 0.852  0.712
 1.065  0.749
 0.977  0.805
 0.954  0.862
 1.064  0.706
 0.907  0.751
 0.860  0.574
 0.883  0.601
 1.021  0.507
 0.800  0.513
 0.708  0.556
 0.559  0.542
 0.504  0.660
 0.678  0.620
 0.613  0.511
 0.371  0.558
 0.302  0.786
 0.349  1.196
 0.191  0.999
 0.438  1.183
 0.616  0.859
 0.502  0.830
 0.315  0.834
 0.571  0.967
 0.633  0.708
 0.490  0.758
 0.614  0.625
 0.556  0.444
 0.545  0.604
 0.401  0.594
 0.523  0.968
 0.449  0.923
 0.472  0.780
 0.245  0.318
-0.017  0.347
-0.033  0.163
-0.169  0.101
 0.112  0.057
 0.408 -0.049
-0.003  0.119
 0.047 -0.117
-0.131 -0.166
-0.331 -0.179
-0.157 -0.190
-0.177  0.076
-0.281  0.293
-0.687  0.040
-0.679  0.004
-0.969 -0.195
NaN   NaN
 0.046  0.595
 0.208  0.241
 0.371  0.370
 0.227  0.489
 0.101  0.405
 0.416  0.269
 0.535  0.228
 0.552  0.055
 0.639 -0.206
 0.744 -0.128
 0.710 -0.371
 0.619 -0.170
 0.704 -0.127
 0.676 -0.028
 0.810 -0.155
 0.794 -0.169
 0.831 -0.440
 0.816 -0.305
 0.900 -0.168
 1.090 -0.132
 1.132 -0.657
 1.210 -0.509
 1.083 -0.240
 1.261 -0.160
 1.319 -0.105
 1.163 -0.121
 1.216 -0.343
 1.459 -0.186
 1.403 -0.206
 1.500 -0.475
 1.543 -0.681
 1.738 -0.425
 1.651 -0.506
 1.883 -0.497
 1.873 -0.578
 1.905 -0.599
 1.789 -0.831
 1.592 -0.585
 1.238 -0.674
 1.110 -0.746
 1.115 -0.787
 1.222 -0.670
 0.941 -0.842
 0.713 -1.029
 0.789 -0.882
 0.796 -1.092
 0.387 -1.272
 0.075 -1.596
 0.359 -1.445
 0.149 -1.154
-0.330 -1.142
NaN   NaN
 0.556  0.121
 0.257  0.273
 0.317  0.440
 0.130  0.529
 0.099  0.541
-0.073  0.311
-0.213  0.246
-0.272  0.140
-0.645 -0.086
-0.917  0.053
-0.781  0.328
-0.943  0.593
-0.742  0.607
-0.537  0.910
-0.666  1.043
-0.783  1.348
-0.669  1.212
-0.802  1.482
-0.678  1.495
-0.756  1.556
-1.224  1.353
-1.313  1.524
-1.052  1.211
-1.150  1.026
-0.914  0.949
-0.949  0.956
-1.009  0.540
-0.898  0.584
-1.122  0.570
-1.374  0.597
-1.307  0.258
-1.401  0.204
-1.521  0.022
-1.308  0.075
-1.325  0.271
-1.348  0.275
-1.366  0.317
-1.483 -0.247
-1.436 -0.458
-1.477 -0.516
-1.229 -0.664
-1.144 -0.397
-0.797 -0.359
-0.780 -0.494
-1.079 -0.413
-0.790 -0.505
-0.809 -1.046
-1.022 -0.629
-1.338 -0.660
-1.188 -0.824
-1.354 -0.962
NaN   NaN
 0.822  0.304
 0.778  0.442
 0.807  0.648
 0.853  0.565
 0.729  0.357
 0.596  0.414
 0.614  0.380
 0.670  0.376
 0.560  0.200
 0.530  0.356
 0.380  0.352
 0.255  0.011
 0.379 -0.178
 0.384  0.364
 0.352  0.756
 0.385  0.803
 0.498  0.769
 0.520  0.778
 0.520  0.724
 0.653  0.906
 0.648  0.814
 0.610  0.853
 0.570  0.787
 0.546  0.853
 0.429  0.568
 0.129  0.569
 0.039  0.774
 0.099  0.659
 0.161  0.576
-0.309  0.208
-0.300  0.127
-0.337  0.363
-0.135  0.536
-0.296  0.425
-0.029  0.321
-0.305  0.649
-0.267  0.764
-0.493  0.909
-0.413  0.998
-0.158  1.149
-0.101  1.021
-0.149  0.989
-0.229  0.678
-0.527  0.755
-0.552  0.640
-0.295  0.736
-0.624  0.608
-0.600  0.590
-0.663  0.440
-0.832  0.108
-0.778  0.049
NaN   NaN
 0.086  0.015
 0.299  0.302
 0.186 -0.037
-0.113 -0.204
-0.465 -0.187
-0.407 -0.138
-0.581 -0.307
-0.500 -0.182
-0.425  0.003
-0.243  0.269
-0.375  0.544
-0.222  0.233
-0.099  0.672
-0.231  0.549
 0.185  0.616
 0.269  0.717
 0.066  0.535
-0.032  0.418
-0.376  0.189
-0.305  0.214
-0.544  0.251
-0.511  0.432
-0.582  0.536
-0.469  0.655
-0.530  0.818
-0.833  0.790
-0.895  1.059
-1.083  1.316
-1.005  1.146
-0.805  1.038
-0.625  1.118
-0.563  0.962
-0.739  1.076
-0.931  1.248
-0.988  1.350
-1.078  1.407
-0.878  1.223
-0.965  1.132
-1.019  1.221
-0.884  1.449
-0.644  1.338
-0.504  1.071
-0.707  1.046
-0.777  0.887
-0.694  0.790
-0.836  0.718
-0.883  0.580
-0.832  0.240
-1.130  0.000
-1.149 -0.263
-1.237  0.017
NaN   NaN
 0.771  0.227
 1.198  0.172
 1.232  0.053
 1.252  0.080
 1.306  0.176
 1.361 -0.098
 1.092  0.116
 1.192  0.262
 1.299  0.595
 1.272  0.799
 1.252  0.920
 1.225  0.819
 1.198  0.813
 1.301  0.688
 1.450  0.858
 1.369  0.734
 1.510  0.743
 1.483  0.743
 1.393  0.622
 1.342  0.556
 1.226  0.760
 1.230  0.746
 0.994  0.569
 0.791  0.648
 1.003  0.761
 1.237  0.664
 1.115  0.395
 1.260  0.510
 1.190  0.697
 1.235  0.498
 1.506  0.595
 1.353  0.537
 1.458  0.646
 1.576  0.564
 1.414  0.683
 1.297  0.788
 1.145  0.902
 1.115  0.796
 1.200  0.804
 1.134  0.906
 1.030  1.011
 1.043  0.948
 0.865  0.937
 0.874  0.743
 0.868  0.744
 0.783  0.929
 0.803  0.905
 0.742  1.084
 0.887  1.135
 0.701  1.267
 0.652  1.206
NaN   NaN
 0.318  0.451
 0.535  0.537
 0.607  0.532
 0.832  0.616
 0.710  0.602
 1.009  0.731
 0.988  0.585
 0.911  0.707
 0.942  0.613
 1.105  0.785
 1.032  0.686
 1.099  0.624
 0.976  0.505
 1.037  0.411
 0.906  0.264
 0.844  0.120
 1.077  0.163
 1.174 -0.075
 1.302 -0.202
 1.273 -0.015
 1.556 -0.040
 1.518 -0.135
 1.680 -0.098
 1.435 -0.106
 1.355 -0.088
 1.372  0.110
 1.286  0.384
 1.265  0.361
 1.002  0.472
 0.839  0.534
 0.886  0.460
 0.669  0.457
 0.781  0.580
 1.134  0.653
 1.348  0.592
 1.346  0.576
 1.238  0.040
 1.518  0.225
 1.354 -0.048
 1.156 -0.088
 1.220  0.098
 1.060  0.223
 1.399 -0.070
 1.268 -0.102
 1.443  0.080
 1.301  0.074
 1.330  0.349
 1.443  0.166
 1.333 -0.165
 1.022 -0.360
 1.242 -0.286
NaN   NaN
 0.308  0.136
 0.003  0.298
-0.080  0.064
 0.336 -0.020
 0.349 -0.154
 0.509 -0.313
 0.607 -0.178
 0.472 -0.486
 0.793 -0.343
 0.884 -0.292
 0.770 -0.030
 0.926  0.215
 0.783  0.139
 0.813  0.008
 0.678 -0.054
 0.555  0.001
 0.762 -0.067
 0.808 -0.100
 0.659  0.064
 0.603 -0.056
 0.363 -0.229
 0.294 -0.106
 0.384  0.108
 0.612  0.010
 0.638 -0.046
 0.759 -0.135
 0.782  0.150
 0.791 -0.008
 0.555 -0.218
 0.584 -0.338
 0.714 -0.288
 1.081 -0.177
 1.103 -0.001
 1.075  0.299
 0.915  0.206
 0.742  0.036
 0.663 -0.152
 0.576  0.071
 0.608  0.008
 0.713  0.145
 0.569 -0.018
 0.525  0.172
 0.340  0.088
 0.343  0.165
 0.051 -0.004
 0.002  0.069
-0.002 -0.009
-0.651 -0.457
-0.807 -0.616
-0.843 -0.939
-0.958 -0.731
NaN   NaN
 0.392  0.620
 0.253  0.567
 0.182  0.603
 0.043  0.523
 0.072  0.550
-0.029  0.416
-0.221  0.517
-0.381  0.642
-0.389  0.796
-0.664  0.741
-0.783  0.606
-1.017  0.384
-0.913  0.467
-0.911  0.821
-0.997  1.086
-0.854  0.961
-0.969  1.409
-0.903  1.621
-0.996  1.698
-1.117  1.817
-1.034  2.008
-0.758  1.957
-0.715  1.677
-0.717  1.726
-0.660  1.831
-0.545  1.694
-0.446  1.606
-0.465  1.551
-0.354  1.407
-0.458  1.289
-0.444  1.152
-0.478  0.761
-0.309  1.031
-0.638  0.957
-0.626  0.892
-0.686  1.071
-0.772  1.044
-0.691  1.010
-0.784  0.871
-0.675  0.758
-0.824  0.867
-0.643  1.095
-0.458  1.381
-0.380  1.140
-0.382  1.146
-0.106  1.196
-0.340  1.181
-0.245  1.289
-0.394  0.966
-0.323  1.133
-0.314  1.044
NaN   NaN
 0.518  0.418
 0.563  0.554
 0.655  0.545
 0.855  0.695
 0.969  0.815
 1.003  0.770
 0.892  0.880
 0.674  0.980
 0.797  0.790
 0.690  0.905
 0.693  0.811
 0.689  0.870
 0.802  1.079
 0.927  1.270
 0.941  1.207
 0.878  1.254
 0.874  1.035
 0.868  1.061
 0.741  1.088
 0.855  0.753
 1.089  0.820
 1.078  0.914
 1.245  1.131
 1.309  1.067
 1.344  1.134
 1.342  1.157
 1.569  1.150
 1.517  1.198
 1.531  1.130
 1.364  1.078
 1.215  1.115
 1.237  1.291
 1.322  1.315
 1.457  1.675
 1.636  1.612
 1.513  1.598
 1.337  1.716
 1.158  1.706
 1.030  1.619
 1.025  1.534
 1.060  1.327
 0.987  1.347
 1.050  1.312
 1.105  1.406
 1.259  1.316
 1.317  1.316
 1.359  1.172
 1.363  0.985
 1.482  0.808
 1.478  0.549
 1.564  0.597
NaN   NaN
 0.931  0.832
 0.828  0.900
 0.685  0.877
 0.597  0.994
 0.828  0.885
 0.699  0.831
 0.507  0.853
 0.737  1.011
 0.765  0.974
 0.806  1.034
 0.548  1.126
 0.372  1.085
 0.431  1.050
 0.374  1.017
 0.638  1.323
 0.692  1.405
 0.546  1.509
 0.408  1.554
 0.309  1.507
 0.438  1.464
 0.367  1.388
 0.513  1.327
 0.574  1.188
 0.416  1.035
 0.579  0.921
 0.822  0.994
 0.964  1.176
 1.011  1.192
 0.874  1.231
 0.923  0.964
 1.003  0.818
 1.219  0.662
 1.201  0.565
 1.069  0.683
 1.095  0.413
 1.228  0.479
 1.202  0.523
 1.179  0.313
 1.076  0.053
 0.868 -0.158
 1.064 -0.239
 1.007 -0.135
 1.161 -0.244
 1.161 -0.261
 1.361 -0.111
 1.206 -0.188
 1.408 -0.292
 1.648 -0.303
 1.688 -0.375
 1.536 -0.508
 1.539 -0.673
NaN   NaN
 0.204  0.605
 0.120  0.626
 0.274  0.943
 0.557  0.998
 0.759  1.039
 0.727  0.878
 0.607  0.911
 0.539  1.024
 0.897  0.917
 1.008  0.737
 0.873  0.716
 0.804  0.680
 0.839  0.497
 0.745  0.421
 0.923  0.306
 1.077  0.322
 1.003  0.528
 1.009  0.612
 1.200  0.456
 0.939  0.189
 0.525  0.093
 0.781  0.326
 0.534  0.281
 0.187  0.619
 0.216  0.655
 0.240  0.791
 0.284  0.911
 0.155  1.154
-0.180  1.324
 0.019  1.367
 0.147  1.626
 0.091  1.593
-0.071  1.551
 0.121  1.650
 0.163  1.691
 0.386  1.662
 0.429  1.801
 0.392  2.086
 0.454  2.221
 0.457  2.243
 0.310  2.376
 0.305  2.393
 0.178  2.431
 0.033  2.595
-0.113  2.530
-0.146  2.652
 0.048  2.635
 0.178  2.739
 0.250  2.616
-0.051  2.769
 0.021  2.843
NaN   NaN
 0.901  0.185
 0.853  0.573
 0.935  0.652
 0.923  0.638
 0.834  0.596
 0.363  0.503
 0.637  0.126
 0.588  0.135
 0.555  0.052
 0.530 -0.045
 0.330 -0.161
 0.172  0.174
 0.208  0.311
 0.262  0.203
 0.256  0.090
 0.192 -0.007
 0.228 -0.014
 0.325  0.018
 0.068 -0.244
 0.315 -0.114
 0.377  0.093
 0.039 -0.046
 0.282  0.287
 0.177  0.743
 0.417  0.895
 0.517  1.007
 0.316  1.024
 0.155  1.064
 0.178  0.985
-0.003  1.442
-0.056  1.469
-0.368  1.449
-0.258  1.573
-0.183  1.576
-0.158  1.886
-0.488  1.815
-0.235  1.571
-0.276  1.320
-0.198  1.464
-0.133  1.666
 0.086  1.385
 0.280  1.432
 0.341  1.461
 0.417  1.279
 0.427  1.175
 0.301  1.106
 0.135  1.242
 0.288  1.264
 0.271  1.365
 0.410  1.296
 0.422  1.548
NaN   NaN
 0.716  0.053
 0.642  0.063
 0.619  0.104
 0.619 -0.041
 0.698 -0.339
 0.727 -0.157
 0.840 -0.050
 0.737 -0.067
 0.840  0.101
 0.789  0.319
 0.845  0.057
 0.626  0.090
 0.657  0.089
 0.895  0.433
 0.869  0.475
 0.952  0.534
 1.067  0.426
 1.156  0.426
 1.225  0.574
 1.115  0.288
 0.906  0.301
 1.026  0.522
 1.020  0.690
 1.107  0.631
 1.147  0.636
 1.150  0.607
 0.947  0.751
 1.009  0.815
 1.046  0.972
 1.066  1.050
 1.143  0.835
 1.218  0.848
 1.047  0.861
 1.180  0.798
 0.935  0.700
 0.825  0.704
 0.647  0.818
 0.590  0.881
 0.364  0.858
 0.077  0.778
-0.014  0.696
 0.127  0.849
 0.174  0.761
 0.330  0.494
 0.310  0.636
 0.535  0.503
 0.451  0.511
 0.550  0.691
 0.693  0.599
 0.661  0.847
 0.522  0.684
NaN   NaN
 0.679  0.983
 0.640  0.798
 0.569  1.055
 0.408  1.047
 0.431  1.321
 0.580  1.437
 0.502  1.366
 0.653  1.542
 0.587  1.534
 0.443  1.430
 0.132  1.211
 0.050  1.053
-0.147  1.079
-0.206  0.889
-0.333  0.897
-0.099  0.821
-0.136  0.798
-0.267  0.747
-0.406  0.695
-0.493  0.535
-0.580  0.570
-0.577  0.557
-0.572  0.640
-0.867  0.396
-0.808  0.386
-0.872  0.036
-1.184 -0.140
-0.928 -0.356
-1.238 -0.530
-1.208 -0.462
-1.536 -0.346
-1.474 -0.655
-1.669 -0.723
-1.862 -0.444
-1.818 -0.708
-1.982 -0.685
-1.671 -1.122
-1.477 -1.257
-1.731 -1.255
-1.405 -1.586
-1.258 -1.734
-1.222 -1.633
-1.051 -1.466
-0.780 -1.419
-0.748 -1.432
-0.917 -1.258
-0.923 -1.449
-1.090 -1.413
-1.160 -1.285
-1.195 -1.539
-1.032 -1.849
NaN   NaN
 0.516  0.156
 0.489  0.142
 0.612  0.014
 0.240  0.102
-0.069  0.236
-0.032 -0.033
 0.204  0.185
 0.183 -0.132
 0.156  0.152
 0.235  0.278
-0.163 -0.099
-0.099  0.258
 0.305  0.321
 0.407  0.097
 0.522  0.037
 0.387 -0.190
 0.208  0.029
 0.494 -0.244
 0.699 -0.221
 0.711 -0.266
 0.375 -0.118
 0.398 -0.262
 0.284 -0.002
 0.304  0.043
 0.498 -0.166
 0.675 -0.088
 0.778 -0.068
 0.915 -0.114
 0.778  0.004
 0.734  0.288
 0.788  0.257
 0.606  0.232
 0.454  0.429
 0.735  0.598
 0.726  0.607
 0.604  0.598
 0.673  0.604
 0.793  0.520
 0.434  0.579
 0.518  0.764
 0.101  0.947
 0.011  0.872
-0.244  0.683
 0.138  0.715
 0.302  0.895
 0.446  0.745
 0.354  0.800
 0.394  0.435
 0.095  0.434
 0.044  0.238
-0.058 -0.085
NaN   NaN
 0.529  0.978
 0.788  0.974
 0.825  0.906
 0.867  0.765
 0.632  0.662
 0.765  0.385
 0.899  0.223
 0.886  0.073
 0.563  0.152
 0.368  0.140
 0.115  0.298
 0.457  0.320
 0.719  0.130
 0.984  0.351
 1.020  0.290
 1.033  0.565
 0.995  0.622
 0.816  0.643
 0.928  0.353
 1.146  0.012
 1.033 -0.057
 0.960 -0.024
 1.025 -0.270
 1.117 -0.600
 1.434 -0.277
 1.486 -0.485
 1.247 -0.408
 1.281 -0.375
 1.268 -0.258
 1.298 -0.116
 1.612 -0.069
 1.593 -0.151
 1.501 -0.292
 1.513 -0.157
 1.363 -0.080
 1.769 -0.116
 2.071  0.107
 2.252  0.233
 2.274  0.213
 2.435  0.059
 2.360  0.081
 2.449  0.032
 2.364 -0.266
 2.586 -0.145
 2.605 -0.284
 2.682 -0.153
 2.665 -0.377
 2.636 -0.347
 2.601 -0.197
 2.655 -0.038
 2.624  0.218
NaN   NaN
 0.358  0.259
 0.457  0.125
 0.290  0.291
 0.551  0.206
 0.492 -0.157
 0.277 -0.386
 0.153 -0.375
 0.117 -0.037
 0.314  0.445
 0.438  0.276
 0.731  0.416
 0.783  0.217
 0.715  0.086
 0.655  0.032
 0.623 -0.034
 0.830 -0.050
 0.691  0.075
 0.733 -0.218
 0.584 -0.332
 0.693 -0.413
 0.623 -0.254
 0.769 -0.380
 0.720 -0.459
 0.709 -0.360
 0.866 -0.492
 0.781 -0.569
 0.812 -0.530
 0.737 -0.471
 0.888 -0.618
 1.156 -0.470
 1.219 -0.274
 1.282 -0.368
 1.300 -0.104
 1.480  0.076
 1.488  0.204
 1.591 -0.010
 1.751 -0.278
 1.896 -0.007
 1.702  0.125
 1.510  0.302
 1.600  0.209
 1.617  0.046
 1.686  0.119
 1.575 -0.091
 1.662  0.198
 1.691  0.109
 1.951  0.445
 1.970  0.570
 2.016  0.564
 1.818  0.787
 1.991  0.670
NaN   NaN
 0.481  0.444
 0.852  0.422
 0.995  0.490
 0.905  0.418
 1.102  0.560
 1.141  0.610
 0.959  0.733
 0.954  0.821
 0.867  0.980
 1.020  0.975
 0.950  1.211
 1.052  1.278
 0.802  1.395
 0.846  1.268
 0.836  1.242
 0.744  1.185
 0.552  1.221
 0.530  1.262
 0.372  0.956
 0.451  0.710
 0.569  0.752
 0.591  0.567
 0.635  0.360
 0.612  0.009
 0.491 -0.040
 0.232 -0.227
-0.019  0.079
-0.046  0.145
-0.080 -0.117
-0.015 -0.075
-0.113  0.025
-0.012  0.376
 0.075  0.273
 0.152  0.423
 0.063  0.461
 0.279  0.217
 0.090  0.182
 0.194  0.487
 0.324  0.615
 0.283  0.696
 0.606  0.600
 0.726  0.592
 0.533  0.647
 0.730  0.636
 0.942  0.725
 0.796  0.617
 0.819  0.641
 0.918  0.862
 0.787  0.846
 0.762  0.969
 0.763  0.801
NaN   NaN
 0.130  0.229
 0.095  0.388
 0.150  0.418
-0.080  0.422
-0.114  0.296
-0.316  0.150
 0.119  0.247
-0.135  0.465
-0.284  0.382
-0.424  0.125
-0.637 -0.465
-0.767 -0.732
-0.687 -0.501
-0.695 -0.189
-0.876 -0.038
-1.109  0.069
-1.009  0.318
-0.710  0.209
-0.462  0.320
-0.521  0.006
-0.443 -0.152
-0.293  0.109
 0.054  0.182
 0.134 -0.245
 0.246 -0.257
-0.094 -0.205
 0.034  0.053
-0.236 -0.509
-0.446 -0.394
-0.472 -0.157
-0.496 -0.430
-0.649 -0.078
-0.903 -0.032
-0.871  0.178
-0.506  0.351
-0.351  0.188
-0.552 -0.083
-0.619 -0.234
-0.501 -0.097
-0.628 -0.187
-0.383 -0.100
-0.077 -0.418
-0.195 -0.205
-0.181  0.541
-0.178  0.563
-0.240  0.465
-0.369  0.546
-0.450  0.741
-0.248  0.935
-0.398  0.882
-0.431  1.156
NaN   NaN
 0.570  0.670
 0.643  0.644
 0.663  0.644
 0.647  0.740
 0.635  0.556
 0.752  0.445
 0.857  0.134
 0.769  0.391
 0.771  0.454
 0.704  0.638
 0.842  0.728
 0.882  0.743
 0.969  0.699
 0.833  0.775
 0.902  0.779
 1.095  0.765
 1.229  0.821
 1.128  1.067
 1.112  1.045
 1.218  0.962
 1.237  0.866
 1.192  0.916
 1.081  0.956
 1.112  1.006
 0.924  1.260
 0.921  0.969
 0.963  0.857
 0.911  0.863
 0.999  1.036
 1.013  0.774
 0.738  0.757
 0.650  0.710
 0.532  0.791
 0.548  0.740
 0.447  0.689
 0.666  0.508
 0.463  0.699
 0.287  0.937
 0.484  0.805
 0.514  0.533
 0.521  0.445
 0.658  0.194
 0.717  0.393
 0.850  0.390
 1.012  0.078
 0.948 -0.226
 0.991 -0.075
 1.076 -0.039
 0.838 -0.064
 0.790 -0.008
 0.836  0.127
NaN   NaN
 0.458  0.509
 0.528  0.304
 0.668  0.251
 0.483  0.297
 0.538  0.186
 0.183 -0.101
-0.033 -0.090
-0.326  0.312
-0.616  0.300
-0.614  0.377
-0.547  0.420
-0.487  0.393
-0.829 -0.050
-0.964  0.291
-0.859  0.241
-0.846 -0.295
-0.813 -0.539
-0.946 -0.604
-0.937 -0.332
-1.204 -0.430
-1.069 -0.304
-0.958 -0.437
-0.757 -0.428
-0.667 -0.664
-0.329 -0.775
-0.589 -1.170
-0.620 -1.236
-0.346 -1.556
-0.097 -1.705
 0.250 -1.315
 0.028 -1.281
 0.271 -1.277
 0.417 -0.908
 0.657 -0.943
 0.487 -0.747
 0.797 -0.424
 0.821 -0.223
 0.780 -0.236
 0.777 -0.121
 0.545 -0.031
 0.510 -0.243
 0.690 -0.218
 0.843  0.060
 0.746  0.191
 0.672  0.158
 0.679  0.136
 0.600 -0.158
 0.577  0.108
 0.796 -0.024
 0.589 -0.085
 0.299 -0.255
NaN   NaN
 0.107  0.636
 0.188  0.758
-0.001  0.845
 0.145  0.842
 0.135  0.561
 0.265  0.242
 0.432  0.257
 0.390  0.363
 0.223  0.616
 0.246  1.035
 0.337  1.174
 0.386  1.009
 0.415  1.029
 0.350  0.750
 0.496  0.724
 0.475  0.955
 0.547  0.942
 0.588  0.978
 0.654  0.990
 0.474  1.158
 0.342  1.014
 0.375  1.000
 0.415  1.163
 0.303  1.453
 0.179  1.167
 0.258  1.237
 0.329  0.912
 0.268  0.903
 0.054  0.988
-0.017  0.895
-0.127  1.001
-0.288  1.088
-0.228  1.417
-0.116  1.463
-0.112  1.588
 0.040  1.720
 0.239  1.622
 0.316  1.884
 0.382  1.896
 0.344  2.129
 0.518  2.113
 0.321  1.992
 0.073  1.954
 0.106  1.975
 0.088  1.858
-0.057  1.922
-0.042  1.924
-0.218  1.794
 0.005  2.096
-0.247  1.995
-0.293  2.167
NaN   NaN
 0.461  0.119
 0.564  0.281
 0.567  0.404
 0.659  0.629
 0.679  0.532
 0.711  0.658
 0.887  0.874
 0.899  0.871
 0.651  0.921
 0.369  0.932
 0.439  0.969
 0.562  0.881
 0.557  0.900
 0.494  0.847
 0.661  0.785
 0.647  0.753
 0.764  0.562
 0.787  0.517
 0.998  0.376
 1.311  0.305
 1.339  0.329
 1.426  0.395
 1.424  0.452
 1.476  0.474
 1.530  0.432
 1.653  0.498
 1.467  0.293
 1.401 -0.015
 1.389  0.081
 1.510  0.148
 1.570  0.009
 1.424  0.139
 1.656  0.185
 1.720  0.524
 1.763  0.735
 1.890  0.786
 1.981  0.601
 2.113  0.587
 2.017  0.782
 2.180  0.756
 2.402  0.678
 2.163  0.660
 2.383  0.767
 2.308  0.816
 2.211  0.878
 2.208  0.812
 2.413  0.724
 2.214  0.572
 2.073  0.392
 2.001  0.525
 1.827  0.545
NaN   NaN
 0.316  0.735
 0.393  0.563
 0.235  0.803
 0.220  0.784
 0.410  0.786
 0.535  0.772
 0.507  0.728
 0.601  0.630
 0.603  0.398
 0.852  0.103
 0.716 -0.152
 0.794 -0.127
 0.856 -0.117
 0.631 -0.196
 0.482 -0.199
 0.514 -0.117
 0.446 -0.313
-0.094 -0.414
-0.182 -0.540
-0.096 -0.733
 0.074 -0.956
 0.508 -1.181
 0.282 -0.601
 0.236 -0.825
 0.025 -0.405
-0.122 -0.334
-0.103 -0.366
 0.088 -0.297
 0.064  0.026
-0.038 -0.113
-0.410  0.049
-0.675  0.360
-0.673  0.328
-0.566  0.431
-0.436  0.406
-0.062  0.537
-0.196  0.513
-0.454  0.451
-0.681  0.534
-0.881  0.566
-0.715  0.831
-0.449  0.818
-0.318  1.078
-0.253  1.162
-0.374  1.058
-0.182  1.308
-0.443  1.123
-0.484  1.169
-0.693  1.026
-0.763  1.079
-0.881  1.312
NaN   NaN
 0.476  0.268
 0.486  0.067
 0.508 -0.093
 0.250  0.002
 0.424 -0.120
 0.521 -0.370
 0.590 -0.432
 0.702 -0.702
 0.720 -0.456
 0.972 -0.218
 0.877 -0.149
 1.090 -0.259
 1.179 -0.062
 1.131 -0.179
 1.316 -0.092
 1.425 -0.035
 1.526 -0.228
 1.744 -0.088
 1.786 -0.394
 1.400 -0.252
 1.461 -0.134
 1.362 -0.319
 1.599 -0.325
 1.491 -0.117
 1.792  0.060
 1.727 -0.193
 1.597 -0.354
 1.702 -0.322
 1.740 -0.135
 1.863 -0.032
 2.069  0.013
 2.136 -0.024
 2.229  0.279
 2.108  0.472
 2.113  0.564
 2.199  0.650
 2.078  0.622
 2.035  0.419
 2.093  0.441
 2.025  0.261
 1.845  0.429
 1.944  0.572
 1.942  0.313
 1.917  0.230
 2.076  0.509
 2.002  0.503
 2.117  0.406
 2.046  0.343
 1.942  0.479
 1.999  0.605
 2.011  0.640
NaN   NaN
 0.689  0.507
 0.304  0.494
 0.594  0.660
 0.664  0.503
 0.871  0.393
 0.972  0.340
 0.597  0.450
 0.671  0.447
 0.664  0.263
 0.366  0.170
 0.751  0.362
 0.958  0.204
 1.065  0.314
 0.940  0.541
 0.946  0.519
 1.008  0.589
 1.088  0.634
 1.090  0.688
 1.166  0.793
 1.047  1.006
 0.923  1.056
 0.840  1.031
 0.960  1.163
 0.708  1.394
 0.770  1.231
 0.823  1.197
 1.093  1.199
 1.025  1.386
 0.895  1.430
 0.699  1.542
 0.774  1.581
 0.662  1.523
 0.640  1.533
 0.805  1.378
 0.959  1.286
 0.753  1.204
 0.827  1.060
 0.887  1.055
 0.820  0.924
 0.612  0.942
 0.400  0.768
 0.586  0.852
 0.549  1.060
 0.502  1.168
 0.390  0.952
 0.499  0.877
 0.545  0.710
 0.616  0.688
 0.466  0.707
 0.574  0.935
 0.459  0.857
NaN   NaN
 0.247  0.232
 0.416 -0.089
 0.487 -0.036
 0.359 -0.155
 0.057 -0.421
 0.015 -0.213
-0.365 -0.349
-0.793  0.091
-0.714 -0.253
-0.571  0.022
-0.555  0.229
-0.054  0.056
-0.418 -0.320
-0.440  0.019
-0.978 -0.149
-0.904 -0.188
-0.759  0.035
-0.383 -0.129
-0.143 -0.090
 0.047  0.307
 0.118 -0.001
 0.069 -0.237
-0.025 -0.521
-0.070 -0.132
 0.260 -0.056
 0.327 -0.041
 0.215  0.513
 0.010  0.654
-0.204  0.272
-0.320  0.519
-0.395  0.624
-0.474  0.707
-0.717  0.411
-0.679  0.252
-0.826  0.514
-0.605  0.484
-0.716  0.537
-0.233  0.495
-0.088  0.648
 0.034  0.646
-0.132  0.529
-0.416  0.424
-0.528  0.514
-0.446  0.304
-0.785  0.514
-0.922  0.569
-0.767  0.707
-0.562  0.620
-0.504  0.544
-0.512  0.522
-0.178  0.737
NaN   NaN
 0.827  0.911
 0.907  1.067
 0.949  1.097
 0.753  1.064
 0.723  1.094
 0.747  1.103
 0.607  1.001
 0.444  0.690
 0.605  0.571
 0.396  0.707
 0.418  0.900
 0.448  1.008
 0.311  0.665
 0.617  0.765
 0.557  0.836
 0.486  0.908
 0.503  0.980
 0.641  0.880
 0.700  0.973
 0.536  1.074
 0.473  1.131
 0.241  0.934
 0.250  1.126
 0.505  1.096
 0.612  1.303
 0.317  1.236
 0.190  1.197
-0.113  1.099
-0.197  1.099
 0.259  1.003
 0.275  1.005
 0.260  0.804
 0.288  0.990
 0.159  1.028
 0.094  0.888
 0.263  1.079
 0.185  0.839
 0.123  0.819
 0.124  0.577
-0.063  0.560
-0.076  0.548
-0.213  0.776
-0.256  0.757
-0.147  0.620
-0.238  0.719
-0.261  0.591
-0.560  0.648
-0.356  0.776
-0.340  0.741
-0.465  0.641
-0.022  0.651
NaN   NaN
 0.217  0.300
 0.441  0.259
 0.417  0.461
 0.531  0.286
 0.262  0.347
 0.473  0.298
 0.520  0.507
 0.671  0.759
 0.881  0.924
 0.969  0.939
 0.866  0.822
 1.140  0.946
 1.116  0.991
 0.955  1.128
 1.091  1.023
 0.920  1.201
 0.916  1.300
 0.902  1.285
 0.708  1.089
 0.488  1.200
 0.405  1.076
 0.174  1.047
 0.292  1.434
 0.594  1.191
 0.801  1.153
 0.874  1.244
 1.096  1.293
 1.142  1.499
 1.344  1.579
 1.163  1.651
 0.989  1.802
 0.983  1.895
 0.970  1.747
 1.161  1.738
 1.043  1.905
 1.202  1.881
 1.069  1.600
 1.145  1.651
 1.152  1.657
 1.011  1.752
 0.811  1.909
 0.786  1.864
 0.836  1.949
 1.022  1.886
 0.992  1.631
 0.871  1.701
 0.889  1.954
 0.787  1.986
 0.746  1.832
 0.619  1.626
 0.507  1.629
NaN   NaN
 0.577  0.668
 0.533  0.557
 0.457  0.624
 0.821  0.772
 0.946  0.905
 1.078  0.917
 1.195  0.789
 1.079  0.694
 1.060  0.680
 0.874  0.341
 0.650  0.623
 0.693  0.646
 0.671  0.390
 0.545  0.121
 0.856  0.201
 0.810  0.280
 0.622  0.504
 0.589  0.447
 0.544  0.586
 0.645  0.388
 0.927  0.350
 0.761  0.033
 0.849  0.221
 0.875  0.536
 1.046  0.601
 1.252  0.714
 1.286  0.772
 1.581  0.718
 1.866  0.732
 1.662  0.830
 1.772  0.796
 1.844  0.693
 1.882  0.596
 1.917  0.596
 1.903  0.698
 1.859  0.716
 1.672  0.694
 1.475  0.716
 1.644  0.700
 1.628  0.765
 1.542  0.527
 1.486  0.599
 1.416  0.789
 1.467  0.901
 1.316  1.036
 1.307  1.061
 1.474  1.029
 1.546  1.089
 1.705  0.967
 1.722  0.821
 1.954  0.830
NaN   NaN
 0.158  0.379
 0.155  0.521
 0.120  0.464
 0.626  0.390
 0.640  0.374
 0.562  0.142
 0.483 -0.045
 0.738  0.071
 0.686  0.249
 0.814  0.402
 1.131  0.518
 0.976  0.619
 1.207  0.648
 1.053  0.693
 0.897  0.449
 0.840  0.211
 0.804  0.108
 0.778  0.191
 0.844  0.391
 0.713  0.504
 0.880  0.598
 0.654  0.500
 0.723  0.721
 0.772  0.994
 0.791  0.898
 0.649  0.759
 0.708  0.483
 0.587  0.326
 0.567  0.321
 0.468  0.160
 0.528  0.042
 0.352 -0.260
 0.491 -0.400
 0.637 -0.532
 0.571 -0.445
 0.080 -0.500
-0.053 -0.201
-0.138  0.102
 0.054 -0.013
 0.515  0.055
 0.373 -0.124
 0.733 -0.069
 0.813  0.301
 1.074  0.097
 1.088 -0.210
 1.247 -0.068
 0.900 -0.111
 0.508 -0.004
 0.573 -0.025
 0.622 -0.002
 0.839 -0.122
NaN   NaN
 0.546  0.906
 0.556  0.702
 0.504  0.930
 0.706  1.112
 0.597  1.359
 0.550  1.274
 0.442  1.296
 0.596  1.133
 0.659  1.005
 0.715  0.938
 0.757  0.947
 0.800  0.853
 0.835  0.870
 0.834  0.895
 0.879  1.018
 0.730  0.836
 0.755  0.893
 0.638  0.971
 0.661  1.008
 0.634  1.169
 0.556  1.235
 0.640  1.312
 0.649  1.241
 0.804  1.457
 0.752  1.473
 0.608  1.250
 0.668  1.187
 0.780  1.215
 0.704  1.036
 0.799  1.094
 0.705  0.997
 0.787  1.021
 0.737  0.947
 1.080  0.939
 0.938  0.871
 0.747  0.995
 0.806  0.959
 0.858  0.980
 0.932  1.127
 0.837  1.088
 0.810  0.895
 0.715  0.990
 0.778  0.972
 0.655  1.063
 0.599  1.213
 0.524  1.270
 0.565  1.283
 0.415  1.176
 0.487  0.966
 0.369  0.888
 0.612  0.932
NaN   NaN
 0.063  0.507
 0.047  0.660
-0.065  0.489
 0.217  0.740
 0.184  0.548
-0.279  0.272
-0.277 -0.086
-0.235 -0.207
-0.219 -0.071
-0.178 -0.325
-0.105 -0.147
-0.159 -0.174
-0.014 -0.034
-0.148 -0.343
 0.223 -0.389
 0.435 -0.497
-0.201 -0.734
-0.339 -0.396
-0.207 -0.044
-0.208 -0.028
-0.022 -0.140
 0.012 -0.114
 0.311 -0.095
 0.214 -0.060
 0.503 -0.244
 0.639 -0.554
 0.577 -0.710
 0.521 -0.639
 0.367 -0.917
 0.120 -0.832
 0.347 -0.786
 0.126 -0.798
-0.289 -0.761
-0.407 -0.392
-0.519 -0.454
-0.443 -0.532
-0.066 -0.498
-0.360 -0.180
 0.111 -0.221
 0.045 -0.315
 0.091 -0.405
 0.115 -0.266
 0.103  0.155
-0.348  0.312
-0.183  0.718
-0.148  0.680
 0.044  0.615
 0.124  0.691
 0.139  0.501
-0.250  0.450
-0.182  0.713
NaN   NaN
 0.208  0.821
-0.021  0.948
 0.263  1.043
 0.390  0.992
 0.528  1.173
 0.457  1.119
 0.628  0.999
 0.693  1.036
 0.738  1.116
 0.795  1.051
 0.796  1.070
 0.803  0.974
 0.738  0.978
 0.516  1.207
 0.447  1.215
 0.517  1.195
 0.634  1.191
 0.635  1.322
 0.584  1.321
 0.588  1.031
 0.621  0.877
 0.725  0.688
 1.029  0.640
 1.363  0.777
 1.173  0.803
 1.094  0.654
 0.850  0.704
 0.909  0.690
 0.809  0.766
 0.748  0.785
 0.683  0.769
 0.387  0.729
 0.574  0.614
 0.530  0.518
 0.686  0.445
 0.585  0.493
 0.619  0.519
 0.746  0.436
 0.544  0.415
 0.625  0.141
 0.651  0.258
 0.749  0.352
 0.857  0.393
 0.868  0.332
 0.827  0.411
 0.695  0.624
 0.868  0.681
 0.819  0.740
 0.776  0.612
 0.842  0.702
 0.763  0.840
NaN   NaN
 0.485  0.224
 0.573  0.268
 0.513  0.468
 0.644  0.518
 0.813  0.431
 0.835  0.651
 0.716  0.399
 0.757  0.209
 1.033  0.536
 0.938  0.354
 0.894  0.490
 1.152  0.570
 1.100  0.704
 1.074  0.680
 1.161  0.685
 1.348  0.642
 1.574  0.685
 1.665  0.534
 1.654  0.276
 1.827  0.472
 1.840  0.378
 1.807  0.126
 1.890  0.174
 1.981  0.021
 1.873 -0.182
 1.736 -0.255
 1.706 -0.152
 1.421 -0.323
 1.531 -0.368
 1.451 -0.563
 1.364 -0.673
 1.222 -0.808
 1.450 -0.908
 1.456 -1.174
 1.625 -1.276
 1.631 -1.426
 1.575 -1.276
 1.510 -1.156
 1.531 -1.250
 1.655 -1.063
 1.951 -1.371
 2.072 -1.411
 1.977 -1.485
 1.941 -1.737
 1.857 -1.723
 1.930 -1.651
 1.716 -1.609
 1.709 -1.298
 1.829 -1.236
 1.698 -1.241
 1.685 -1.288
NaN   NaN
 0.140  0.124
 0.224  0.087
-0.139  0.010
-0.103 -0.136
-0.559  0.199
-0.460 -0.013
 0.076 -0.054
 0.233 -0.157
 0.494 -0.233
 0.115 -0.192
-0.152  0.038
-0.197  0.017
-0.266 -0.213
-0.313 -0.663
 0.165 -0.823
 0.320 -0.988
 0.588 -0.922
 0.626 -0.479
 0.645 -0.655
 0.518 -0.498
 0.370 -0.603
 0.542 -0.435
 0.569 -0.249
 0.714 -0.693
 0.804 -0.592
 0.885 -0.696
 0.753 -0.806
 1.010 -1.078
 0.807 -1.237
 0.741 -1.351
 0.929 -1.453
 0.739 -1.395
 0.575 -1.323
 0.327 -1.264
-0.084 -1.422
-0.182 -1.547
 0.062 -1.695
-0.022 -1.783
 0.062 -2.048
-0.193 -2.073
-0.203 -2.598
 0.015 -2.832
-0.052 -3.357
 0.135 -3.136
 0.222 -3.048
 0.402 -2.962
 0.694 -3.052
 0.549 -3.208
 0.659 -3.007
 0.239 -3.264
 0.366 -3.104
NaN   NaN
 0.684  0.516
 0.509  0.587
 0.530  0.522
 0.642  0.515
 0.971  0.450
 1.044  0.403
 0.963  0.227
 0.802  0.361
 0.766  0.149
 0.516  0.073
 0.364  0.113
 0.611  0.355
 0.646  0.372
 0.757  0.353
 0.754  0.446
 0.691  0.333
 0.618  0.563
 0.516  0.631
 0.401  0.561
 0.040  0.643
 0.009  0.655
 0.234  0.563
 0.762  0.553
 0.449  0.622
 0.570  0.674
 0.482  0.674
 0.511  0.307
 0.119 -0.002
-0.271  0.038
-0.037  0.152
-0.104  0.150
-0.023  0.275
-0.116  0.368
-0.216  0.534
-0.083  0.593
-0.107  0.681
-0.038  0.839
 0.026  1.075
 0.231  1.112
 0.119  1.128
 0.085  1.085
-0.019  1.262
 0.292  1.355
 0.272  1.543
 0.328  1.638
 0.184  1.245
-0.013  1.238
-0.014  1.217
 0.067  1.206
 0.259  1.199
 0.124  0.970
NaN   NaN
 0.608  0.215
 0.457  0.034
 0.638 -0.014
 0.883 -0.016
 0.880  0.096
 0.944  0.235
 0.881  0.255
 0.856  0.226
 0.677 -0.097
 0.257 -0.083
 0.220 -0.125
 0.243 -0.383
 0.012 -0.595
-0.483 -0.336
-0.449  0.100
-0.560  0.144
-0.608 -0.286
-0.588 -0.376
-0.497 -0.112
-0.621 -0.081
-0.901 -0.262
-0.812 -0.438
-1.061 -0.316
-0.778 -0.456
-0.589  0.119
-0.322  0.040
-0.301  0.038
-0.382 -0.112
-0.520 -0.197
-0.742 -0.546
-0.760 -0.532
-0.748 -0.475
-0.864 -0.525
-0.461 -0.636
-0.516 -0.752
-0.317 -0.820
-0.215 -1.300
-0.435 -1.069
-0.439 -1.278
-0.531 -0.993
-0.783 -1.183
-0.820 -1.164
-0.579 -1.026
-0.842 -1.071
-0.523 -1.264
-0.219 -1.237
-0.024 -1.269
-0.293 -1.202
-0.101 -1.619
-0.285 -1.679
-0.514 -1.436
NaN   NaN
 0.244  0.633
 0.179  0.875
 0.466  1.064
 0.492  1.324
 0.555  1.500
 0.476  1.396
 0.629  1.551
 0.587  1.651
 0.410  1.824
 0.307  2.161
 0.239  2.136
-0.005  2.011
 0.077  2.194
 0.255  2.457
 0.177  2.411
 0.427  2.554
 0.053  2.838
 0.214  2.742
 0.100  2.781
 0.071  2.592
 0.118  2.610
 0.129  2.570
-0.143  2.693
-0.212  3.043
-0.134  2.981
-0.144  3.273
-0.321  3.386
-0.299  3.589
-0.339  3.526
-0.429  3.728
-0.330  3.823
-0.183  3.760
-0.369  3.608
-0.344  3.343
-0.305  3.303
-0.614  3.277
-0.614  3.282
-0.347  3.483
-0.374  3.268
-0.216  3.034
-0.171  2.716
-0.069  2.932
 0.081  3.113
-0.029  3.200
 0.038  3.534
-0.044  3.374
 0.185  3.348
 0.023  3.368
 0.084  3.453
 0.128  3.492
 0.076  3.308
NaN   NaN
 0.894  0.904
 0.915  0.909
 0.823  0.933
 0.711  1.148
 0.739  1.080
 0.844  1.109
 0.992  1.092
 1.078  0.941
 1.281  1.023
 1.286  1.190
 1.293  1.095
 1.376  1.128
 1.377  1.187
 1.306  1.360
 1.164  0.919
 1.141  1.228
 1.087  1.039
 1.258  0.855
 1.202  0.719
 1.172  0.658
 1.045  0.637
 1.221  0.639
 1.175  0.679
 1.032  0.586
 0.916  0.778
 0.837  0.826
 0.852  0.798
 0.736  0.821
 0.684  0.640
 0.793  0.554
 1.019  0.618
 0.997  0.572
 0.899  0.341
 0.799  0.420
 0.831  0.164
 0.722  0.280
 0.705  0.388
 0.635  0.481
 0.739  0.691
 0.688  0.710
 0.695  0.680
 0.878  0.731
 1.051  0.568
 1.116  0.425
 0.936  0.239
 1.149  0.126
 1.191  0.033
 1.073  0.023
 1.189  0.095
 0.964 -0.036
 0.923 -0.164
NaN   NaN
 0.168  0.958
 0.338  0.816
 0.588  0.584
 0.525  0.677
 0.587  0.794
 0.497  0.805
 0.440  0.624
 0.217  0.716
-0.046  0.530
-0.097  0.357
-0.314  0.622
-0.496  0.426
-0.717  0.561
-0.614  0.570
-0.623  0.688
-0.785  0.989
-0.717  0.856
-0.513  1.142
-0.224  1.143
-0.313  1.043
-0.355  1.353
-0.376  1.623
-0.397  1.185
-0.572  1.069
-0.829  1.009
-0.983  1.128
-0.826  1.104
-0.925  1.144
-0.740  1.299
-1.029  1.118
-1.079  1.047
-1.254  1.209
-1.133  0.985
-1.063  0.855
-1.085  0.774
-0.870  0.826
-0.982  0.882
-0.744  1.041
-0.968  1.041
-1.208  1.052
-1.107  0.975
-1.109  1.014
-1.101  1.257
-1.286  1.021
-1.266  0.874
-1.492  0.658
-1.622  0.770
-1.612  0.827
-1.698  0.843
-1.829  0.909
-1.890  0.804
NaN   NaN
 0.312  0.730
 0.264  0.607
 0.247  0.686
 0.177  0.595
 0.259  0.408
 0.464  0.480
 0.112  0.407
 0.092  0.655
 0.341  0.957
 0.326  0.945
 0.423  0.757
 0.588  0.391
 0.541  0.408
 0.629  0.358
 0.629  0.235
 0.852  0.076
 0.630  0.202
 0.533  0.252
 0.520  0.314
 0.500  0.081
 0.657 -0.115
 0.920 -0.073
 0.930 -0.112
 1.083 -0.006
 1.396 -0.128
 1.257 -0.362
 1.188 -0.401
 0.899 -0.441
 0.977 -0.421
 0.911 -0.203
 0.817 -0.309
 0.507 -0.284
 0.648 -0.265
 0.832 -0.392
 0.763 -0.471
 0.758 -0.609
 0.633 -0.555
 1.015 -0.669
 1.171 -0.738
 1.227 -0.704
 1.276 -0.504
 1.218 -0.412
 1.642 -0.592
 1.752 -0.760
 1.697 -0.455
 1.628 -0.806
 1.190 -0.802
 1.093 -0.767
 0.819 -0.775
 1.188 -1.088
 1.257 -1.103
NaN   NaN
 0.454  0.050
 0.691 -0.112
 0.789 -0.180
 0.735 -0.416
 0.797 -0.332
 0.655 -0.329
 0.733 -0.283
 0.414 -0.367
 0.537 -0.325
 0.567  0.007
 0.798 -0.108
 0.825 -0.024
 0.719 -0.121
 0.758 -0.128
 0.872 -0.115
 0.838  0.090
 0.713 -0.022
 0.710 -0.015
 0.698 -0.053
 0.527 -0.189
 0.219 -0.369
 0.348 -0.645
 0.524 -0.933
 0.179 -0.631
 0.322 -0.644
 0.368 -0.790
 0.109 -0.390
 0.153 -0.299
 0.420 -0.343
 0.299 -0.487
 0.232 -0.645
 0.140 -0.495
 0.197 -0.721
 0.036 -0.718
 0.087 -0.898
 0.169 -0.489
 0.155 -0.679
-0.113 -1.097
 0.092 -1.107
 0.166 -1.181
 0.552 -1.073
 0.501 -1.330
 0.669 -1.408
 0.721 -1.716
 0.716 -1.865
 0.685 -1.661
 0.138 -1.753
-0.085 -1.663
-0.007 -1.926
 0.001 -1.653
 0.135 -1.915
NaN   NaN
 0.552  0.378
 0.515  0.121
 0.396  0.356
 0.065  0.325
 0.256  0.312
 0.214  0.082
 0.303  0.075
 0.141 -0.072
 0.391 -0.230
 0.322 -0.578
 0.616 -0.282
 0.551 -0.452
 0.553 -0.511
 0.501 -0.348
 0.184 -0.502
 0.017 -0.338
-0.128 -0.335
 0.033 -0.780
 0.200 -0.925
 0.217 -1.028
 0.343 -1.433
 0.355 -1.557
 0.482 -1.596
 0.373 -1.778
 0.664 -1.942
 0.202 -1.697
 0.087 -1.760
-0.394 -1.645
-0.810 -1.701
-0.720 -1.678
-0.564 -1.992
-0.193 -1.793
-0.071 -1.775
-0.063 -1.764
-0.138 -1.955
-0.571 -1.821
-0.225 -1.638
-0.419 -1.409
-0.854 -1.669
-1.216 -1.413
-1.346 -1.166
-1.181 -1.384
-0.931 -1.546
-1.365 -1.693
-1.250 -1.637
-1.148 -1.924
-1.447 -2.112
-1.657 -1.642
-1.963 -1.668
-2.160 -1.474
-2.386 -1.724
NaN   NaN
 0.589  0.745
 0.679  0.857
 0.608  0.980
 0.617  1.059
 0.651  0.981
 0.376  0.977
 0.280  0.959
 0.243  1.133
 0.442  1.171
 0.629  1.068
 0.527  0.921
 0.490  0.858
 0.771  0.985
 0.796  0.890
 0.742  1.027
 0.701  0.853
 0.786  0.893
 1.043  0.842
 1.007  0.964
 0.775  1.227
 0.919  1.259
 0.892  1.223
 0.662  1.217
 0.651  1.251
 0.693  1.163
 0.532  1.206
 0.639  1.234
 0.477  1.296
 0.440  1.411
 0.548  1.404
 0.590  1.523
 0.744  1.390
 0.545  1.416
 0.629  1.370
 0.558  1.314
 0.298  1.214
 0.215  1.222
 0.012  1.255
-0.006  1.222
 0.051  1.162
 0.331  1.242
 0.341  1.314
-0.074  0.886
-0.038  0.955
 0.256  1.141
 0.629  0.918
 0.740  0.822
 0.728  0.925
 0.800  0.939
 0.794  0.852
 0.675  0.831
NaN   NaN
 0.063  0.178
-0.322 -0.085
-0.302 -0.089
-0.378 -0.412
-0.305 -0.244
-0.440 -0.079
-0.051  0.126
 0.168  0.071
 0.190  0.068
 0.067 -0.056
 0.109  0.202
 0.056  0.344
-0.028 -0.020
-0.459  0.238
-0.434  0.541
-0.486  0.647
-0.428  0.505
-0.352  0.589
-0.542  0.608
-0.401  0.338
-0.178  0.293
-0.126  0.286
 0.095  0.460
 0.029  0.187
 0.461 -0.015
 0.327  0.045
 0.554  0.113
 0.551  0.013
 0.655 -0.139
 0.519 -0.353
 0.238 -0.344
 0.280 -0.500
 0.362 -0.931
 0.365 -0.988
 0.534 -0.979
 0.299 -1.058
 0.278 -0.985
 0.542 -0.921
 0.717 -0.953
 0.666 -0.829
 0.325 -0.485
 0.578 -0.692
 0.612 -0.647
 0.713 -0.814
 0.521 -0.971
 0.670 -0.901
 0.757 -1.259
 0.591 -1.213
 0.590 -0.998
 0.680 -1.023
 0.738 -1.384
NaN   NaN
 0.412  0.935
 0.394  0.988
 0.436  1.065
 0.197  1.265
 0.155  1.256
 0.342  1.076
 0.088  1.133
 0.011  1.264
-0.007  1.489
-0.062  1.551
 0.059  1.576
-0.051  1.497
-0.031  1.582
-0.156  1.656
-0.012  1.796
-0.216  1.820
-0.477  1.858
-0.357  1.816
-0.480  2.165
-0.415  1.961
-0.439  2.064
-0.789  1.966
-0.864  2.250
-0.917  2.142
-0.743  2.354
-0.678  2.334
-0.664  2.706
-0.570  2.854
-0.464  2.756
-0.540  3.057
-0.408  2.979
-0.704  2.949
-0.908  3.061
-0.794  2.915
-0.767  2.822
-0.629  2.684
-0.762  2.515
-0.951  2.389
-1.167  2.410
-1.289  2.318
-1.432  2.396
-1.259  2.226
-1.227  2.080
-1.034  2.017
-1.123  1.881
-1.249  1.680
-1.144  1.940
-1.449  1.834
-1.393  2.080
-1.258  2.046
-1.094  1.815
NaN   NaN
 0.421  0.333
 0.081  0.177
 0.537  0.098
 0.272  0.207
 0.154  0.178
 0.195 -0.322
 0.491 -0.210
 0.362 -0.319
 0.600 -0.785
 0.581 -0.995
 0.426 -0.964
 0.573 -0.630
 0.274 -0.671
 0.308 -0.772
 0.055 -0.725
-0.265 -0.539
-0.378 -0.840
-0.186 -0.534
 0.060 -0.559
 0.309 -0.510
-0.039 -0.717
-0.144 -0.709
 0.032 -0.470
-0.048 -0.367
-0.039 -0.577
 0.203 -0.474
 0.246 -0.282
 0.039 -0.660
 0.480 -0.530
 0.439 -0.347
 0.642 -0.013
 0.580 -0.310
 0.753 -0.358
 0.382 -0.118
 0.306 -0.083
 0.303 -0.143
 0.507 -0.280
 0.896 -0.140
 0.811 -0.410
 0.933 -0.414
 1.110 -0.223
 1.157 -0.074
 1.412 -0.123
 1.345 -0.141
 1.540  0.206
 1.380  0.246
 1.723  0.541
 2.045  0.634
 1.908  0.509
 1.922  0.309
 2.045  0.279
NaN   NaN
 0.666  0.943
 0.742  0.860
 0.845  0.944
 0.778  0.946
 0.570  0.934
 0.688  1.011
 0.736  1.020
 0.751  0.971
 0.863  0.968
 0.812  0.973
 0.805  1.034
 0.809  1.201
 0.609  1.516
 0.563  1.327
 0.321  1.146
 0.125  1.005
-0.254  0.829
-0.201  0.907
-0.034  1.127
-0.328  1.039
-0.174  1.061
-0.156  0.982
-0.145  0.860
-0.192  0.818
-0.321  0.784
-0.182  0.874
-0.052  0.869
 0.119  1.026
 0.210  1.139
 0.182  1.058
 0.084  1.221
 0.139  1.359
 0.182  1.406
 0.114  1.300
-0.123  1.089
-0.325  0.959
-0.190  0.689
-0.140  0.648
-0.139  0.565
-0.308  0.621
-0.130  0.680
-0.046  0.678
 0.089  0.790
 0.041  0.877
-0.104  1.012
-0.120  1.025
-0.068  1.378
-0.247  1.404
-0.470  1.428
-0.420  1.541
-0.414  1.403
NaN   NaN
 0.803  0.556
 0.709  0.492
 0.420  0.602
 0.204  0.868
 0.356  0.860
 0.266  0.580
 0.134  0.697
 0.211  0.912
 0.010  1.203
-0.120  1.464
-0.118  1.309
 0.057  1.326
 0.000  1.171
-0.106  0.945
-0.227  1.120
-0.407  0.949
-0.353  1.010
-0.593  0.843
-0.555  0.898
-0.987  1.029
-1.150  0.968
-1.385  1.134
-1.111  0.856
-1.491  0.849
-1.552  0.672
-1.379  0.378
-1.552  0.400
-1.600  0.539
-1.614  0.645
-1.711  0.972
-1.640  0.785
-1.661  0.847
-1.683  0.834
-1.480  0.774
-1.533  0.824
-1.593  0.884
-1.584  0.576
-1.616  0.595
-1.800  0.359
-1.706  0.262
-2.072  0.289
-1.998 -0.142
-2.064 -0.378
-2.037 -0.254
-1.959 -0.269
-2.110 -0.213
-1.868 -0.313
-1.941 -0.625
-2.040 -0.608
-2.331 -0.502
-2.114 -0.575
NaN   NaN
 0.428  0.357
 0.206  0.366
 0.345  0.505
 0.452  0.524
 0.431  0.660
 0.486  0.507
 0.353  0.348
 0.350  0.615
 0.364  0.738
 0.447  0.868
 0.442  0.847
 0.365  0.750
 0.303  0.535
-0.063  0.380
-0.251  0.259
-0.491  0.303
-0.293  0.089
-0.228  0.282
-0.652  0.518
-0.600  0.394
-0.724  0.530
-0.599  0.557
-0.712  0.376
-0.739  0.459
-0.620  0.553
-0.482  0.374
-0.316  0.395
-0.222  0.329
-0.317  0.620
-0.251  0.712
 0.027  0.820
 0.099  0.835
-0.032  0.956
-0.192  0.970
-0.083  1.140
 0.167  0.920
 0.422  0.852
 0.279  0.930
 0.362  1.011
 0.498  1.250
 0.416  1.220
 0.634  1.278
 0.759  1.195
 0.783  1.267
 0.740  1.173
 0.678  1.357
 1.012  1.292
 1.179  1.375
 1.280  1.566
 1.365  1.448
 1.200  1.474
NaN   NaN
 0.102  0.369
 0.176  0.197
-0.184  0.388
-0.448  0.603
-0.182  0.819
-0.307  0.973
-0.362  1.037
-0.100  1.371
-0.126  1.467
 0.254  1.354
 0.244  1.321
 0.338  1.176
 0.418  1.090
 0.377  0.869
-0.016  0.784
 0.092  0.870
-0.247  0.801
-0.468  1.010
-0.212  0.891
-0.041  0.857
-0.006  0.933
-0.023  0.892
 0.018  1.144
-0.329  1.337
 0.125  1.373
 0.138  1.350
 0.218  1.556
 0.225  1.577
 0.021  1.491
 0.039  1.611
-0.076  1.721
 0.046  1.689
 0.072  1.522
 0.012  1.658
 0.040  1.795
 0.155  1.771
 0.004  1.645
-0.010  1.651
 0.122  1.674
 0.218  1.412
 0.332  1.399
 0.392  1.328
 0.325  1.262
 0.150  1.283
 0.087  1.185
 0.202  1.371
 0.074  1.293
-0.068  1.041
-0.096  1.355
 0.174  1.371
 0.419  1.534
NaN   NaN
 0.564  0.044
 0.557  0.221
 0.932 -0.045
 0.919 -0.335
 1.004 -0.406
 0.881 -0.357
 0.747 -0.365
 0.788 -0.300
 0.815 -0.208
 0.954  0.051
 0.753  0.151
 1.130  0.055
 1.414 -0.061
 1.647  0.139
 1.431 -0.113
 1.518 -0.552
 1.560 -0.611
 1.597 -0.684
 1.676 -0.670
 1.769 -0.463
 1.758 -0.290
 1.611 -0.342
 1.642 -0.294
 1.825 -0.369
 1.663 -0.388
 1.496 -0.511
 1.133 -0.378
 1.118 -0.093
 1.045 -0.200
 1.169 -0.189
 1.433 -0.329
 1.448 -0.325
 1.412 -0.316
 1.539 -0.177
 1.741 -0.184
 1.858 -0.294
 2.021 -0.076
 1.888 -0.231
 2.078 -0.266
 2.026 -0.504
 2.133 -0.416
 2.063 -0.717
 2.015 -0.687
 1.951 -0.448
 1.854 -0.389
 1.956 -0.337
 1.812 -0.489
 1.675 -0.438
 1.436 -0.592
 1.519 -0.367
 1.566 -0.359
NaN   NaN
 0.463  0.742
 0.207  0.800
 0.328  0.512
 0.484  0.910
 0.289  0.680
 0.567  0.753
 0.690  1.078
 0.456  1.288
 0.489  1.206
 0.607  1.260
 0.796  1.380
 0.720  1.456
 0.773  1.640
 0.873  1.674
 1.027  1.562
 1.151  1.490
 1.146  1.347
 1.264  1.496
 1.099  1.238
 1.081  1.398
 1.381  1.393
 1.408  1.414
 1.404  1.454
 1.255  1.456
 1.247  1.633
 0.981  1.813
 1.184  1.710
 0.891  1.586
 1.129  1.518
 1.149  1.839
 1.245  1.513
 1.497  1.389
 1.228  1.280
 1.063  1.102
 1.076  1.154
 0.834  0.965
 1.031  0.949
 1.133  1.007
 1.142  1.188
 1.061  1.390
 0.888  1.256
 0.700  1.277
 0.568  1.215
 0.236  1.374
 0.276  1.114
 0.304  1.110
 0.290  1.007
 0.283  0.869
 0.258  1.090
 0.272  1.390
 0.202  1.363
NaN   NaN
 0.026  0.736
 0.341  0.749
 0.447  0.499
 0.458  0.206
 0.567  0.250
 0.582  0.430
 0.515  0.517
 0.467  0.623
 0.704  0.592
 0.588  0.598
 0.783  0.794
 0.853  1.180
 0.685  1.018
 0.921  0.988
 0.981  0.975
 1.078  0.837
 1.224  1.004
 1.243  0.840
 1.162  0.720
 1.168  0.523
 1.314  0.609
 1.324  0.472
 1.225  0.770
 1.322  0.676
 1.310  0.633
 1.378  0.688
 1.395  0.722
 1.254  0.769
 1.224  0.685
 1.232  0.430
 0.926  0.148
 1.241  0.127
 1.028  0.238
 1.160  0.276
 1.068  0.093
 0.939 -0.106
 0.929  0.028
 0.961  0.032
 0.966 -0.030
 1.070  0.074
 1.221  0.020
 1.272 -0.150
 1.378 -0.362
 1.408 -0.595
 1.270 -0.499
 1.376 -0.547
 1.619 -0.509
 1.660 -0.633
 1.423 -0.470
 1.161 -0.584
 1.134 -0.453
NaN   NaN
 0.494  0.511
 0.549  0.288
 0.671  0.275
 0.582  0.264
 0.666  0.323
 0.812  0.274
 1.015  0.241
 0.779  0.203
 0.841  0.143
 0.888  0.354
 0.854  0.098
 0.686 -0.154
 0.630 -0.186
 0.560  0.079
 0.575  0.470
 0.005  0.508
-0.026  0.580
 0.334  0.393
 0.492  0.670
 0.532  0.665
 0.363  0.747
 0.578  0.874
 0.715  0.870
 0.596  1.093
 0.683  1.176
 0.703  1.484
 0.910  1.600
 1.017  1.485
 0.932  1.540
 0.881  1.679
 0.868  1.713
 0.954  1.526
 0.923  1.324
 0.752  1.180
 0.862  1.126
 0.989  1.225
 0.983  1.228
 1.041  1.485
 1.034  1.500
 1.024  1.453
 0.836  1.299
 0.867  1.050
 0.863  1.245
 1.007  0.960
 1.038  0.986
 1.206  1.055
 1.098  1.248
 0.982  1.254
 1.118  1.018
 1.227  0.906
 1.264  0.836
NaN   NaN
 0.371  0.779
-0.033  0.859
-0.077  0.929
 0.146  1.192
 0.393  1.123
 0.313  1.011
 0.402  0.607
 0.571  0.655
 0.656  0.642
 0.612  0.799
 0.622  0.859
 0.547  0.934
 0.692  1.067
 0.816  1.133
 0.790  0.895
 0.785  0.776
 0.699  0.437
 0.743  0.440
 0.705  0.333
 0.954  0.345
 1.056  0.119
 1.122  0.230
 0.854 -0.005
 0.757 -0.447
 0.580 -0.344
 0.644 -0.292
 0.473  0.069
 0.296 -0.065
 0.616  0.041
 0.550  0.022
 0.773  0.165
 0.810  0.449
 0.714  0.559
 0.780  0.666
 0.666  0.404
 0.780  0.057
 0.959  0.299
 0.804  0.369
 0.733  0.480
 0.523  0.531
 0.460  0.569
 0.520  0.699
 0.478  0.672
 0.566  0.511
 0.165  0.359
 0.320  0.265
 0.187  0.451
 0.087  0.545
 0.055  0.674
 0.124  0.673
-0.228  0.769
NaN   NaN
 0.995  0.476
 1.194  0.469
 1.179  0.335
 0.906  0.598
 1.038  0.462
 1.226  0.480
 1.150  0.515
 1.000  0.779
 0.825  0.699
 0.769  0.616
 0.846  0.496
 0.792  0.605
 0.795  0.626
 0.965  0.543
 0.961  0.211
 0.983  0.197
 1.242  0.272
 1.080  0.535
 1.324  0.647
 1.402  0.671
 1.327  0.809
 1.286  0.607
 1.162  0.569
 1.228  0.630
 1.134  0.748
 1.004  0.923
 1.145  0.890
 1.336  0.607
 1.282  0.566
 1.435  0.652
 1.396  0.647
 1.375  0.553
 1.567  0.562
 1.887  0.491
 1.963  0.470
 1.854  0.587
 2.024  0.328
 2.039  0.576
 1.877  0.544
 1.895  0.650
 1.948  0.781
 1.805  0.856
 1.876  0.503
 1.830  0.723
 2.000  0.610
 1.899  0.402
 2.066  0.373
 2.037  0.344
 2.003  0.487
 2.074  0.667
 2.134  0.595
NaN   NaN
 0.306  0.673
 0.193  0.914
 0.263  0.836
 0.368  1.140
 0.422  0.959
 0.389  0.864
 0.668  0.837
 0.693  0.872
 0.788  0.863
 0.734  0.555
 0.791  0.605
 0.879  0.497
 0.858  0.497
 0.680  0.563
 0.696  0.503
 0.599  0.518
 0.632  0.373
 0.607  0.272
 0.121  0.247
 0.023 -0.056
 0.077  0.225
 0.370  0.267
 0.396  0.151
 0.175  0.202
 0.300  0.300
 0.389  0.370
 0.319  0.728
 0.376  0.504
 0.406  0.541
 0.339  0.706
 0.236  0.704
 0.201  0.619
 0.353  1.021
 0.293  0.800
 0.058  0.820
 0.212  0.873
 0.247  0.775
 0.055  0.602
-0.036  0.565
 0.029  0.603
-0.051  0.792
 0.125  0.588
 0.117  0.809
 0.145  0.780
 0.123  0.812
 0.149  0.788
 0.355  0.956
 0.290  1.009
 0.448  0.985
 0.346  0.784
 0.252  1.135
NaN   NaN
 0.361  0.154
 0.518  0.402
 0.414  0.187
 0.319  0.170
 0.039 -0.033
 0.114 -0.142
 0.287  0.272
-0.035  0.341
-0.206  0.297
-0.311  0.169
-0.680  0.225
-0.364  0.053
-0.647 -0.231
-0.801 -0.294
-0.352 -0.304
-0.756 -0.103
-0.297 -0.146
-0.131 -0.435
-0.425 -0.374
-0.648  0.012
-0.596  0.103
-0.323  0.018
-0.476 -0.369
-0.883 -0.594
-0.971 -0.618
-1.220 -0.352
-0.957 -0.465
-0.777 -0.333
-0.781  0.017
-0.983 -0.226
-0.973  0.084
-0.794 -0.046
-1.190 -0.258
-1.006 -0.533
-1.077 -0.739
-1.461 -1.063
-1.429 -0.930
-1.233 -1.102
-1.316 -0.935
-1.299 -0.521
-1.492 -0.171
-1.504 -0.265
-1.392 -0.223
-1.563  0.300
-1.740  0.624
-1.671  0.544
-1.616  0.569
-1.854  0.268
-1.867 -0.085
-1.688 -0.275
-1.733 -0.281
NaN   NaN
 0.425  0.183
 0.590  0.107
 0.674  0.215
 0.395  0.196
 0.049  0.196
-0.204 -0.182
-0.083 -0.126
 0.074 -0.272
-0.032 -0.599
 0.316 -0.700
 0.469 -1.101
 0.660 -1.038
 0.562 -1.205
 0.497 -1.168
 0.352 -0.977
 0.645 -0.763
 0.508 -0.800
 0.636 -1.206
 0.532 -1.214
 0.620 -1.529
 0.902 -1.318
 0.902 -0.919
 0.975 -0.821
 1.043 -0.985
 1.064 -0.596
 0.862 -0.626
 0.743 -0.723
 0.990 -0.624
 1.270 -0.656
 1.244 -0.745
 1.038 -0.443
 1.199 -0.509
 1.112 -0.418
 1.037 -0.031
 1.237 -0.059
 1.175  0.176
 1.391  0.149
 1.510 -0.017
 1.460 -0.094
 1.552  0.191
 1.887  0.172
 1.724  0.305
 1.611 -0.039
 1.584 -0.043
 1.458 -0.234
 1.231 -0.266
 1.137 -0.233
 1.081 -0.004
 0.735 -0.054
 0.962  0.198
 0.792  0.297
NaN   NaN
 0.827  0.987
 1.049  1.131
 1.057  1.275
 1.124  1.411
 1.015  1.464
 0.783  1.229
 0.845  1.308
 0.812  1.288
 0.660  1.261
 0.544  1.342
 0.478  1.404
 0.510  1.474
 0.522  1.320
 0.575  1.281
 0.671  1.319
 0.647  1.402
 0.686  1.162
 0.525  0.902
 0.620  1.151
 0.541  1.158
 0.542  1.388
 0.458  1.165
 0.351  1.205
 0.430  0.831
 0.458  0.739
 0.583  0.544
 0.475  0.579
 0.502  0.521
 0.723  0.688
 0.601  0.723
 0.626  0.685
 0.601  0.552
 0.470  0.613
 0.383  0.346
 0.510  0.213
 0.559  0.360
 0.204  0.220
 0.149  0.224
 0.493 -0.185
 0.589  0.100
 0.546  0.066
 0.268  0.323
 0.030  0.411
 0.146  0.580
 0.183  0.893
 0.018  0.915
-0.103  0.805
-0.204  0.879
-0.147  0.981
-0.389  1.094
-0.239  1.169
NaN   NaN
 0.203  0.692
 0.275  0.642
 0.250  0.502
 0.500  0.287
 0.588  0.062
 0.380  0.168
 0.360 -0.074
 0.606  0.250
 0.696  0.094
 0.907  0.042
 0.673  0.272
 0.586  0.193
 0.607  0.379
 0.556  0.758
 0.830  0.558
 0.994  0.100
 0.743  0.388
 1.156  0.610
 1.269  0.445
 1.583  0.516
 1.683  0.363
 1.406  0.308
 1.412  0.287
 1.363  0.330
 1.214  0.350
 1.161  0.436
 1.409  0.375
 1.602  0.056
 1.657  0.101
 1.619  0.117
 1.689  0.008
 1.318 -0.219
 1.400 -0.176
 1.521 -0.266
 1.585 -0.327
 1.451 -0.540
 1.548 -0.597
 1.652 -0.614
 1.720 -0.424
 1.961 -0.301
 2.001 -0.383
 2.090 -0.421
 1.909 -0.634
 1.865 -0.927
 2.106 -0.796
 2.328 -0.743
 2.321 -0.976
 2.399 -1.063
 2.442 -0.894
 2.624 -0.887
 2.786 -0.815
NaN   NaN
 0.513  0.235
 0.542  0.136
 0.598  0.398
 0.391  0.514
 0.227  0.301
 0.288  0.709
 0.126  0.609
 0.105  0.542
 0.079  0.178
-0.050  0.163
 0.228  0.439
-0.220  0.415
-0.317  0.262
-0.055  0.647
 0.276  0.601
 0.168  0.693
 0.300  0.835
 0.472  0.794
 0.315  0.829
 0.117  0.823
 0.075  0.776
 0.192  0.572
-0.012  0.738
-0.163  1.030
 0.049  1.108
 0.314  1.083
 0.317  0.850
 0.272  0.933
 0.186  0.548
 0.380  0.734
 0.531  0.651
 0.298  0.316
 0.287  0.652
 0.294  0.827
 0.282  0.535
 0.082  0.503
 0.630  0.610
 0.531  0.653
 0.581  0.722
 0.493  0.502
 0.479  0.359
 0.374  0.447
 0.514  0.744
 0.399  0.937
 0.233  0.885
 0.236  1.099
 0.084  0.950
 0.241  0.783
 0.153  1.011
 0.110  1.343
 0.015  1.235
NaN   NaN
 0.564  0.979
 0.500  0.926
 0.287  0.783
 0.207  0.553
 0.111  0.638
 0.108  0.783
 0.055  0.646
 0.380  0.937
 0.436  1.079
 0.122  0.961
 0.286  1.071
 0.457  1.452
 0.495  1.315
 0.500  1.373
 0.451  1.424
 0.634  1.299
 0.716  1.315
 0.872  1.290
 0.849  1.227
 0.694  1.276
 0.674  1.273
 0.338  1.307
 0.357  1.294
 0.499  1.323
 0.664  1.598
 0.676  1.528
 0.610  1.458
 0.737  1.429
 0.632  1.421
 0.689  1.498
 0.473  1.601
 0.467  1.523
 0.363  1.599
 0.533  1.494
 0.414  1.420
 0.310  1.490
 0.142  1.549
 0.197  1.618
 0.088  1.605
-0.073  1.582
-0.074  1.495
-0.187  1.188
-0.242  1.313
-0.376  1.217
-0.393  0.965
-0.188  1.115
-0.655  1.020
-0.719  1.175
-0.747  1.389
-0.938  1.418
-1.063  1.326
NaN   NaN
 0.759  0.511
 0.725  0.465
 1.045  0.307
 0.895  0.405
 0.870  0.832
 1.046  0.751
 1.001  0.853
 1.020  0.799
 0.920  0.745
 1.022  0.938
 1.146  0.845
 1.106  1.134
 1.126  1.246
 1.172  1.160
 1.102  0.938
 1.058  0.920
 1.118  1.086
 1.218  1.062
 1.117  1.079
 1.322  1.178
 1.024  1.163
 1.126  0.980
 0.885  0.972
 0.861  1.046
 0.693  1.098
 0.776  1.170
 0.564  1.011
 0.318  1.146
 0.457  1.148
 0.288  1.074
 0.080  1.425
 0.175  1.234
 0.223  1.378
 0.118  1.201
 0.027  1.137
-0.026  1.162
-0.310  1.524
-0.458  1.539
-0.455  1.503
-0.606  1.304
-0.463  1.165
-0.492  1.300
-0.577  1.154
-0.557  0.931
-0.875  0.871
-0.774  1.058
-0.725  1.157
-0.725  0.958
-0.705  0.808
-0.603  1.025
-0.463  1.066
NaN   NaN
 0.344  0.060
 0.081 -0.265
 0.030 -0.253
 0.144 -0.036
 0.159  0.274
 0.378  0.430
 0.153  0.663
-0.055  0.578
-0.069  0.515
-0.172  0.430
-0.158  0.492
-0.399  0.644
-0.297  0.745
-0.481  0.807
-0.276  0.547
-0.318  0.477
-0.463  0.158
-0.269  0.022
-0.069  0.242
-0.024  0.354
-0.091  0.105
-0.194 -0.103
-0.395  0.414
-0.098  0.452
 0.048  0.622
-0.292  0.662
-0.440  0.413
-0.447  0.467
-0.383  0.217
-0.543  0.249
-0.423  0.029
-0.114  0.297
-0.324  0.307
-0.297  0.452
 0.102  0.459
-0.029  0.612
 0.065  0.743
 0.116  0.859
 0.206  0.664
-0.024  0.507
 0.248  0.637
 0.359  0.681
 0.426  1.116
 0.372  1.201
 0.522  1.311
 0.690  1.248
 0.761  1.364
 0.590  1.432
 0.550  1.372
 0.536  1.465
 0.817  1.453
NaN   NaN
 0.356  0.165
 0.217  0.485
 0.156  0.706
-0.032  0.965
-0.284  1.065
-0.391  0.970
-0.288  0.984
-0.352  1.213
-0.354  1.202
-0.474  1.140
-0.556  0.773
-0.608  0.771
-0.873  0.767
-0.640  0.771
-0.723  0.777
-0.687  0.766
-0.725  0.611
-1.052  0.636
-0.834  0.627
-0.854  0.776
-1.066  0.716
-0.924  0.489
-1.113  0.447
-1.239  0.837
-0.920  0.645
-0.843  0.695
-0.928  0.724
-1.047  0.547
-1.062  0.659
-0.926  1.073
-1.328  1.225
-1.282  1.289
-1.278  1.253
-1.326  1.515
-1.379  1.468
-1.275  1.140
-1.293  1.287
-1.043  1.142
-0.866  1.479
-0.883  1.347
-0.888  1.265
-0.801  1.188
-0.854  1.432
-0.729  1.313
-0.549  1.078
-0.393  1.163
-0.582  1.260
-0.645  1.290
-0.820  1.293
-0.886  1.313
-0.728  1.074
NaN   NaN
 0.921  0.192
 0.843  0.203
 1.132  0.128
 1.108  0.352
 1.209  0.091
 1.260  0.175
 1.149  0.537
 1.211  0.612
 1.104  0.356
 1.236  0.497
 1.246  0.528
 1.154 -0.069
 0.841 -0.135
 0.574 -0.257
 0.444 -0.380
 0.326 -0.316
 0.091  0.048
 0.247  0.076
 0.522  0.039
 0.637 -0.034
 0.582 -0.135
 0.465 -0.138
 0.410 -0.119
 0.425  0.058
 0.306  0.185
 0.509 -0.072
 0.214 -0.001
 0.250 -0.094
 0.456  0.031
 0.493  0.016
 0.455 -0.241
 0.501 -0.476
 0.604 -0.190
 0.752 -0.019
 0.845 -0.106
 0.770 -0.076
 0.818 -0.157
 0.682  0.097
 0.604 -0.057
 0.662 -0.023
 0.533 -0.211
 0.694 -0.418
 0.761 -0.159
 0.944 -0.150
 0.982 -0.347
 1.002 -0.352
 1.011 -0.310
 0.955 -0.382
 0.886 -0.406
 0.932 -0.624
 0.666 -0.751
NaN   NaN
 0.793  0.488
 0.604  0.642
 0.469  0.658
 0.649  0.653
 0.614  0.686
 0.700  0.602
 0.721  0.477
 0.870  0.252
 0.710  0.445
 0.718  0.141
 0.566  0.091
 0.640  0.000
 0.800  0.080
 0.549 -0.107
 0.630 -0.031
 0.643  0.176
 0.752  0.201
 0.956  0.111
 1.000  0.154
 1.120 -0.075
 1.024  0.257
 1.224  0.025
 1.149 -0.149
 1.184 -0.244
 1.236 -0.360
 1.142 -0.205
 1.420 -0.293
 1.361 -0.374
 1.358 -0.215
 1.362 -0.189
 1.228 -0.318
 1.132 -0.310
 1.099 -0.434
 1.174 -0.234
 1.182 -0.014
 1.282  0.083
 1.213  0.080
 1.283  0.316
 1.157  0.441
 0.992  0.448
 0.780  0.437
 0.801  0.516
 0.618  0.331
 0.479  0.584
 0.320  0.872
 0.052  0.682
-0.024  0.593
 0.043  0.825
 0.225  0.732
 0.171  0.748
 0.025  0.790
NaN   NaN
 0.104  0.526
 0.559  0.369
 0.652  0.255
 0.740  0.226
 0.814  0.077
 0.689  0.052
 0.732  0.153
 0.666  0.097
 0.879  0.076
 0.973  0.214
 0.598  0.159
 0.645 -0.053
 0.595 -0.088
 0.541 -0.244
 0.383 -0.146
 0.507 -0.266
 0.068 -0.253
 0.187 -0.088
 0.538 -0.136
 0.796 -0.145
 0.888 -0.078
 1.046 -0.293
 1.385 -0.497
 1.362 -0.583
 1.579 -0.682
 1.516 -0.792
 1.503 -0.800
 1.576 -0.610
 1.272 -0.684
 1.233 -0.621
 1.295 -0.671
 1.370 -0.755
 1.411 -0.921
 1.405 -0.695
 1.523 -0.432
 1.993 -0.233
 2.119 -0.253
 2.158 -0.073
 2.358  0.050
 2.403  0.356
 2.447  0.184
 2.355  0.081
 2.547 -0.192
 2.512 -0.257
 2.432 -0.108
 2.641  0.028
 2.529  0.348
 2.610  0.167
 2.803  0.297
 2.686  0.269
 2.429 -0.099
NaN   NaN
 0.276  0.613
 0.415  0.496
 0.543  0.680
 0.656  0.583
 0.527  0.490
 0.318  0.692
 0.213  0.939
 0.015  0.772
 0.011  0.662
 0.102  0.740
 0.069  0.851
-0.044  0.900
-0.141  0.967
-0.295  1.128
 0.034  1.018
-0.189  0.719
-0.052  0.577
-0.112  0.436
 0.083  0.208
 0.305 -0.026
 0.240 -0.127
 0.518 -0.068
 0.692 -0.099
 1.133 -0.038
 1.480  0.114
 1.854  0.038
 1.970  0.160
 2.181  0.131
 2.067  0.334
 1.979  0.559
 1.884  0.649
 1.781  0.588
 1.843  0.677
 1.801  0.794
 1.639  0.634
 1.783  0.686
 1.823  0.577
 1.637  0.659
 1.456  0.873
 1.326  0.839
 1.303  1.099
 1.218  1.007
 1.221  0.935
 1.248  0.993
 1.079  0.984
 0.982  1.159
 0.888  1.134
 0.733  1.143
 0.895  1.034
 0.867  1.244
 0.935  1.350
NaN   NaN
 0.429  0.613
 0.330  0.605
 0.571  0.498
 0.667  0.161
 0.928 -0.012
 0.899  0.002
 0.991 -0.149
 1.335 -0.395
 1.232 -0.731
 1.175 -0.918
 1.599 -0.937
 1.616 -0.801
 1.720 -0.539
 1.653 -0.373
 1.639 -0.179
 1.409 -0.250
 1.414 -0.273
 1.385 -0.364
 1.374 -0.337
 1.599 -0.367
 1.758 -0.252
 1.715 -0.488
 1.623 -0.565
 1.719 -0.596
 1.876 -0.444
 1.971 -0.351
 2.038 -0.298
 2.134 -0.516
 2.326 -0.651
 2.374 -0.454
 2.422 -0.545
 2.486 -0.596
 2.293 -0.673
 2.324 -0.724
 2.703 -0.613
 2.763 -0.322
 2.950 -0.403
 3.032 -0.455
 2.829 -0.464
 2.906 -0.274
 2.770 -0.201
 2.766 -0.140
 2.928 -0.047
 2.805 -0.037
 2.760  0.024
 2.566 -0.097
 2.730 -0.064
 3.082 -0.033
 3.024 -0.140
 3.055 -0.238
 2.899 -0.053
NaN   NaN
 0.858  0.992
 0.802  1.228
 0.782  1.263
 0.883  1.485
 0.979  1.478
 0.971  1.468
 0.938  1.275
 1.011  1.302
 1.131  1.394
 1.215  1.522
 1.169  1.510
 1.157  1.283
 1.142  1.210
 1.256  1.114
 1.175  1.325
 1.254  1.290
 1.114  1.327
 1.219  1.346
 1.208  1.355
 1.256  1.231
 1.358  1.036
 1.234  1.009
 1.238  0.862
 1.208  0.552
 1.443  0.396
 1.450  0.159
 1.588  0.222
 1.560  0.238
 1.726  0.217
 1.785  0.304
 1.861 -0.060
 2.024  0.227
 2.136 -0.038
 2.240 -0.049
 2.144 -0.121
 2.070 -0.085
 2.208  0.001
 2.132 -0.024
 1.916 -0.071
 2.013  0.110
 1.781  0.234
 1.459  0.333
 1.255  0.498
 1.386  0.523
 1.570  0.649
 1.419  0.622
 1.420  0.771
 1.437  0.667
 1.144  0.795
 1.208  0.811
 1.211  1.046
NaN   NaN
 0.412  0.272
 0.326  0.228
 0.508 -0.128
 0.413 -0.372
 0.609 -0.297
 0.621 -0.317
 0.489 -0.422
 0.249  0.025
-0.077 -0.412
 0.172 -0.590
 0.197 -0.745
 0.341 -0.904
 0.009 -0.667
-0.118 -0.627
-0.126 -0.490
-0.641 -0.505
-0.566 -0.750
-0.256 -0.457
-0.513 -0.306
-0.642 -0.225
-0.904 -0.365
-0.428  0.010
-0.321 -0.183
-0.408 -0.342
-0.519 -0.811
-0.488 -0.608
-0.776 -0.439
-1.002 -0.295
-0.717 -0.438
-0.453 -0.418
-0.232 -0.702
-0.754 -1.094
-0.859 -1.428
-1.041 -1.510
-0.930 -1.569
-1.070 -1.623
-0.934 -1.632
-1.231 -1.614
-1.166 -1.195
-1.483 -0.766
-1.607 -0.855
-1.465 -1.036
-1.467 -1.312
-1.243 -1.484
-0.957 -1.698
-0.792 -1.941
-0.853 -2.010
-0.600 -2.325
-1.117 -2.369
-0.949 -2.523
-0.906 -2.837
NaN   NaN
 0.061  0.023
-0.234  0.334
-0.337  0.323
-0.272  0.489
-0.152  0.465
-0.274  0.717
-0.464  0.784
-0.405  1.042
-0.663  1.211
-0.595  1.066
-0.722  1.171
-0.690  1.402
-0.795  1.540
-0.545  1.427
-0.412  1.401
-0.369  1.338
-0.443  1.449
-0.238  1.514
-0.190  1.601
-0.275  1.876
-0.358  1.761
-0.444  1.741
-0.539  1.778
-0.598  2.020
-0.464  2.006
-0.492  1.966
-0.509  2.001
-0.325  1.983
-0.373  1.720
-0.688  1.907
-0.704  1.826
-0.701  1.718
-0.733  1.627
-0.579  1.562
-0.499  1.871
-0.428  2.015
-0.404  1.875
-0.197  1.677
-0.270  1.562
-0.088  1.770
-0.143  1.698
-0.105  1.668
 0.044  1.806
 0.001  1.973
 0.136  1.885
 0.141  1.743
 0.249  1.525
 0.372  1.298
 0.440  1.485
 0.391  1.565
 0.489  1.445
NaN   NaN
 0.234  0.267
-0.009 -0.079
 0.086  0.067
-0.257  0.234
-0.590  0.243
-0.610  0.094
-0.784  0.047
-0.881  0.337
-1.043 -0.103
-1.135  0.271
-1.328  0.458
-1.465  0.487
-1.478  0.693
-1.528  0.484
-1.445  0.673
-1.716  0.494
-1.784  0.626
-1.756  0.787
-1.714  0.665
-1.957  0.798
-1.922  0.910
-1.769  0.681
-1.740  0.671
-1.662  0.583
-1.696  0.769
-1.464  0.632
-1.242  0.409
-1.253  0.716
-1.086  0.626
-1.257  0.673
-1.234  0.415
-1.245  0.362
-1.040  0.543
-1.071  0.696
-0.879  0.573
-1.033  0.685
-1.005  0.642
-0.911  0.346
-0.546  0.043
-0.454  0.054
-0.520  0.329
-0.532  0.365
-1.023  0.190
-1.316  0.157
-0.975 -0.093
-1.209 -0.244
-1.005  0.198
-0.897 -0.321
-0.891 -0.490
-0.454 -0.494
-0.400 -0.720
NaN   NaN
 0.005  0.685
-0.039  0.648
 0.160  0.818
 0.340  0.768
 0.213  1.128
 0.429  0.966
 0.455  0.869
 0.568  1.160
 0.508  1.029
 0.412  1.145
 0.393  0.830
 0.457  1.099
 0.198  1.261
 0.450  1.222
 0.248  1.210
 0.432  1.149
 0.373  1.175
 0.530  1.276
 0.591  1.287
 0.573  1.356
 0.567  1.457
 0.490  1.449
 0.733  1.510
 0.817  1.752
 0.804  1.893
 0.498  1.990
 0.645  1.876
 0.632  1.770
 0.865  1.803
 0.948  1.961
 0.855  1.991
 0.946  2.029
 0.759  2.073
 0.665  2.042
 0.563  2.086
 0.590  1.847
 0.675  1.848
 0.768  1.760
 0.759  1.706
 0.666  1.754
 0.662  1.782
 0.512  1.805
 0.637  1.696
 0.636  2.049
 0.884  2.040
 1.108  1.954
 0.971  2.155
 1.027  2.155
 1.130  2.099
 1.370  2.032
 1.349  2.057
NaN   NaN
 0.640  0.217
 0.673  0.100
 0.808  0.114
 0.935  0.395
 0.721  0.356
 0.696  0.312
 0.721  0.340
 0.916  0.427
 0.754  0.502
 0.866  0.496
 1.076  0.188
 0.752  0.093
 0.793  0.054
 0.697 -0.167
 0.767  0.040
 0.506  0.008
 0.449  0.326
 0.173  0.515
 0.111  0.329
-0.109  0.498
-0.145  0.666
-0.568  0.649
-0.484  0.674
-0.858  0.634
-1.138  0.595
-0.954  0.780
-1.059  0.816
-0.959  0.630
-1.137  0.556
-1.135  0.291
-1.200  0.562
-1.085  0.499
-1.043  0.388
-1.039 -0.066
-1.039  0.144
-0.535  0.188
-0.299  0.136
-0.430  0.503
-0.400  0.560
-0.486  0.756
-0.479  0.693
-0.597  0.600
-0.533  0.649
-0.543  0.515
-0.403  0.648
-0.667  0.631
-0.736  0.775
-0.716  1.003
-0.596  0.937
-0.685  0.980
-0.629  0.839
NaN   NaN
 0.841  0.590
 0.918  0.390
 0.911  0.375
 0.728  0.505
 0.622  0.580
 0.766  0.411
 0.482  0.585
 0.484  0.685
 0.334  0.253
 0.453  0.406
 0.719  0.652
 0.726  0.719
 0.765  0.831
 0.907  0.969
 0.901  0.990
 0.988  1.153
 1.013  1.211
 1.054  1.226
 0.835  1.157
 0.873  1.003
 0.906  1.056
 0.798  0.992
 0.834  1.072
 0.838  0.937
 0.941  1.036
 0.976  1.011
 0.903  0.745
 0.849  0.617
 0.820  0.305
 0.852  0.192
 0.743  0.240
 0.633  0.519
 1.012  0.235
 0.895  0.113
 0.930 -0.011
 0.819 -0.055
 0.857 -0.021
 0.841  0.005
 1.032  0.058
 1.079  0.430
 0.984  0.556
 1.048  0.357
 0.891  0.430
 0.809  0.619
 1.009  0.793
 0.996  0.749
 1.093  0.575
 1.103  0.676
 1.009  0.782
 1.139  0.949
 1.061  0.865
NaN   NaN
 0.146  0.448
 0.162  0.567
 0.004  0.658
-0.089  0.563
-0.099  0.695
-0.109  0.613
-0.098  0.448
-0.428  0.440
-0.340  0.617
-0.339  0.659
-0.069  0.862
-0.082  0.861
-0.045  1.043
 0.228  1.243
 0.469  1.273
 0.652  1.103
 0.853  1.154
 0.624  1.225
 0.604  1.122
 0.754  1.128
 0.968  0.908
 0.848  0.840
 0.682  0.811
 0.545  0.776
 0.536  0.703
 0.616  0.680
 0.677  0.803
 0.598  0.959
 0.508  0.957
 0.564  0.710
 0.566  0.871
 0.577  1.127
 0.566  1.061
 0.559  0.960
 0.538  0.693
 0.465  0.668
 0.552  0.307
 0.449  0.336
 0.185 -0.009
 0.548 -0.055
 0.737 -0.115
 0.831 -0.244
 0.594 -0.245
 0.944 -0.390
 1.058 -0.287
 1.063 -0.061
 0.939 -0.226
 0.975 -0.237
 0.902 -0.143
 0.708 -0.326
 0.742 -0.389
NaN   NaN
 0.521  0.113
 0.589  0.138
 0.638  0.179
 0.692  0.231
 0.923  0.194
 0.510  0.079
 0.354  0.342
 0.303  0.583
 0.464  0.435
 0.474  0.622
 0.335  0.539
 0.567  0.494
 0.768  0.323
 0.852  0.561
 0.915  0.588
 0.663  0.483
 0.902  0.547
 1.213  0.337
 1.302  0.221
 1.083  0.280
 1.122  0.257
 1.215  0.523
 1.035  0.607
 1.228  0.508
 1.285  0.323
 1.242  0.607
 1.293  0.621
 1.249  0.779
 1.096  0.700
 1.263  0.725
 1.316  0.783
 1.352  0.732
 1.438  0.604
 1.336  0.545
 1.316  0.555
 1.125  0.500
 1.272  0.530
 1.456  0.597
 1.231  0.447
 1.199  0.367
 1.133  0.218
 0.997  0.488
 0.945  0.643
 1.005  0.772
 1.052  0.932
 1.099  0.973
 1.217  1.109
 1.309  1.074
 1.477  1.150
 1.416  1.190
 1.224  1.077
NaN   NaN
 0.339  0.618
 0.015  0.252
-0.198  0.373
-0.044  0.549
-0.001  0.816
-0.142  0.840
-0.032  1.010
 0.027  0.920
-0.176  1.020
-0.184  0.938
-0.201  1.103
-0.170  1.051
-0.105  0.990
-0.008  1.043
 0.173  0.963
 0.051  1.331
 0.138  1.290
 0.265  1.231
 0.190  1.346
 0.276  1.714
 0.502  1.579
 0.740  1.675
 0.572  1.668
 0.682  1.731
 0.563  1.810
 0.595  1.824
 0.587  1.733
 0.485  1.692
 0.307  1.513
 0.289  1.478
 0.475  1.531
 0.515  1.582
 0.435  1.682
 0.675  1.705
 0.689  1.691
 0.770  1.850
 1.000  2.107
 1.016  2.013
 1.093  2.113
 1.047  2.366
 0.969  2.377
 0.883  2.460
 0.960  2.775
 1.020  2.866
 1.070  2.995
 1.140  2.859
 1.184  2.904
 1.300  2.943
 1.265  2.697
 1.390  2.645
 1.308  2.579
NaN   NaN
 0.834  0.522
 0.961  0.482
 0.946  0.656
 0.939  0.562
 0.838  0.538
 0.813  0.664
 0.680  0.445
 0.920  0.648
 0.759  0.751
 0.817  0.840
 0.637  0.670
 0.614  0.549
 0.761  0.595
 0.631  0.474
 0.620  0.548
 0.641  0.417
 0.533  0.503
 0.678  0.382
 0.629  0.550
 0.796  0.715
 0.828  0.592
 0.911  0.700
 0.937  0.614
 0.894  0.499
 0.915  0.361
 0.900  0.292
 0.875  0.277
 0.839  0.238
 0.945  0.212
 0.916  0.040
 0.744  0.017
 0.686 -0.099
 0.618 -0.256
 0.477 -0.463
 0.819 -0.421
 0.621 -0.523
 1.061 -0.853
 1.024 -0.817
 1.195 -1.054
 1.421 -1.142
 1.728 -1.001
 1.700 -1.258
 1.965 -1.111
 2.031 -0.832
 2.225 -0.779
 2.081 -0.553
 2.284 -0.280
 2.176 -0.381
 1.956 -0.333
 1.924 -0.347
 2.052 -0.203
NaN   NaN
 0.697  0.481
 0.867  0.550
 1.162  0.716
 1.327  0.856
 1.436  0.904
 1.418  0.721
 1.435  0.819
 1.503  0.889
 1.358  1.156
 1.425  1.444
 1.309  1.523
 1.114  1.359
 0.971  1.030
 1.145  1.022
 1.295  1.133
 1.270  1.279
 1.473  1.199
 1.342  1.187
 1.252  1.320
 1.380  1.166
 1.273  0.952
 1.445  1.086
 1.358  1.008
 1.299  0.828
 1.278  0.810
 1.313  0.787
 1.385  0.726
 1.466  0.810
 1.364  0.803
 1.329  0.759
 1.300  0.817
 1.178  0.713
 1.092  0.894
 1.082  0.912
 1.011  1.007
 1.128  0.835
 1.147  0.613
 0.981  0.547
 0.999  0.248
 1.292  0.303
 1.471  0.315
 1.167  0.231
 1.025  0.006
 1.019 -0.134
 1.044  0.070
 1.083  0.007
 1.310 -0.367
 1.031 -0.296
 1.196 -0.033
 1.307 -0.072
 0.834  0.026
NaN   NaN
 0.052  0.458
 0.310  0.511
 0.218  0.703
 0.150  0.783
 0.303  0.832
 0.433  1.250
 0.464  1.172
 0.582  0.998
 0.534  0.682
 0.205  0.949
 0.122  1.152
 0.064  1.255
 0.071  1.466
 0.080  1.296
 0.313  1.348
 0.011  1.175
 0.060  1.218
 0.190  1.292
 0.219  1.249
 0.499  1.314
 0.475  1.308
 0.429  1.217
 0.265  1.630
 0.334  1.901
 0.148  1.677
 0.331  1.712
 0.218  1.606
 0.351  1.325
 0.424  1.055
 0.409  1.223
 0.248  1.347
 0.405  1.146
 0.248  0.770
-0.058  0.542
 0.005  0.319
-0.112  0.481
 0.237  0.949
-0.171  1.021
-0.194  0.957
-0.080  0.625
-0.148  0.619
 0.019  0.698
 0.202  0.656
 0.373  0.659
 0.534  0.826
 0.703  0.960
 0.802  0.995
 1.102  0.596
 1.213  0.288
 1.267  0.305
 1.111  0.461
NaN   NaN
 0.592  0.768
 0.513  1.261
 0.483  1.222
 0.487  1.275
 0.590  1.163
 0.677  1.110
 0.591  1.011
 0.252  1.048
 0.443  1.255
 0.324  1.271
 0.308  1.340
 0.381  1.164
 0.679  1.295
 0.568  1.321
 0.662  1.476
 0.739  1.459
 0.828  1.678
 0.644  1.800
 0.511  1.896
 0.549  1.667
 0.565  1.755
 0.610  1.803
 0.667  1.733
 0.657  1.700
 0.612  1.796
 0.707  1.900
 0.609  2.027
 0.558  2.049
 0.815  1.996
 0.873  2.188
 0.784  2.219
 0.698  2.029
 0.784  1.944
 1.002  1.831
 0.867  2.043
 0.789  2.111
 0.583  1.936
 0.522  2.003
 0.411  1.987
 0.350  1.920
 0.318  2.136
 0.361  2.241
 0.176  2.482
 0.228  2.543
 0.353  2.696
 0.350  2.729
 0.202  2.620
 0.154  2.470
 0.548  2.320
 0.570  2.378
 0.753  2.389
NaN   NaN
 0.749  0.440
 0.924  0.295
 0.890  0.094
 1.095  0.199
 1.323  0.124
 1.388  0.213
 1.245  0.148
 1.064  0.530
 1.278  0.652
 1.306  0.521
 1.452  0.322
 1.660  0.249
 1.642  0.298
 1.648  0.434
 1.686  0.353
 1.596  0.500
 1.856  0.231
 1.705  0.226
 1.689  0.096
 1.794 -0.049
 1.715  0.261
 1.711  0.184
 1.838  0.283
 1.909  0.313
 2.146  0.262
 2.257  0.279
 2.165  0.401
 2.140  0.284
 1.734  0.104
 1.728  0.176
 1.537 -0.188
 1.425  0.027
 1.282 -0.249
 0.876 -0.292
 0.645 -0.385
 0.665 -0.563
 0.818 -0.761
 0.914 -0.807
 1.062 -0.631
 0.836 -0.646
 0.586 -0.587
 0.444 -0.683
 0.649 -0.347
 0.582 -0.519
 0.914 -0.806
 0.911 -0.925
 0.627 -0.898
 0.490 -0.811
 0.420 -0.939
 0.659 -0.964
 0.510 -1.143
NaN   NaN
 0.774  0.667
 0.754  0.564
 0.743  0.396
 0.829  0.367
 0.782  0.578
 0.695  0.580
 0.770  0.571
 0.815  0.588
 1.099  0.259
 1.004  0.621
 0.944  0.543
 0.931  0.683
 0.982  0.811
 1.012  0.928
 0.976  0.853
 1.025  1.044
 1.027  0.946
 1.082  0.927
 1.149  1.068
 0.950  1.146
 1.030  1.095
 0.990  1.032
 1.120  1.042
 1.329  1.013
 1.410  0.910
 1.267  0.694
 1.219  0.463
 0.982  0.397
 1.181  0.216
 1.080  0.173
 0.917  0.285
 0.973  0.619
 1.091  0.510
 1.234  0.715
 1.092  0.681
 1.117  0.519
 1.102  0.659
 1.118  0.512
 1.123  0.360
 1.197  0.407
 1.062  0.546
 0.915  0.656
 1.118  0.680
 1.130  0.788
 0.949  0.482
 0.784  0.559
 0.986  0.618
 0.870  0.551
 0.708  0.661
 0.741  0.700
 0.696  0.685
NaN   NaN
 0.455  0.902
 0.409  0.922
 0.290  0.601
 0.380  0.648
 0.579  0.465
 0.723  0.196
 0.591 -0.030
 0.391 -0.076
 0.214  0.011
-0.078 -0.121
-0.071 -0.149
-0.355 -0.072
-0.451  0.290
-0.504  0.324
-0.609  0.402
-0.590  0.478
-0.862  0.197
-0.764  0.359
-0.899  0.567
-0.755  0.310
-0.847  0.459
-1.073  0.432
-1.169  0.695
-1.134  0.557
-1.171  0.633
-1.229  0.575
-1.521  0.607
-1.542  0.819
-1.527  0.717
-1.571  0.564
-1.573  0.726
-1.705  0.850
-1.531  0.844
-1.659  0.838
-1.733  0.711
-1.800  0.778
-1.714  0.660
-1.674  0.990
-1.708  0.676
-1.508  0.438
-1.186  0.414
-1.056  0.575
-1.028  0.508
-0.982  0.471
-1.105  0.714
-1.340  0.520
-1.174  0.528
-1.621  0.352
-1.380  0.607
-1.573  0.406
-1.282  0.150
NaN   NaN
 0.830  0.966
 0.889  1.159
 0.671  0.842
 0.586  0.901
 0.466  0.808
 0.337  0.613
 0.340  0.557
 0.304  0.540
 0.521  0.832
 0.593  0.866
 0.374  0.965
 0.174  0.830
 0.022  0.650
 0.008  0.623
 0.018  0.716
-0.143  0.718
-0.217  0.706
-0.151  0.714
-0.315  0.764
-0.291  1.005
-0.123  0.781
-0.304  1.087
-0.085  0.934
-0.004  1.173
 0.059  1.507
-0.251  1.239
-0.371  1.190
-0.308  1.281
-0.405  1.329
-0.573  1.009
-0.941  1.087
-1.019  1.314
-0.781  1.462
-0.872  1.559
-0.961  1.376
-0.956  1.212
-0.834  1.147
-1.050  1.173
-1.237  1.112
-1.389  1.389
-1.450  1.217
-1.499  0.950
-1.733  0.905
-1.469  0.699
-1.391  0.534
-1.822  0.311
-1.588  0.181
-1.552  0.004
-1.668 -0.057
-1.942 -0.462
-1.658 -0.029
NaN   NaN
 0.633  0.440
 0.850  0.388
 0.901  0.277
 0.967  0.278
 0.898  0.206
 1.027  0.326
 1.187  0.112
 1.239  0.093
 1.412 -0.113
 1.634 -0.057
 2.001 -0.172
 2.105 -0.099
 2.247  0.131
 2.354 -0.079
 2.171 -0.129
 2.286  0.124
 2.336  0.111
 2.463  0.009
 2.543  0.119
 2.154  0.181
 1.922  0.090
 1.905  0.103
 2.167  0.091
 1.942  0.163
 2.078  0.191
 2.077  0.106
 1.765  0.115
 1.763  0.379
 1.765  0.469
 1.578  0.410
 1.647  0.235
 1.715  0.337
 1.780  0.574
 1.949  0.580
 2.086  0.571
 2.008  0.630
 2.182  0.635
 2.011  0.576
 2.046  0.571
 1.976  0.573
 1.974  0.626
 2.048  0.574
 2.005  0.540
 2.021  0.274
 2.003  0.223
 1.980  0.107
 1.790  0.054
 1.756  0.085
 1.704  0.204
 1.898  0.060
 2.040  0.102
NaN   NaN
 0.721  0.165
 0.831  0.491
 0.778  0.359
 0.824  0.429
 0.808  0.472
 0.833  0.350
 0.711  0.314
 0.649  0.506
 0.591  0.564
 0.764  0.453
 0.911  0.323
 1.037  0.436
 1.000  0.340
 1.055  0.669
 1.089  0.699
 1.040  0.726
 0.915  0.720
 0.989  0.535
 1.037  0.398
 1.037  0.126
 1.304  0.267
 1.089  0.208
 1.106  0.043
 0.915  0.166
 0.859  0.378
 0.905  0.232
 0.913  0.224
 0.801  0.311
 0.643  0.259
 0.512  0.074
 0.637 -0.074
 0.538 -0.015
 0.502 -0.034
 0.586 -0.035
 0.521 -0.249
 0.569 -0.294
 0.567 -0.666
 0.527 -0.684
 0.600 -0.534
 0.757 -0.366
 0.474 -0.651
 0.786 -0.598
 0.797 -0.730
 0.906 -0.551
 0.799 -0.517
 1.119 -0.510
 1.206 -0.575
 1.150 -0.666
 1.174 -0.822
 0.870 -1.089
 0.936 -0.841
NaN   NaN
 0.735  0.978
 0.783  0.935
 0.608  0.772
 0.638  0.782
 0.646  0.729
 0.651  0.561
 0.961  0.440
 0.901  0.394
 0.720  0.381
 0.773  0.186
 0.512  0.196
 0.577 -0.070
 0.610  0.378
 0.658  0.664
 0.576  0.783
 0.634  0.568
 0.553  0.571
 0.446  0.735
 0.440  0.774
 0.437  0.698
 0.510  0.791
 0.486  0.701
 0.529  0.709
 0.242  0.712
 0.167  0.528
 0.264  0.418
 0.353  0.281
 0.031  0.131
-0.262  0.248
-0.507  0.451
-0.715  0.672
-0.613  0.674
-0.674  0.623
-0.529  0.529
-0.709  0.427
-0.818  0.295
-0.981  0.282
-1.031  0.046
-0.630  0.136
-0.659  0.213
-0.999  0.199
-1.167 -0.059
-1.452 -0.320
-1.364 -0.493
-1.213 -0.617
-1.101 -0.537
-1.277 -0.682
-1.177 -0.158
-1.064 -0.003
-0.868  0.066
-1.065  0.016
NaN   NaN
 0.332  0.737
 0.385  0.723
 0.632  0.587
 0.509  0.563
 0.574  0.742
 0.520  0.674
 0.637  0.749
 0.929  0.555
 0.980  0.415
 0.966  0.569
 1.173  0.419
 1.304  0.357
 1.040  0.366
 0.861  0.247
 0.953  0.597
 0.935  0.599
 0.740  0.548
 0.769  0.643
 0.638  0.791
 0.750  1.016
 0.695  1.204
 0.669  1.316
 0.744  1.513
 0.532  1.676
 0.607  1.773
 0.392  1.658
 0.331  1.642
 0.546  1.492
 0.502  1.837
 0.666  1.676
 0.685  1.651
 0.729  1.727
 0.855  1.813
 0.852  1.929
 1.012  1.909
 1.116  1.740
 0.985  1.823
 1.035  1.878
 0.978  1.731
 1.025  1.726
 1.117  1.646
 0.992  1.449
 0.976  1.207
 1.017  1.186
 0.931  1.392
 1.059  1.632
 1.135  1.553
 1.020  1.665
 0.888  1.855
 0.990  2.090
 0.954  1.851
NaN   NaN
 0.135  0.245
 0.533 -0.019
 0.617 -0.011
 0.670  0.002
 0.523 -0.014
 0.547  0.111
 0.635  0.223
 0.356  0.050
 0.734 -0.038
 0.733  0.065
 0.812 -0.181
 0.784 -0.162
 0.801  0.038
 0.861 -0.023
 0.927 -0.043
 1.066 -0.191
 1.172 -0.025
 1.188 -0.250
 1.189 -0.131
 1.168 -0.104
 1.094 -0.098
 1.159 -0.268
 1.064 -0.346
 0.762 -0.316
 0.925 -0.038
 1.141  0.088
 1.035  0.117
 0.946  0.362
 1.177  0.340
 1.390  0.395
 1.349  0.348
 1.697  0.158
 1.446  0.422
 1.338  0.232
 1.403  0.197
 1.285  0.289
 1.054  0.046
 0.852  0.064
 0.964 -0.194
 0.804 -0.473
 0.791 -0.543
 0.740 -0.579
 0.828 -0.503
 0.781 -0.417
 1.010 -0.544
 0.929 -0.531
 0.874 -0.571
 0.962 -0.464
 1.006 -0.240
 0.820 -0.487
 0.943 -0.344
NaN   NaN
 0.137  0.592
-0.007  0.652
-0.042  0.605
-0.237  0.628
-0.430  0.395
-0.352  0.563
-0.462  0.478
-0.602  0.655
-0.256  0.616
-0.339  0.732
-0.291  0.578
-0.189  0.595
 0.061  0.608
-0.272  0.568
-0.290  0.666
-0.118  0.666
-0.155  0.622
 0.041  0.681
 0.132  0.622
 0.171  0.591
 0.476  0.629
 0.578  0.660
 0.620  0.659
 0.537  0.533
 0.760  0.449
 0.733  0.576
 0.737  0.383
 0.711  0.408
 0.873  0.379
 0.748  0.545
 0.736  0.587
 0.837  0.536
 0.654  0.523
 0.758  0.501
 0.590  0.524
 0.486  0.582
 0.140  0.665
 0.125  0.470
 0.163  0.427
 0.094  0.542
 0.283  0.354
-0.207  0.023
-0.283  0.136
-0.264  0.189
-0.387  0.279
-0.275  0.533
-0.234  0.717
-0.157  0.846
-0.298  0.630
-0.481  0.615
-0.467  0.724
NaN   NaN
 0.139  0.005
 0.101  0.335
 0.388  0.546
 0.528  0.693
 0.321  0.538
 0.279  0.803
 0.338  0.775
 0.517  0.721
 0.442  0.772
 0.236  0.556
 0.033  0.792
 0.003  0.875
 0.067  0.904
 0.143  1.040
-0.216  1.199
-0.082  1.333
-0.400  1.324
-0.404  1.149
-0.475  1.024
-0.230  1.224
-0.486  1.501
-0.676  1.611
-0.424  1.511
-0.398  1.515
-0.577  1.427
-0.543  1.456
-0.696  1.738
-0.598  1.580
-0.796  1.385
-0.950  1.387
-0.954  1.363
-0.640  1.024
-0.645  1.008
-0.808  1.123
-0.535  1.308
-0.754  1.041
-0.848  1.137
-0.884  1.349
-0.817  1.388
-0.843  1.337
-0.951  1.563
-1.064  1.443
-0.976  1.519
-1.344  1.461
-1.302  1.665
-1.501  1.566
-1.308  1.594
-1.374  1.688
-1.161  1.676
-1.137  1.656
-1.123  1.790
NaN   NaN
 0.470  0.246
 0.466  0.010
 0.128 -0.076
 0.177 -0.344
 0.543 -0.320
 0.652 -0.133
 0.576  0.109
 0.775  0.231
 0.708  0.384
 0.720  0.523
 0.830  0.390
 0.706  0.464
 0.655  0.523
 0.527  0.332
 0.675  0.130
 0.581  0.124
 0.080  0.314
-0.124  0.229
-0.449  0.391
-0.458  0.539
-0.452  0.335
-0.183  0.184
-0.118  0.375
-0.008  0.254
-0.345  0.581
-0.436  0.217
-0.566  0.228
-0.381  0.430
-0.216  0.560
-0.412  0.789
-0.450  0.630
-0.272  0.582
-0.073  0.514
-0.375  0.769
-0.465  0.656
-0.651  0.761
-0.925  1.066
-0.923  0.968
-1.120  0.948
-0.893  0.792
-0.757  0.564
-0.837  0.363
-0.544  0.171
-0.317  0.243
-0.303 -0.121
-0.376 -0.251
-0.064 -0.332
 0.219 -0.327
 0.241 -0.218
 0.466 -0.239
 0.313 -0.277
NaN   NaN
 0.412  0.719
 0.377  0.936
 0.245  1.062
 0.147  0.965
 0.396  1.126
 0.199  0.930
 0.153  0.775
 0.063  0.617
 0.024  0.714
 0.006  0.942
-0.032  0.913
-0.030  0.467
 0.053  0.565
-0.135  0.691
-0.173  0.779
-0.229  0.743
-0.315  0.758
-0.577  0.445
-0.369  0.497
-0.460  0.570
-0.413  0.432
-0.773  0.478
-1.260  0.097
-1.170  0.112
-1.084 -0.220
-1.229 -0.109
-1.353  0.092
-1.642 -0.096
-1.415 -0.102
-1.079  0.087
-1.102  0.455
-1.299  0.380
-1.538  0.702
-1.493  0.420
-1.857  0.544
-2.008  0.596
-2.012  0.750
-1.942  0.818
-2.103  1.024
-2.084  1.050
-2.107  1.125
-2.042  1.209
-1.785  1.002
-1.945  1.166
-1.825  1.303
-2.135  1.081
-2.175  1.407
-1.912  1.526
-1.968  1.163
-2.014  0.952
-2.050  0.918
NaN   NaN
 0.586  0.781
 0.663  0.798
 0.911  0.663
 1.032  0.662
 0.839  0.727
 0.913  0.862
 0.813  0.601
 0.879  0.787
 0.796  0.721
 0.583  0.702
 0.398  0.698
 0.229  0.590
 0.078  0.724
 0.085  0.965
-0.053  0.912
-0.099  0.791
 0.187  0.733
 0.180  0.652
 0.060  0.555
-0.339  0.507
-0.515  0.525
-0.442  0.524
-0.557  0.644
-0.831  0.783
-0.496  0.673
-0.623  0.636
-0.678  0.895
-0.628  0.636
-0.946  0.955
-0.954  0.961
-0.730  0.926
-0.654  1.198
-0.757  1.420
-0.744  1.460
-1.116  1.308
-1.353  1.230
-1.483  1.364
-1.472  1.496
-1.655  1.109
-1.517  1.297
-1.431  1.235
-1.377  1.063
-1.180  1.136
-1.522  1.243
-1.594  1.243
-1.635  0.701
-1.599  0.647
-1.534  0.858
-1.566  0.640
-1.552  0.613
-1.704  0.628
NaN   NaN
 0.886  0.793
 0.970  0.743
 1.009  0.798
 1.062  0.845
 1.039  1.060
 0.833  1.055
 0.757  1.238
 0.621  1.319
 0.666  1.277
 0.551  1.295
 0.395  1.395
 0.278  1.427
 0.056  1.476
 0.079  1.546
 0.194  1.800
 0.196  1.536
 0.182  1.527
 0.218  1.501
 0.168  1.559
 0.367  1.258
 0.370  1.177
 0.261  1.085
 0.283  0.969
 0.445  0.800
 0.420  0.736
 0.549  0.936
 0.422  0.829
 0.325  0.765
 0.210  0.900
 0.271  0.841
 0.254  0.709
 0.548  0.589
 0.473  0.402
 0.600  0.292
 0.592  0.406
 0.652  0.532
 0.775  0.880
 0.827  1.019
 0.724  1.041
 0.644  1.191
 0.786  1.155
 1.061  1.189
 0.854  1.159
 1.018  1.172
 1.034  1.059
 0.992  1.031
 1.093  1.201
 1.316  1.091
 1.337  1.246
 1.142  1.322
 1.204  1.191
NaN   NaN
 0.613  0.665
 0.630  0.792
 0.697  0.762
 0.843  0.607
 0.850  0.730
 0.932  0.735
 0.910  0.540
 0.871  0.607
 0.865  0.744
 0.849  0.831
 0.925  0.774
 1.133  0.767
 1.016  0.731
 1.091  0.749
 1.128  0.861
 1.200  0.869
 1.198  0.883
 1.127  0.937
 1.078  1.084
 1.074  0.922
 1.096  0.848
 1.216  0.873
 1.243  0.969
 1.152  1.048
 0.947  0.947
 0.976  1.070
 1.113  1.232
 1.001  1.235
 1.009  1.381
 0.981  1.381
 0.810  1.379
 0.709  1.136
 0.430  0.859
 0.109  0.888
 0.366  1.015
 0.544  1.056
 0.577  0.935
 0.534  0.816
 0.692  0.684
 0.790  0.721
 0.747  0.803
 0.843  0.806
 1.044  0.636
 0.993  0.713
 0.896  0.827
 0.794  0.869
 0.891  0.941
 0.886  1.037
 0.834  1.054
 1.051  1.125
 1.289  1.400
NaN   NaN
 0.480  0.957
 0.610  1.080
 0.505  1.076
 0.473  0.972
 0.310  1.222
 0.153  1.153
 0.166  1.108
 0.196  1.126
 0.181  1.313
 0.191  1.291
-0.251  1.156
-0.193  1.295
-0.258  1.240
-0.230  1.516
-0.362  1.479
-0.263  1.402
-0.100  1.230
-0.031  1.535
 0.044  1.671
 0.049  1.788
 0.203  2.018
 0.258  1.908
 0.701  1.807
 0.609  1.613
 0.657  1.359
 0.505  1.322
 0.729  1.156
 0.698  1.195
 0.771  1.114
 0.780  1.378
 0.793  1.394
 0.933  1.524
 0.798  1.433
 0.869  1.570
 0.627  1.593
 0.644  1.737
 0.414  1.819
 0.444  2.038
 0.347  1.855
 0.183  1.678
 0.033  1.522
-0.340  2.011
-0.473  2.042
-0.438  1.818
-0.134  1.854
 0.058  1.831
-0.087  1.880
-0.178  1.897
-0.160  1.973
-0.081  2.168
 0.077  2.206
NaN   NaN
 0.100  0.364
 0.083  0.594
-0.011  0.723
 0.357  0.732
 0.109  0.629
 0.047  0.121
-0.053  0.383
-0.326  0.598
-0.706  0.457
-0.790  0.207
-0.549  0.448
-0.662  0.273
-0.585  0.388
-0.702  0.512
-0.864  0.674
-0.950  0.566
-1.024  0.542
-1.010  0.637
-0.989  0.753
-0.827  0.782
-0.859  0.837
-0.976  0.960
-0.580  1.140
-0.398  1.319
-0.445  0.907
-0.500  0.968
-0.451  1.062
-0.614  1.180
-0.643  1.197
-0.606  1.063
-0.347  1.351
-0.274  1.238
-0.538  1.106
-0.096  1.277
 0.157  1.426
-0.005  1.450
 0.068  1.436
 0.244  1.274
 0.196  1.430
-0.020  1.435
 0.062  1.294
-0.181  1.106
-0.063  0.986
-0.043  0.970
-0.349  0.830
-0.423  1.029
-0.481  1.217
-0.560  1.401
-0.212  1.494
-0.194  1.351
 0.198  1.429
NaN   NaN
 0.045  0.975
 0.380  1.101
 0.252  1.270
 0.048  1.450
 0.091  1.440
 0.035  1.209
 0.093  1.234
 0.067  1.305
 0.106  1.387
 0.157  1.360
-0.103  1.269
-0.216  1.098
-0.027  0.876
-0.078  0.824
-0.249  1.021
-0.543  1.064
-0.446  1.079
-0.626  1.371
-0.874  1.375
-0.639  1.418
-0.631  1.370
-0.740  1.326
-0.900  1.489
-1.012  1.602
-1.092  1.686
-1.271  1.656
-1.162  1.674
-1.122  1.703
-0.997  1.582
-1.007  1.460
-0.686  1.469
-0.737  1.447
-0.984  1.383
-0.878  1.402
-0.828  1.496
-0.882  1.546
-1.197  1.789
-1.178  2.058
-1.151  2.097
-1.104  1.790
-1.161  1.645
-1.275  1.739
-1.228  2.107
-1.260  2.425
-1.279  2.367
-1.201  2.614
-1.286  2.785
-1.472  2.795
-1.417  2.791
-1.401  2.911
-1.413  2.887
NaN   NaN
 0.919  0.840
 0.717  0.838
 0.722  0.724
 0.681  0.577
 0.707  0.686
 0.651  0.520
 0.699  0.617
 0.622  0.530
 0.755  0.488
 1.043  0.430
 1.062  0.681
 0.914  0.552
 0.889  0.491
 0.822  0.421
 0.599  0.300
 0.703  0.235
 0.752  0.065
 0.797 -0.090
 1.080 -0.007
 1.347 -0.042
 1.372  0.086
 1.161  0.141
 1.031 -0.045
 0.967  0.292
 1.225  0.541
 1.166  0.600
 1.111  0.605
 1.132  0.746
 1.102  0.887
 1.124  0.901
 1.032  0.961
 1.231  1.071
 1.079  1.130
 1.268  1.213
 1.367  1.453
 1.555  1.179
 1.419  1.145
 1.276  0.856
 1.204  0.724
 1.144  0.868
 1.042  1.046
 0.964  1.188
 1.026  1.388
 1.104  1.694
 0.973  1.604
 0.914  1.633
 0.847  1.779
 0.786  1.702
 1.069  1.855
 1.296  1.917
 0.995  1.852
NaN   NaN
 0.207  0.900
 0.497  0.784
 0.520  1.136
 0.412  1.062
 0.426  1.154
 0.291  1.213
 0.261  1.389
 0.500  1.626
 0.485  1.554
 0.541  1.475
 0.452  1.472
 0.506  1.776
 0.459  1.722
 0.544  1.585
 0.515  1.465
 0.596  1.278
 0.501  1.202
 0.165  1.243
-0.026  1.227
-0.053  1.359
-0.110  1.085
 0.144  0.987
 0.066  0.995
 0.029  0.834
 0.035  0.821
-0.001  0.541
-0.109  0.698
-0.175  0.649
-0.228  0.621
-0.288  0.670
-0.313  0.595
-0.643  0.449
-0.751  0.416
-0.854  0.684
-0.847  0.575
-0.667  0.936
-0.689  0.833
-0.930  0.975
-0.979  0.962
-1.109  0.906
-1.016  0.948
-1.171  0.914
-1.294  0.424
-1.286  0.324
-1.355  0.086
-1.213 -0.020
-1.400  0.050
-1.175 -0.061
-1.080 -0.070
-1.020  0.245
-1.200 -0.192
NaN   NaN
 0.676  0.909
 0.716  0.808
 0.818  0.754
 0.649  0.681
 0.797  0.470
 0.979  0.276
 0.921  0.401
 0.878  0.459
 0.658  0.657
 0.682  0.635
 0.692  0.696
 0.790  0.725
 0.749  0.987
 0.761  0.874
 0.757  0.790
 0.773  0.831
 0.764  0.752
 1.040  0.575
 0.931  0.630
 1.135  0.327
 1.130  0.300
 0.889  0.425
 1.216  0.665
 1.263  0.652
 1.221  0.840
 1.016  0.992
 1.190  1.032
 1.103  0.919
 1.056  0.838
 1.037  0.689
 1.295  0.644
 1.324  0.605
 1.305  0.323
 1.416  0.662
 1.601  0.653
 1.706  0.674
 1.787  0.610
 1.869  0.531
 1.739  0.743
 1.606  0.827
 1.797  0.821
 1.858  0.781
 2.026  0.837
 2.241  0.790
 2.117  0.801
 2.119  0.839
 2.341  0.990
 2.255  1.105
 2.438  1.242
 2.456  1.199
 2.443  1.428
NaN   NaN
 0.067  0.990
 0.270  0.838
 0.437  0.775
 0.547  0.863
 0.339  0.729
 0.331  0.259
 0.261  0.180
 0.021  0.066
 0.136 -0.147
 0.247 -0.592
 0.199 -0.694
 0.204 -0.666
 0.065 -0.581
 0.035 -0.582
 0.429 -0.449
 0.563 -0.260
 0.290 -0.376
 0.554 -0.279
 0.779 -0.261
 0.923 -0.106
 1.182 -0.177
 1.083 -0.081
 0.956 -0.020
 0.954 -0.153
 0.963 -0.025
 1.145  0.154
 1.123  0.002
 1.250  0.028
 1.105 -0.264
 1.127 -0.253
 0.887 -0.408
 0.741 -0.608
 0.599 -0.569
 0.574 -0.266
 0.717 -0.481
 0.689 -0.361
 0.652 -0.451
 0.488 -0.442
 0.236 -0.374
 0.113 -0.266
-0.090 -0.121
-0.460 -0.182
-0.384  0.164
-0.492  0.245
-0.746  0.694
-0.839  0.560
-0.567  0.574
-0.475  0.633
-0.602  0.688
-0.775  0.654
-0.564  0.560
NaN   NaN
 0.882  0.243
 0.832  0.519
 0.940  0.598
 0.815  0.655
 1.044  0.923
 0.885  0.879
 0.958  0.833
 0.921  1.035
 0.928  1.054
 1.001  1.104
 1.128  1.078
 1.141  1.067
 1.192  1.225
 1.433  1.123
 1.385  1.135
 1.232  0.866
 1.244  0.798
 1.326  0.971
 1.640  0.810
 1.717  0.813
 1.591  0.967
 1.505  0.909
 1.477  0.962
 1.424  0.945
 1.414  0.947
 1.337  0.785
 1.403  0.840
 1.295  0.691
 1.169  0.839
 1.164  0.964
 1.393  0.807
 1.271  0.742
 1.196  0.622
 1.339  0.369
 1.397 -0.082
 1.381 -0.238
 1.262 -0.337
 1.296 -0.072
 1.256 -0.264
 1.183 -0.384
 1.150 -0.379
 1.052 -0.588
 0.892 -0.826
 0.551 -0.685
 0.555 -0.246
 0.637  0.046
 0.646 -0.011
 0.529  0.127
 0.639  0.195
 0.708  0.238
 0.714  0.383
NaN   NaN
 0.912  0.477
 1.059  0.458
 1.143  0.268
 1.090  0.298
 1.226  0.077
 1.299  0.154
 1.332  0.338
 1.386 -0.026
 1.462  0.079
 1.302  0.192
 1.022  0.209
 1.207  0.111
 1.042  0.272
 0.948  0.309
 0.865  0.310
 0.906  0.505
 0.730  0.501
 0.485  0.503
 0.497  0.236
 0.189  0.349
 0.547  0.071
 0.515  0.041
 0.436 -0.170
 0.689 -0.358
 0.812 -0.492
 0.586 -0.224
 0.268 -0.267
 0.186 -0.305
 0.493 -0.079
 0.559  0.134
 0.465 -0.175
 0.518  0.164
 0.677  0.145
 0.892  0.394
 0.914  0.469
 1.100  0.506
 1.340  0.530
 1.327  0.478
 1.303  0.611
 1.300  0.326
 1.142  0.563
 1.163  0.721
 1.062  0.650
 0.942  0.518
 1.152  0.477
 1.167  0.594
 1.221  0.545
 1.108  0.566
 1.086  0.752
 1.167  0.744
 0.995  0.731
NaN   NaN
 0.001  0.084
 0.062  0.098
 0.286  0.307
 0.232  0.104
 0.031  0.121
 0.402  0.442
 0.212  0.410
 0.218  0.555
 0.589  0.827
 0.623  0.641
 0.540  0.689
 0.347  0.553
 0.246  0.663
 0.259  0.792
 0.245  0.956
 0.551  1.013
 0.617  1.095
 0.517  1.084
 0.497  0.816
 0.302  1.038
 0.403  1.086
 0.214  1.078
 0.312  1.084
 0.126  1.072
 0.137  1.102
 0.142  1.003
 0.361  1.191
 0.417  1.157
 0.624  1.079
 0.611  1.070
 0.573  0.976
 0.510  1.273
 0.405  1.122
 0.498  1.147
 0.582  1.007
 0.585  1.125
 0.332  1.148
 0.107  1.439
-0.024  1.081
-0.200  1.249
-0.185  1.351
-0.213  1.122
-0.267  1.016
-0.036  0.816
-0.110  1.099
-0.238  1.452
-0.460  1.290
-0.637  1.310
-0.760  1.499
-0.545  1.442
-0.052  1.598
NaN   NaN
 0.039  0.434
-0.117  0.459
-0.336  0.690
-0.256  0.754
-0.202  0.747
-0.128  0.741
-0.473  0.843
-0.545  0.886
-0.673  1.077
-0.339  0.994
-0.476  1.169
-0.521  0.973
-0.721  1.020
-0.757  1.034
-0.872  1.139
-0.733  1.170
-0.234  1.209
-0.163  1.209
 0.017  1.363
-0.007  1.724
 0.079  1.676
 0.108  1.728
 0.032  1.773
 0.138  1.425
 0.219  1.569
 0.226  1.683
 0.332  1.610
 0.337  1.728
 0.600  1.737
 0.607  1.676
 0.674  1.758
 0.775  1.734
 0.750  1.355
 0.772  1.230
 0.801  1.000
 0.636  0.956
 0.489  1.053
 0.575  1.171
 0.691  1.102
 0.572  1.116
 0.725  1.303
 0.791  1.372
 1.180  1.247
 1.252  1.372
 1.167  1.461
 1.221  1.353
 1.198  1.497
 1.075  1.551
 0.986  1.671
 0.985  1.872
 1.013  1.740
NaN   NaN
 0.795  0.697
 0.809  0.610
 0.742  0.731
 0.808  0.589
 0.648  0.678
 0.609  0.871
 0.678  0.858
 0.556  0.638
 0.656  0.493
 0.798  0.649
 0.889  0.684
 0.896  0.515
 0.828  0.735
 0.925  0.943
 0.987  0.888
 0.970  0.925
 1.104  1.108
 1.074  1.070
 1.005  0.961
 1.051  1.199
 0.901  1.256
 0.891  1.483
 0.938  1.447
 1.008  1.466
 1.294  1.389
 1.238  1.401
 1.348  1.331
 1.663  1.314
 1.510  1.182
 1.478  1.144
 1.456  0.968
 1.560  1.007
 1.575  1.048
 1.664  1.058
 1.526  1.051
 1.481  1.012
 1.416  1.014
 1.635  0.882
 1.689  1.051
 1.896  1.148
 2.175  1.031
 2.241  1.002
 2.442  0.977
 2.453  0.910
 2.220  0.844
 2.351  1.054
 2.352  1.085
 2.443  1.058
 2.803  1.082
 2.757  1.033
 2.891  0.903
NaN   NaN
 0.961  0.671
 1.129  0.564
 1.174  0.674
 1.383  0.696
 1.238  0.757
 1.166  0.783
 1.368  0.736
 1.512  0.881
 1.401  0.918
 1.551  1.252
 1.677  1.296
 1.738  1.179
 1.908  1.366
 1.722  1.133
 1.761  1.275
 1.638  1.292
 1.679  1.329
 1.641  1.481
 1.683  1.381
 1.683  1.704
 1.637  1.733
 1.536  1.858
 1.484  1.915
 1.520  2.075
 1.664  1.965
 1.593  1.931
 1.501  1.935
 1.721  1.751
 1.701  1.831
 1.690  1.610
 1.610  1.719
 1.606  1.761
 1.539  1.808
 1.555  1.722
 1.509  1.781
 1.370  1.772
 1.378  1.897
 1.335  1.739
 1.138  1.861
 1.230  1.879
 1.357  1.910
 1.458  1.778
 1.535  1.553
 1.276  1.545
 1.197  1.620
 1.001  1.693
 1.197  1.676
 1.469  1.909
 1.231  1.960
 1.524  1.961
 1.513  2.103
NaN   NaN
 0.772  0.795
 0.851  0.683
 0.953  0.739
 0.873  0.641
 0.768  0.770
 0.614  0.850
 0.638  0.904
 0.661  0.993
 0.643  1.216
 0.603  1.326
 0.534  1.307
 0.737  1.331
 0.780  1.142
 0.713  1.087
 0.667  1.318
 0.791  1.304
 0.799  1.365
 0.834  1.136
 0.547  1.253
 0.508  1.285
 0.590  1.266
 0.364  1.360
 0.254  1.610
 0.534  1.628
 0.527  1.859
 0.450  1.863
 0.477  2.010
 0.522  1.904
 0.478  1.674
 0.461  1.551
 0.345  1.480
 0.463  1.558
 0.687  1.685
 0.708  1.624
 0.615  1.507
 0.657  1.533
 0.598  1.670
 0.817  1.712
 0.736  1.776
 0.584  1.516
 0.608  1.500
 0.651  1.672
 0.653  1.480
 0.352  1.547
 0.454  1.324
 0.498  1.166
 0.623  1.222
 0.649  1.056
 0.528  1.353
 0.297  1.134
 0.095  1.200
NaN   NaN
 0.892  0.357
 0.793  0.244
 0.663  0.338
 0.057  0.183
-0.115  0.071
-0.194 -0.332
-0.445 -0.312
-0.511 -0.122
-0.182 -0.033
-0.253  0.050
-0.129 -0.151
 0.334  0.105
 0.294  0.200
 0.412  0.242
 0.154  0.740
-0.040  0.873
 0.112  0.681
-0.083  0.724
-0.161  0.754
-0.053  0.791
-0.077  0.754
 0.153  0.524
 0.130  0.337
 0.145  0.452
 0.513  0.798
 0.324  0.561
 0.319  0.762
 0.327  0.641
 0.746  0.378
 0.733  0.252
 0.773  0.125
 0.687  0.423
 0.726  0.547
 0.602  0.447
 0.548  0.550
 0.719  0.407
 0.820  0.252
 0.801  0.160
 0.701  0.256
 0.646  0.262
 0.510  0.537
 0.384  0.548
 0.272  0.481
 0.328  0.659
 0.034  0.492
-0.058  0.402
-0.350  0.259
-0.310  0.115
-0.219  0.007
-0.506 -0.076
-0.641 -0.309
NaN   NaN
 0.398  0.902
 0.229  0.786
 0.152  0.719
-0.124  0.522
-0.197  0.573
 0.142  0.583
 0.050  0.950
-0.151  1.170
 0.144  1.280
 0.345  1.274
 0.288  1.331
 0.270  1.538
 0.142  1.496
 0.286  1.597
 0.377  1.595
 0.475  1.564
 0.401  1.798
 0.366  1.920
 0.477  1.926
 0.430  2.069
 0.615  2.213
 0.604  2.084
 0.704  2.115
 0.723  2.177
 0.620  2.449
 0.773  2.476
 0.560  2.437
 0.756  2.362
 0.766  2.409
 0.672  2.347
 0.787  2.404
 0.886  2.391
 0.789  2.555
 0.726  2.560
 0.839  2.287
 0.872  2.300
 0.861  1.945
 0.725  1.950
 0.876  1.943
 0.870  1.937
 0.958  1.976
 0.864  1.886
 0.737  1.799
 0.695  1.850
 0.844  1.951
 0.886  1.993
 0.886  2.009
 0.914  2.040
 0.939  1.773
 0.849  1.686
 0.947  1.537
NaN   NaN
 0.952  0.224
 1.115  0.167
 1.155  0.327
 0.955  0.230
 1.040  0.135
 0.630  0.249
 0.846  0.093
 0.781  0.080
 0.855  0.259
 1.049  0.396
 0.993  0.294
 0.961  0.176
 0.803  0.306
 0.826  0.493
 0.855  0.633
 0.888  0.527
 0.912  0.590
 0.902  0.610
 0.702  0.570
 0.795  0.607
 0.712  0.279
 0.568  0.192
 0.604 -0.079
 0.701 -0.170
 0.404 -0.213
 0.373 -0.366
 0.484 -0.030
 0.516  0.220
 0.648  0.323
 0.752  0.387
 0.796  0.434
 0.943  0.343
 0.751  0.630
 0.911  0.407
 0.746  0.453
 0.584  0.281
 0.534  0.237
 0.533  0.071
 0.262 -0.028
 0.153 -0.205
 0.303  0.028
 0.252 -0.241
-0.108 -0.460
 0.003 -0.033
-0.093 -0.319
 0.034 -0.141
-0.197 -0.456
-0.272 -0.373
-0.432 -0.730
-0.083 -0.778
-0.105 -0.795
NaN   NaN
 0.008  0.134
-0.295  0.242
-0.424  0.291
-0.379  0.486
-0.369  0.615
-0.205  0.727
-0.022  0.810
-0.090  0.746
-0.210  0.742
-0.174  0.742
 0.071  0.397
 0.209  0.085
 0.422  0.122
 0.581  0.194
 0.621  0.432
 0.450  0.699
 0.503  0.644
 0.418  0.586
 0.480  0.698
 0.682  0.601
 0.536  0.510
 0.662  0.635
 0.833  0.591
 0.741  0.402
 0.739  0.178
 0.931  0.320
 1.017  0.373
 0.943  0.352
 1.184  0.091
 1.318 -0.268
 1.473 -0.172
 1.546 -0.201
 1.735  0.110
 1.751  0.221
 1.561  0.405
 1.551  0.422
 1.529  0.491
 2.016  0.376
 2.021  0.200
 1.951 -0.068
 1.765 -0.296
 1.890 -0.486
 1.714 -0.568
 2.013 -0.350
 1.954 -0.163
 1.934 -0.375
 2.133 -0.301
 1.874 -0.437
 2.157 -0.490
 2.261 -0.730
 2.428 -0.700
NaN   NaN
 0.209  0.059
 0.541 -0.436
 0.594 -0.279
 0.766 -0.131
 0.440 -0.128
 0.615  0.082
 0.657  0.014
 0.522  0.038
 0.688 -0.093
 0.744 -0.135
 0.722  0.150
 0.859  0.371
 0.952  0.442
 0.620  0.286
 0.568  0.319
 0.846  0.198
 0.823  0.273
 0.823  0.671
 0.910  0.521
 0.680  0.456
 0.614  0.314
 0.524  0.485
 0.497  0.378
 0.788  0.315
 0.876  0.490
 0.968  0.719
 0.800  0.550
 0.689  0.487
 0.761  0.355
 0.639  0.274
 0.868  0.388
 0.727  0.429
 0.831  0.505
 0.783  0.461
 0.954  0.435
 1.123  0.567
 0.997  0.670
 1.015  0.679
 0.903  0.411
 0.897  0.566
 0.878  0.798
 0.795  0.673
 0.971  0.568
 0.777  0.418
 0.995  0.383
 1.016  0.604
 0.936  0.538
 0.973  0.577
 1.181  0.721
 1.132  0.576
 1.006  0.415
NaN   NaN
 0.569  0.361
 0.197 -0.036
 0.608 -0.179
 0.320 -0.284
 0.461  0.139
 0.461  0.258
 0.337  0.622
 0.479  0.448
 0.629  0.492
 0.517  0.636
 0.468  0.676
 0.448  0.570
 0.312  0.673
 0.253  0.636
 0.091  0.476
 0.391  0.718
 0.477  0.488
 0.293  0.364
 0.020  0.541
-0.201  0.395
-0.358  0.466
-0.314  0.440
-0.337  0.397
-0.580  0.342
-0.455  0.345
-0.633  0.176
-0.495  0.051
-0.489  0.310
-0.076  0.217
 0.037  0.619
-0.019  0.580
-0.090  0.717
-0.070  0.802
-0.012  0.816
-0.198  0.715
-0.134  0.981
-0.321  1.178
-0.165  1.188
 0.109  1.301
 0.111  1.203
 0.332  1.362
 0.348  1.511
 0.516  1.302
 0.639  1.321
 0.585  1.481
 0.878  1.541
 0.939  1.702
 0.988  1.775
 0.925  1.825
 0.866  1.817
 0.835  1.943
NaN   NaN
 0.117  0.706
 0.477  0.578
 0.483  0.677
 0.442  0.227
 0.419  0.411
 0.500  0.621
 0.510  0.694
 0.321  0.768
 0.399  0.755
 0.615  0.842
 0.511  1.122
 0.634  1.075
 0.540  1.074
 0.463  0.939
 0.419  0.933
 0.407  0.972
 0.566  0.753
 0.569  0.510
 0.651  0.636
 0.662  0.786
 0.506  1.024
 0.540  0.803
 0.668  0.728
 0.737  0.839
 0.932  0.868
 0.897  0.704
 0.822  0.615
 1.044  0.616
 1.152  0.804
 1.037  0.763
 0.967  0.717
 1.056  0.778
 1.149  0.903
 1.255  0.887
 1.305  0.943
 1.345  0.928
 1.459  0.809
 1.579  0.720
 1.675  0.683
 1.891  0.833
 1.895  0.668
 2.084  0.507
 1.730  0.461
 1.417  0.443
 1.541  0.757
 1.378  0.726
 1.474  0.747
 1.309  0.778
 1.349  0.878
 1.416  0.875
 1.244  1.072
NaN   NaN
 0.098  0.833
-0.029  0.827
 0.105  0.601
 0.312  0.749
 0.269  0.721
 0.230  0.665
 0.140  0.645
 0.286  1.099
 0.184  1.135
-0.012  1.305
 0.080  1.423
-0.003  1.484
 0.128  1.362
 0.154  1.427
 0.140  1.346
 0.378  1.325
 0.575  1.047
 0.674  1.099
 0.843  0.975
 0.992  0.864
 1.038  0.775
 1.183  0.877
 1.209  0.778
 1.199  0.783
 1.233  0.725
 1.102  0.867
 0.988  0.827
 0.826  0.838
 1.074  0.816
 1.108  0.705
 1.127  0.579
 1.242  0.468
 1.203  0.712
 1.058  0.546
 1.017  0.555
 0.790  0.545
 0.772  0.272
 0.802  0.166
 0.814  0.328
 1.044 -0.030
 1.250 -0.002
 1.369 -0.134
 1.384  0.071
 1.433  0.140
 1.398  0.149
 1.267 -0.004
 1.378  0.227
 1.275  0.164
 1.117 -0.004
 1.163 -0.175
 0.977  0.029
NaN   NaN
 0.724  0.218
 0.724  0.092
 0.772  0.051
 0.895  0.037
 0.870 -0.089
 1.093 -0.198
 1.155 -0.097
 1.243 -0.061
 1.224  0.229
 1.150  0.087
 1.278  0.307
 1.478  0.106
 1.515  0.086
 1.250  0.182
 1.098  0.226
 0.939  0.069
 0.852  0.139
 0.855  0.190
 0.970  0.098
 1.082  0.144
 0.860  0.030
 0.757  0.106
 0.638  0.151
 0.728  0.266
 0.822  0.039
 0.585 -0.187
 0.505 -0.229
 0.583 -0.288
 0.483 -0.042
 0.771 -0.176
 0.389 -0.314
 0.070 -0.871
-0.295 -0.890
-0.157 -1.035
-0.086 -1.053
 0.012 -0.850
-0.230 -0.644
-0.045 -1.044
 0.163 -1.146
 0.353 -1.136
 0.424 -0.919
 0.461 -1.067
 0.664 -1.144
 0.791 -1.140
 0.879 -1.037
 0.798 -1.089
 0.931 -1.015
 0.639 -0.949
 0.835 -0.842
 0.513 -1.033
 0.612 -1.143
NaN   NaN
 0.601  0.207
 0.481  0.500
 0.160  0.380
-0.090  0.627
 0.230  0.544
-0.031  0.526
-0.239  0.545
-0.151  0.446
-0.418  0.546
-0.379  0.019
-0.309  0.127
-0.079  0.218
-0.087  0.574
-0.306  0.423
-0.047  0.431
-0.335  0.729
 0.085  0.542
-0.145  0.588
-0.059  0.458
-0.091  0.617
-0.149  0.756
-0.434  0.640
-0.586  0.701
-0.873  0.655
-0.955  0.513
-0.430  0.541
-0.343  0.415
-0.056  0.501
 0.195  0.451
 0.432  0.781
 0.628  0.457
 0.848  0.431
 0.679  0.559
 0.664  0.592
 0.479  0.581
 0.683  0.661
 0.742  0.714
 0.775  0.748
 0.738  0.933
 0.508  0.778
 0.458  0.887
 0.487  0.747
 0.703  0.617
 0.691  0.724
 0.774  0.698
 0.618  0.908
 0.454  0.846
 0.527  0.750
 0.648  1.101
 0.620  0.983
 0.368  1.057
NaN   NaN
 0.070  0.497
 0.051  0.415
 0.439  0.593
 0.304  0.354
-0.137  0.605
 0.162  0.539
 0.285  0.544
 0.446  0.276
 0.344  0.245
 0.493  0.215
 0.602  0.271
 0.461  0.252
 0.479 -0.125
 0.657  0.100
 0.757  0.030
 0.589  0.107
 0.632  0.100
 0.866  0.042
 0.663  0.314
 0.686  0.327
 0.664  0.507
 0.873  0.565
 1.068  0.551
 0.892  0.513
 0.823  0.612
 0.925  0.615
 1.064  0.665
 1.093  0.560
 1.162  0.611
 1.048  0.819
 1.163  0.703
 1.084  0.590
 1.285  0.535
 1.104  0.492
 1.096  0.078
 1.041  0.039
 1.354  0.261
 1.116  0.220
 1.350  0.496
 1.395  0.493
 1.365  0.339
 1.547  0.601
 1.446  0.657
 1.536  0.736
 1.304  0.676
 1.124  0.518
 1.130  0.696
 1.143  0.706
 1.114  0.711
 1.338  0.575
 1.244  0.590
NaN   NaN
 0.886  0.518
 0.925  0.733
 0.800  0.776
 0.926  0.668
 0.995  0.822
 1.085  0.664
 1.184  0.780
 1.137  0.792
 0.988  1.025
 0.978  1.165
 1.038  1.189
 0.881  0.913
 0.998  1.037
 1.055  0.971
 1.186  0.813
 1.369  0.736
 1.491  0.684
 1.364  0.448
 1.320  0.382
 1.262  0.417
 1.298  0.467
 1.190  0.502
 1.112  0.658
 1.070  0.580
 1.106  0.512
 1.135  0.527
 1.156  0.469
 0.905  0.283
 1.008  0.523
 0.993  0.628
 1.122  0.689
 1.158  0.651
 1.091  0.692
 1.039  0.689
 1.041  0.684
 1.294  0.703
 1.444  0.523
 1.288  0.353
 1.343  0.508
 1.462  0.604
 1.258  0.708
 1.206  0.767
 1.113  0.936
 1.296  0.731
 1.346  0.856
 1.312  0.972
 1.241  0.908
 1.122  0.782
 1.192  0.600
 1.224  0.695
 1.430  0.750
NaN   NaN
 0.005  0.662
 0.067  0.839
-0.207  0.808
-0.397  0.659
-0.327  0.568
-0.560  0.295
-0.988  0.118
-0.846  0.475
-0.505  0.651
-0.769  0.506
-0.777  0.695
-0.661  0.466
-0.756  0.538
-0.906  0.336
-0.386  0.366
-0.333  0.510
-0.417  0.725
-0.350  0.687
-0.261  0.665
-0.193  0.720
-0.001  0.751
 0.013  0.929
 0.083  1.007
 0.252  0.845
 0.313  1.126
 0.071  0.835
 0.078  1.020
 0.404  1.081
 0.545  1.061
 0.253  0.869
 0.376  0.920
 0.515  0.921
 0.536  0.716
 0.421  0.658
 0.300  0.294
 0.141  0.332
 0.192  0.123
-0.372 -0.269
-0.341 -0.481
-0.315 -0.494
-0.425 -0.306
-0.665 -0.311
-0.812 -0.226
-1.013 -0.739
-0.777 -1.058
-0.885 -0.886
-0.701 -0.845
-0.442 -0.698
-0.512 -0.553
-0.634 -0.345
-0.615 -0.302
NaN   NaN
 0.578  0.312
 0.495  0.302
 0.479  0.152
 0.625 -0.018
 0.753  0.163
 0.932 -0.005
 1.099  0.219
 1.126  0.366
 1.116  0.428
 1.095  0.580
 1.156  0.661
 1.246  0.759
 1.382  0.939
 1.209  1.100
 1.106  1.067
 1.162  1.179
 1.148  1.162
 1.361  1.217
 1.359  1.183
 1.633  1.234
 1.652  1.330
 1.849  1.340
 1.988  1.382
 1.967  1.216
 2.017  1.232
 2.069  1.409
 1.985  1.133
 1.895  0.864
 1.936  0.855
 1.930  0.895
 2.141  0.925
 2.193  0.999
 2.464  1.028
 2.655  0.857
 2.825  0.901
 2.906  1.035
 2.791  0.746
 2.711  0.703
 2.535  0.637
 2.495  0.784
 2.364  0.735
 2.624  0.548
 2.533  0.521
 2.502  0.483
 2.429  0.580
 2.673  0.415
 2.761  0.610
 2.830  0.544
 2.684  0.465
 2.878  0.198
 3.103  0.216
NaN   NaN
 0.750  0.248
 0.975 -0.088
 1.017  0.053
 1.091 -0.002
 1.105  0.079
 1.231  0.120
 1.309  0.186
 1.414  0.209
 1.276  0.158
 1.199  0.033
 1.348  0.203
 1.442  0.352
 1.567  0.079
 1.628 -0.173
 1.756 -0.134
 1.694 -0.177
 1.764 -0.115
 1.554 -0.030
 1.592 -0.162
 1.666 -0.052
 1.627 -0.176
 1.684 -0.260
 1.711 -0.219
 1.547 -0.235
 1.643 -0.390
 1.619 -0.288
 1.724 -0.272
 1.911 -0.326
 1.796 -0.420
 1.588 -0.320
 1.603 -0.291
 1.702 -0.171
 1.830 -0.280
 1.868 -0.371
 1.667 -0.386
 1.847 -0.368
 1.726 -0.578
 1.986 -0.624
 2.180 -0.872
 2.162 -0.972
 2.166 -1.032
 2.235 -1.030
 2.123 -0.786
 2.184 -0.829
 2.174 -0.814
 1.968 -1.088
 1.976 -1.187
 2.052 -1.419
 2.114 -1.211
 2.137 -1.254
 2.066 -0.958
NaN   NaN
 0.013  0.639
 0.065  0.366
-0.033  0.286
-0.378  0.434
-0.506  0.386
-0.426  0.538
-0.469  0.499
-0.272  0.958
-0.562  1.236
-0.759  1.283
-0.901  1.156
-0.757  1.343
-0.519  1.538
-0.724  1.560
-0.538  1.490
-0.476  1.352
-0.365  1.156
-0.390  1.022
-0.222  0.918
-0.171  1.089
-0.057  1.283
-0.180  1.495
-0.275  1.434
-0.195  1.601
-0.310  1.935
-0.295  2.111
-0.595  2.074
-0.845  2.144
-0.411  2.238
-0.511  2.349
-0.468  2.448
-0.360  2.138
-0.130  2.114
-0.048  2.040
 0.049  1.829
-0.208  1.738
-0.329  1.393
-0.259  1.586
-0.349  1.484
-0.447  1.762
-0.559  1.853
-0.405  2.107
-0.432  2.206
-0.372  2.261
-0.415  2.621
-0.438  2.735
-0.321  2.719
-0.275  2.653
-0.207  2.572
-0.221  2.683
-0.395  2.698
NaN   NaN
 0.115  0.114
-0.013 -0.123
 0.018  0.107
 0.202  0.095
 0.206  0.031
 0.007 -0.076
-0.052 -0.242
 0.066  0.172
 0.268  0.372
 0.446  0.314
 0.671  0.325
 0.801  0.177
 0.585  0.346
 0.489  0.361
 0.199  0.461
 0.117  0.431
-0.186  0.630
-0.093  0.728
 0.009  0.597
 0.059  0.681
 0.035  1.008
-0.042  0.996
-0.073  0.933
 0.026  0.964
 0.324  1.238
 0.215  1.361
 0.304  1.233
 0.512  1.283
 0.493  1.113
 0.578  1.017
 0.511  0.913
 0.384  0.804
 0.324  0.879
 0.332  0.995
 0.034  1.186
 0.078  1.184
-0.142  1.268
-0.043  1.339
 0.060  1.342
 0.045  1.233
 0.351  1.426
 0.309  1.749
 0.553  1.843
 0.524  1.729
 0.544  1.875
 0.377  1.928
 0.404  1.964
 0.512  1.865
 0.365  1.797
 0.405  1.433
 0.480  1.406
NaN   NaN
 0.132  0.684
 0.217  0.317
 0.764  0.429
 0.576  0.657
 0.521  0.780
 0.298  0.896
 0.111  0.856
 0.101  0.767
-0.171  0.595
-0.326  0.642
-0.569  0.770
-0.580  0.788
-0.502  0.596
-0.611  0.472
-0.406  0.417
-0.399  0.404
-0.402  0.485
 0.157  0.394
 0.395  0.445
 0.406  0.336
 0.342  0.526
 0.329  0.441
 0.530  0.724
 0.319  0.925
 0.334  1.132
 0.496  1.215
 0.256  1.127
 0.524  1.168
 0.395  1.174
 0.316  1.178
 0.332  1.050
 0.276  1.016
 0.433  1.135
 0.334  1.114
 0.359  0.978
 0.544  0.995
 0.559  0.901
 0.644  0.736
 0.582  0.511
 0.640  0.635
 0.839  0.654
 1.015  0.723
 0.947  0.906
 0.911  0.895
 0.820  1.141
 1.026  0.958
 0.864  1.033
 0.902  1.004
 0.766  1.004
 0.642  0.984
 0.641  1.341
NaN   NaN
 0.647  0.976
 0.561  0.845
 0.543  0.872
 0.730  0.944
 0.777  0.852
 0.867  0.992
 1.100  1.099
 1.303  1.269
 1.324  1.166
 1.409  1.221
 1.349  1.253
 1.512  1.393
 1.550  1.321
 1.680  1.299
 1.640  1.147
 1.422  1.092
 1.328  1.343
 1.182  1.355
 1.340  1.279
 1.408  1.053
 1.540  0.868
 1.450  0.928
 1.551  0.941
 1.390  0.995
 1.328  0.924
 1.238  1.027
 1.181  0.973
 1.009  1.244
 1.217  1.334
 1.263  1.170
 1.388  1.231
 1.197  0.987
 1.359  1.051
 1.335  0.911
 1.187  0.839
 1.241  0.855
 1.116  0.930
 1.158  0.708
 1.225  0.691
 1.390  0.660
 1.246  0.661
 1.018  0.635
 0.939  0.828
 0.873  0.876
 0.750  0.952
 0.575  0.758
 0.271  1.026
 0.257  1.067
 0.220  0.940
 0.200  0.848
 0.034  0.801
NaN   NaN
 0.481  0.041
 0.332  0.249
 0.398  0.209
 0.314  0.177
 0.612 -0.057
 0.724 -0.176
 0.926 -0.396
 0.838 -0.556
 0.850 -0.684
 0.353 -0.817
 0.374 -0.535
 0.526 -0.713
 0.190 -1.063
 0.324 -1.459
 0.114 -1.327
-0.327 -1.583
-0.178 -0.982
-0.219 -0.966
 0.102 -0.749
-0.249 -0.535
-0.200 -0.590
-0.257 -0.574
-0.523 -0.941
-0.351 -0.794
-0.723 -0.508
-0.866 -0.482
-0.639 -0.773
-0.825 -0.426
-0.871 -0.382
-1.147 -0.334
-1.079 -0.376
-0.960 -0.732
-0.975 -0.782
-0.944 -0.706
-0.641 -1.152
-1.234 -0.996
-1.148 -0.766
-1.358 -0.858
-1.722 -0.553
-1.755 -0.549
-1.651 -0.986
-1.944 -0.856
-2.237 -0.727
-2.406 -0.523
-2.423 -0.619
-2.402 -0.206
-2.742 -0.200
-2.790 -0.242
-2.755 -0.403
-2.536 -0.799
-2.839 -0.976
NaN   NaN
 0.289  0.842
 0.100  0.636
-0.027  0.693
-0.119  0.563
-0.116  0.624
-0.117  0.506
 0.001  0.392
 0.205  0.287
 0.181  0.693
 0.139  0.535
 0.490  0.368
 0.639  0.038
 0.635 -0.010
 0.317  0.144
 0.252  0.284
 0.231  0.382
 0.368  0.711
 0.052  0.972
 0.224  0.891
 0.364  1.290
 0.441  1.146
 0.460  1.031
 0.567  0.919
 0.699  0.940
 0.726  0.921
 0.795  0.850
 0.730  0.954
 0.645  0.669
 0.546  0.653
 0.426  0.733
 0.669  0.865
 0.736  0.964
 0.552  0.908
 0.523  1.046
 0.476  0.903
 0.608  1.047
 0.537  1.078
 0.236  0.875
 0.018  0.993
 0.205  1.001
 0.071  0.981
 0.078  0.949
 0.173  0.910
 0.107  1.073
-0.032  0.894
 0.177  0.745
 0.149  0.800
 0.103  0.993
 0.250  0.756
 0.267  0.585
 0.284  0.505
NaN   NaN
 0.597  0.917
 0.756  0.895
 0.505  1.273
 0.638  1.052
 0.776  0.958
 0.708  0.719
 0.687  0.769
 0.542  0.758
 0.601  0.748
 0.760  0.880
 0.700  0.707
 0.660  0.462
 0.577  0.673
 0.685  0.690
 0.622  0.636
 0.547  0.787
 0.775  0.720
 0.801  0.783
 0.643  0.810
 0.559  0.687
 0.520  0.842
 0.586  0.718
 0.663  0.777
 0.757  0.504
 0.796  0.395
 0.641  0.313
 0.712  0.534
 1.072  0.238
 1.173  0.124
 1.477  0.045
 1.451 -0.012
 1.652 -0.188
 1.716 -0.141
 1.601 -0.060
 1.422 -0.362
 1.452 -0.446
 1.563 -0.573
 1.642 -0.332
 1.713 -0.481
 1.507 -0.292
 1.523 -0.292
 1.609 -0.220
 1.452 -0.158
 1.465 -0.118
 1.630 -0.219
 1.803  0.180
 1.641  0.129
 1.634 -0.275
 1.685 -0.295
 1.758 -0.472
 1.494 -0.392
NaN   NaN
 0.397  0.350
 0.248  0.269
 0.525  0.123
 0.497 -0.026
 0.723  0.020
 0.707 -0.019
 0.947 -0.027
 0.883  0.132
 0.813 -0.035
 0.750 -0.120
 0.507 -0.169
-0.085 -0.028
 0.215 -0.091
 0.021 -0.207
 0.024  0.181
-0.568 -0.117
-0.876 -0.374
-1.035 -0.435
-1.412 -0.366
-1.136 -0.334
-0.927 -0.824
-0.763 -0.529
-0.828 -1.069
-1.083 -0.759
-1.522 -0.601
-1.557 -0.591
-1.846 -0.205
-1.273 -0.206
-1.145  0.037
-1.273 -0.356
-1.232 -0.176
-1.116  0.104
-0.770  0.168
-0.798 -0.230
-1.095 -0.634
-1.143 -0.609
-1.573 -0.872
-1.606 -0.578
-1.927 -0.711
-2.390 -0.427
-2.385 -0.744
-2.476 -0.397
-2.745 -0.074
-2.520 -0.249
-2.558 -0.260
-2.690 -0.544
-2.975 -0.369
-2.312 -0.431
-2.432 -0.706
-2.404 -1.195
-2.497 -1.230
NaN   NaN
 0.233  0.479
 0.159  0.310
 0.244  0.587
 0.361  0.593
 0.505  0.923
 0.496  0.765
 0.681  0.880
 0.628  0.930
 0.570  0.926
 0.571  0.703
 0.600  0.874
 0.828  0.884
 0.799  0.927
 0.809  1.111
 0.747  0.879
 0.938  0.810
 1.126  0.961
 1.132  0.862
 0.984  0.976
 1.127  1.226
 1.242  1.284
 1.373  1.444
 1.111  1.353
 0.964  1.254
 0.919  1.169
 0.969  1.092
 0.888  1.114
 0.934  1.348
 0.960  1.194
 0.966  0.961
 1.192  1.162
 1.278  1.049
 1.220  0.934
 1.191  1.127
 1.165  1.131
 0.917  1.207
 0.648  1.190
 0.690  1.218
 0.738  1.270
 0.774  1.025
 0.734  0.955
 0.711  0.827
 0.720  0.639
 0.541  0.863
 0.678  0.835
 0.569  0.908
 0.540  0.664
 0.599  0.735
 0.792  0.704
 0.753  0.540
 0.773  0.535
NaN   NaN
 0.688  0.125
 0.721  0.086
 0.703  0.063
 0.852  0.200
 0.843  0.138
 0.933  0.283
 0.961  0.218
 1.201 -0.025
 1.398 -0.120
 1.187 -0.338
 0.978 -0.124
 0.871 -0.218
 1.132 -0.279
 1.221 -0.295
 1.319 -0.046
 1.192 -0.335
 0.946 -0.540
 0.765 -0.353
 0.596 -0.353
 0.104 -0.315
 0.422 -0.696
 0.468  0.049
 0.263  0.051
 0.159  0.034
 0.436  0.150
 0.295  0.226
 0.024  0.315
-0.017  0.498
-0.154  0.492
-0.008  0.032
 0.163  0.229
 0.523  0.323
 0.482  0.594
 0.403  0.726
 0.456  0.746
 0.443  0.816
 0.587  0.990
 0.508  1.110
 0.436  1.131
 0.372  0.900
 0.241  0.809
 0.266  0.714
 0.195  0.804
 0.066  1.120
-0.052  1.241
-0.042  1.302
 0.020  1.217
 0.014  1.242
-0.167  1.311
-0.243  1.437
-0.013  1.321
NaN   NaN
 0.268  0.334
 0.069  0.054
 0.195  0.126
 0.039 -0.068
 0.286 -0.199
 0.337 -0.105
-0.022 -0.244
-0.181 -0.293
-0.060 -0.009
-0.306  0.215
 0.100  0.410
 0.408  0.385
 0.549  0.313
 0.615  0.125
 0.593  0.251
 0.717  0.278
 0.748  0.407
 0.828  0.512
 0.818  0.378
 0.639  0.635
 0.621  0.545
 0.641  0.711
 0.555  0.796
 0.486  0.700
 0.730  0.569
 0.815  0.327
 1.007  0.130
 0.952  0.096
 0.829 -0.047
 0.966  0.108
 0.791  0.006
 0.836  0.179
 0.759 -0.043
 0.903  0.078
 0.801  0.151
 0.921  0.339
 0.517  0.357
 0.466  0.548
 0.504  0.701
 0.283  0.837
 0.235  0.795
 0.352  0.682
 0.427  0.605
-0.009  0.096
 0.424  0.477
 0.528  0.336
 0.611  0.564
 0.607  0.487
 0.356  0.268
 0.364  0.550
 0.291  0.669
NaN   NaN
 0.697  0.724
 0.771  0.561
 0.733  0.518
 0.746  0.453
 0.747  0.495
 0.796  0.490
 0.828  0.568
 0.536  0.339
 0.497  0.498
 0.660  0.583
 0.641  0.697
 0.751  0.778
 0.847  0.622
 0.978  0.367
 0.790  0.266
 0.496  0.457
 0.438  0.390
 0.220  0.395
 0.679  0.247
 0.642  0.307
 0.844  0.595
 0.859  0.442
 0.966  0.479
 0.785  0.388
 1.012  0.205
 0.571  0.149
 0.424  0.382
 0.464  0.443
 0.160 -0.054
 0.402 -0.379
 0.295 -0.630
-0.009 -0.717
 0.222 -0.384
 0.378 -0.473
 0.051 -0.460
-0.278 -0.387
-0.008 -0.319
-0.057 -0.575
-0.134 -0.810
 0.127 -1.371
 0.164 -1.129
-0.171 -1.091
 0.184 -1.106
 0.460 -1.121
 0.741 -1.203
 0.734 -1.164
 0.578 -1.024
 0.373 -0.944
 0.295 -0.967
 0.410 -0.864
 0.135 -0.822
NaN   NaN
 0.823  0.279
 0.832  0.179
 1.000  0.082
 1.155  0.017
 0.919 -0.020
 0.914  0.111
 1.083 -0.047
 1.145  0.115
 1.456  0.210
 1.591  0.466
 1.477  0.239
 1.320  0.367
 1.402  0.315
 1.261  0.096
 1.244  0.098
 1.371  0.138
 1.068  0.266
 0.917  0.167
 0.713  0.592
 0.715  0.731
 0.724  0.745
 0.577  0.643
 0.806  0.831
 0.778  0.877
 0.876  0.903
 0.648  0.955
 0.829  0.980
 0.585  0.950
 0.787  1.000
 0.657  0.934
 0.643  0.841
 0.639  0.953
 0.659  0.981
 0.611  1.339
 0.643  1.350
 0.735  1.176
 0.908  1.294
 0.792  1.390
 0.819  1.352
 0.443  1.413
 0.511  1.561
 0.872  1.829
 0.969  1.740
 0.708  1.646
 0.577  1.733
 0.410  1.780
 0.397  1.824
 0.394  1.824
 0.470  1.613
 0.519  1.752
 0.482  1.891
NaN   NaN
 0.514  0.381
 0.354  0.667
 0.139  0.985
 0.142  1.111
 0.093  1.230
 0.123  1.257
 0.162  1.268
 0.081  1.182
 0.340  1.077
 0.481  1.400
 0.825  1.295
 0.692  1.185
 0.473  1.529
 0.780  1.340
 0.839  1.256
 0.875  1.101
 1.013  1.227
 1.098  0.978
 0.876  0.671
 0.656  0.681
 0.739  0.612
 0.678  0.553
 0.850  0.490
 0.812  0.439
 0.697  0.205
 1.003  0.050
 0.983  0.016
 0.992  0.109
 1.055  0.090
 1.257  0.130
 1.429  0.032
 1.453  0.158
 1.206  0.324
 1.024  0.134
 0.896  0.077
 0.914  0.257
 0.771  0.015
 0.798  0.134
 0.954  0.340
 0.904  0.484
 0.990  0.488
 0.881  0.334
 1.058  0.442
 1.251  0.646
 1.397  0.651
 1.358  0.633
 1.439  0.535
 1.318  0.769
 1.421  0.742
 1.571  0.926
 1.580  0.654
NaN   NaN
 0.223  0.504
 0.205  0.744
 0.086  0.954
 0.026  1.247
 0.140  1.128
 0.272  1.253
 0.308  1.391
 0.141  1.447
 0.235  1.750
-0.138  1.857
-0.104  1.843
 0.418  1.646
 0.156  2.052
 0.150  2.257
-0.094  2.080
 0.141  2.058
 0.120  2.018
 0.193  2.098
 0.002  2.178
-0.202  1.915
-0.039  1.893
-0.089  1.655
-0.388  1.580
-0.451  1.901
-0.525  1.982
-0.954  2.103
-0.957  2.130
-0.725  2.099
-0.904  1.706
-0.808  1.583
-0.653  1.629
-0.721  1.767
-0.864  1.814
-1.022  1.926
-1.321  2.004
-1.447  2.187
-1.624  2.178
-1.560  2.041
-1.532  2.531
-1.437  2.433
-1.537  2.604
-1.340  2.556
-1.352  2.321
-1.060  2.610
-1.142  2.406
-1.149  2.171
-1.210  2.381
-1.257  2.319
-1.156  2.241
-1.367  2.104
-1.420  2.107
NaN   NaN
 0.317  0.345
 0.265  0.312
 0.349  0.347
 0.621 -0.037
 0.932  0.135
 0.942  0.241
 1.045  0.172
 1.195  0.138
 1.104 -0.054
 1.266 -0.300
 1.334 -0.579
 1.202 -0.495
 1.151 -0.589
 1.241 -0.817
 1.334 -0.896
 1.549 -1.053
 1.466 -1.007
 1.480 -0.906
 1.581 -0.900
 1.539 -0.868
 1.416 -1.060
 1.266 -0.976
 1.158 -1.185
 1.215 -1.356
 1.339 -1.505
 1.365 -1.735
 1.587 -1.757
 1.639 -1.912
 1.755 -1.792
 1.897 -1.747
 1.961 -1.815
 2.049 -1.846
 1.939 -1.741
 1.904 -1.793
 2.026 -1.856
 1.855 -1.977
 1.628 -2.192
 1.411 -2.335
 1.614 -2.299
 1.588 -2.467
 1.772 -2.143
 1.947 -1.965
 2.022 -1.713
 2.233 -1.999
 2.232 -2.166
 2.430 -1.792
 2.579 -1.772
 2.446 -1.725
 2.589 -1.798
 2.511 -1.816
 2.566 -1.707
NaN   NaN
 0.591  0.180
 0.787  0.093
 0.848  0.251
 0.813  0.225
 0.795  0.458
 0.920  0.496
 0.924  0.565
 1.319  0.156
 1.636  0.204
 1.434  0.214
 1.375  0.369
 1.612  0.380
 1.479  0.229
 1.474  0.213
 1.087  0.339
 1.122  0.289
 1.370  0.353
 1.465  0.322
 1.294  0.129
 1.210  0.334
 1.120  0.476
 1.130  0.509
 1.113  0.567
 1.344  0.525
 1.320  0.477
 1.458  0.638
 1.664  0.524
 1.734  0.725
 1.716  0.771
 1.775  0.853
 1.970  0.532
 1.768  0.553
 1.945  0.475
 1.892  0.457
 2.050  0.279
 1.825  0.339
 1.770  0.185
 1.863  0.245
 2.056  0.102
 1.804  0.087
 2.070 -0.129
 2.028 -0.057
 1.772  0.482
 1.706  0.425
 1.702  0.506
 1.590  0.491
 1.571  0.368
 1.324  0.277
 1.262  0.322
 1.575  0.134
 1.727  0.367
NaN   NaN
 0.019  0.205
 0.567 -0.125
 0.596  0.242
 0.682  0.128
 0.820  0.059
 0.624  0.126
 0.638  0.158
 0.795 -0.117
 0.523  0.015
 0.483  0.132
 0.553  0.200
 0.740  0.236
 0.615  0.204
 0.554  0.238
 0.710  0.047
 0.772  0.053
 0.711  0.005
 0.719  0.091
 0.750  0.146
 0.949  0.110
 1.056  0.038
 1.023  0.147
 0.757  0.403
 0.896  0.055
 0.676  0.181
 0.562  0.063
 0.641  0.180
 0.647  0.146
 0.611  0.083
 0.613  0.118
 0.282 -0.178
 0.337 -0.032
 0.457 -0.276
 0.658 -0.458
 0.542 -0.556
 0.547 -0.490
 0.540 -0.479
 0.426 -0.389
 0.546 -0.111
 0.857  0.141
 0.806  0.277
 0.688  0.214
 0.719  0.428
 0.781  0.364
 0.510  0.553
 0.023  0.452
 0.225  0.589
 0.218  0.616
 0.236  0.635
 0.049  0.472
 0.233  0.503
NaN   NaN
 0.175  0.452
 0.247  0.906
-0.005  0.778
 0.202  0.972
 0.200  0.925
 0.131  1.095
 0.208  0.906
-0.059  0.983
-0.329  0.643
-0.306  0.437
-0.506  0.178
-0.908  0.281
-1.107  0.253
-1.064 -0.035
-0.750  0.022
-0.672  0.077
-0.663 -0.133
-0.709 -0.024
-0.993 -0.385
-1.455 -0.458
-1.613 -0.268
-1.957 -0.778
-1.682 -1.088
-1.763 -0.979
-1.838 -0.721
-2.080 -0.816
-2.254 -0.403
-2.187 -0.631
-2.439 -0.641
-2.434 -0.819
-2.099 -0.868
-2.109 -0.644
-1.747 -0.705
-1.694 -1.125
-2.013 -0.854
-2.163 -0.895
-2.159 -0.673
-1.876 -0.048
-1.595 -0.085
-2.071 -0.029
-1.954 -0.232
-1.852 -0.434
-1.768 -0.302
-1.462 -0.289
-1.253 -0.239
-1.204  0.128
-1.113  0.149
-0.842  0.340
-0.666  0.630
-0.568  0.644
-0.110  0.826
NaN   NaN
 0.178  0.696
-0.010  0.791
-0.097  1.023
 0.142  1.251
 0.019  1.227
 0.127  1.488
-0.037  1.685
-0.164  1.368
-0.112  1.454
-0.187  1.534
 0.067  1.375
-0.039  1.313
-0.181  1.189
-0.352  1.429
-0.255  1.489
-0.306  1.380
-0.352  1.260
-0.271  1.228
-0.267  1.546
-0.451  1.487
-0.465  1.370
-0.384  1.271
-0.392  1.288
-0.494  1.358
-0.478  1.318
-0.587  1.482
-0.517  1.455
-0.419  1.496
-0.454  1.609
-0.443  1.687
-0.238  1.553
-0.183  1.315
-0.431  1.036
-0.215  0.878
-0.130  0.933
 0.096  1.010
 0.019  0.932
-0.027  0.776
-0.000  0.672
-0.051  0.498
 0.139  0.621
-0.157  0.585
-0.012  0.528
 0.207  0.630
 0.415  0.332
 0.619  0.199
 0.788  0.154
 0.718  0.177
 0.560  0.235
 0.420 -0.359
 0.573 -0.513
NaN   NaN
 0.856  0.261
 0.769  0.290
 0.625  0.205
 0.851  0.224
 0.856  0.319
 0.835  0.182
 0.705  0.257
 0.903  0.242
 0.767  0.276
 0.701  0.424
 0.406  0.663
 0.465  0.729
 0.325  0.796
 0.083  0.732
-0.063  0.655
 0.210  1.012
 0.291  1.201
 0.532  1.210
 0.535  1.405
 0.468  1.242
 0.558  1.058
 0.658  0.992
 0.721  1.124
 0.403  1.060
 0.477  1.061
 0.611  1.123
 0.781  1.174
 0.682  1.154
 0.777  0.863
 0.883  0.804
 0.997  0.641
 0.880  0.578
 0.833  0.597
 0.827  0.625
 0.834  0.387
 0.694  0.241
 0.849  0.071
 1.015  0.238
 1.072  0.413
 1.074  0.551
 1.103  0.575
 1.166  0.494
 1.241  0.556
 1.326  0.390
 1.228  0.268
 1.203  0.072
 1.419  0.011
 1.416  0.045
 1.571  0.095
 1.419  0.323
 1.085  0.281
NaN   NaN
 0.091  0.190
 0.094  0.008
 0.229 -0.580
 0.054 -0.708
 0.219 -0.313
 0.295  0.110
 0.470  0.048
 0.523  0.250
 0.714  0.083
 0.766  0.296
 0.966  0.436
 1.126  0.563
 1.069  0.427
 0.963  0.406
 1.062  0.291
 1.247  0.385
 1.169  0.364
 1.165  0.554
 1.140  0.609
 1.336  0.543
 1.435  0.653
 1.513  0.633
 1.478  0.703
 1.332  0.712
 1.238  0.691
 1.111  0.657
 0.945  0.590
 0.846  1.002
 0.724  1.099
 0.645  1.192
 0.425  1.360
 0.237  1.287
 0.248  1.227
 0.313  1.424
 0.225  1.621
 0.244  1.830
 0.063  2.019
 0.398  2.234
 0.382  2.033
 0.189  1.743
 0.299  2.129
 0.256  2.333
 0.298  2.275
 0.389  2.257
 0.338  2.370
 0.222  2.378
 0.180  2.314
-0.004  2.374
-0.208  2.398
-0.364  2.171
-0.410  2.325
NaN   NaN
 0.359  0.290
 0.317  0.388
 0.459  0.637
 0.288  0.715
 0.364  0.604
 0.455  0.771
 0.495  0.799
 0.141  0.753
 0.183  0.667
-0.214  0.595
-0.079  0.652
-0.096  0.262
 0.014  0.454
 0.099  0.001
-0.062  0.230
 0.006  0.059
-0.342  0.009
-0.320 -0.091
-0.414  0.135
-0.525 -0.016
-0.755  0.475
-0.916  0.223
-0.837  0.142
-1.025  0.028
-0.921  0.252
-0.984  0.366
-0.773  0.479
-0.738  0.781
-0.852  0.764
-0.895  0.956
-1.009  0.647
-0.816  0.258
-0.743  0.063
-0.338  0.301
-0.636  0.333
-0.588  0.608
-0.598  0.654
-0.634  0.675
-0.733  0.551
-0.924  0.568
-1.143  0.622
-0.877  0.538
-0.994  0.498
-0.673  0.515
-0.608  0.550
-0.760  0.623
-0.827  0.746
-0.881  0.727
-1.081  0.500
-1.156  0.735
-1.294  0.757
NaN   NaN
 0.413  0.668
 0.474  0.857
 0.287  0.959
 0.322  0.932
 0.265  1.148
 0.299  1.099
 0.171  1.319
 0.139  1.534
 0.259  1.408
 0.455  1.440
 0.312  1.726
 0.312  1.745
 0.054  1.839
 0.042  1.950
 0.361  1.708
 0.314  1.836
 0.249  2.052
 0.243  2.037
 0.372  1.984
 0.378  1.884
 0.311  1.982
 0.298  1.769
 0.396  1.707
 0.060  1.782
 0.161  1.654
 0.245  1.555
 0.287  1.570
 0.521  1.618
 0.757  1.793
 0.854  1.922
 0.937  1.878
 0.925  1.789
 0.964  1.907
 0.939  1.714
 0.697  1.673
 0.754  1.763
 0.628  1.829
 0.565  1.801
 0.443  1.925
 0.449  2.285
 0.378  2.255
 0.406  2.136
 0.100  2.324
 0.148  2.478
 0.128  2.495
-0.061  2.210
 0.157  2.120
 0.065  1.900
 0.036  1.835
 0.161  1.847
 0.117  1.907
NaN   NaN
 0.023  0.282
-0.143  0.118
-0.230  0.100
-0.082  0.220
 0.016  0.256
-0.561  0.551
-0.833  0.681
-0.854  0.563
-0.663  0.729
-0.786  0.900
-0.826  0.666
-0.596  0.660
-0.706  0.797
-0.712  0.750
-0.699  0.705
-0.801  0.533
-0.788  0.718
-0.847  0.759
-1.166  0.883
-0.860  0.783
-0.791  0.752
-0.929  0.691
-0.930  0.650
-0.374  0.524
-0.297  0.659
-0.059  0.769
 0.051  0.722
-0.167  1.100
-0.212  1.108
 0.007  1.199
 0.018  1.215
 0.087  1.197
 0.067  1.383
 0.349  1.277
 0.237  1.124
 0.213  1.016
 0.158  1.110
 0.153  1.261
 0.027  1.423
-0.271  1.168
-0.501  1.097
-0.593  1.035
-0.653  0.680
-0.441  0.674
-0.532  0.608
-0.568  0.689
-0.545  0.423
-0.574  0.433
-0.382  0.296
-0.375  0.130
-0.552  0.069
NaN   NaN
 0.607  0.188
 0.399  0.141
 0.289 -0.235
 0.580 -0.001
 0.812 -0.147
 0.750 -0.081
 0.554 -0.314
 0.453 -0.238
 0.133 -0.742
 0.242 -1.175
 0.613 -1.396
 0.420 -1.709
 0.490 -1.936
 0.580 -1.742
 0.557 -2.154
 0.264 -2.129
-0.013 -2.456
-0.163 -2.562
 0.076 -2.363
 0.103 -2.162
 0.455 -1.780
 0.424 -2.044
 0.477 -1.828
 0.386 -1.902
 0.339 -1.671
 0.553 -1.900
 0.585 -1.941
 0.505 -1.758
 0.148 -2.191
 0.100 -2.487
 0.367 -2.122
-0.149 -2.173
 0.213 -2.023
 0.096 -2.365
 0.563 -2.362
 0.371 -2.444
 0.224 -2.423
 0.110 -2.582
 0.311 -2.948
 0.214 -2.661
 0.042 -2.638
-0.188 -2.788
-0.610 -2.601
-0.238 -2.564
-0.149 -2.760
-0.424 -2.442
-0.484 -2.973
-0.812 -2.615
-0.494 -2.465
-0.565 -2.294
-0.695 -2.460
NaN   NaN
 0.995  0.360
 0.986  0.608
 0.981  0.697
 1.003  0.609
 1.095  0.616
 1.217  0.518
 1.053  0.500
 0.914  0.568
 0.822  0.513
 0.833  0.548
 0.817  0.389
 0.861  0.410
 0.920  0.342
 0.826  0.254
 0.689  0.054
 0.762 -0.126
 0.637 -0.305
 1.025 -0.276
 1.111 -0.622
 1.105 -0.621
 1.204 -0.639
 1.160 -0.922
 1.316 -0.652
 1.269 -0.836
 1.448 -0.861
 1.453 -0.748
 1.275 -0.796
 1.320 -0.779
 1.111 -0.946
 1.004 -0.605
 0.947 -0.589
 1.064 -0.672
 0.801 -0.841
 0.876 -0.866
 1.125 -0.816
 0.961 -0.917
 0.878 -0.966
 1.223 -1.028
 1.181 -0.845
 1.320 -0.777
 1.382 -1.026
 1.177 -1.401
 1.119 -1.515
 1.094 -1.613
 1.146 -1.618
 0.983 -1.603
 0.916 -1.785
 0.967 -1.773
 0.650 -1.822
 0.555 -2.212
 0.315 -2.348
NaN   NaN
 0.122  0.103
 0.049  0.234
 0.761  0.041
 0.625  0.292
 0.786  0.583
 0.982  0.478
 1.207  0.422
 1.235  0.342
 1.230  0.614
 1.136  0.714
 1.106  0.789
 1.136  1.005
 1.160  0.941
 1.190  0.878
 1.058  1.085
 0.852  1.166
 0.839  1.154
 0.886  1.031
 0.976  0.964
 0.921  0.915
 0.947  1.046
 1.021  0.845
 0.913  0.839
 1.015  0.780
 1.156  0.636
 0.883  0.672
 0.924  0.774
 0.909  0.643
 1.047  0.603
 1.121  0.764
 1.216  0.813
 1.046  0.581
 0.912  0.550
 0.756  0.523
 0.936  0.479
 1.012  0.708
 0.981  0.644
 1.012  0.525
 1.144  0.552
 1.201  0.610
 1.313  0.590
 1.065  0.467
 1.176  0.571
 1.379  0.272
 1.390  0.571
 1.472  0.493
 1.383  0.441
 1.277  0.319
 1.368  0.701
 1.340  0.873
 1.360  0.655
NaN   NaN
 0.112  0.499
 0.162  0.625
 0.250  0.538
 0.374  0.574
 0.522  0.735
 0.602  0.540
 0.696  0.685
 0.680  0.923
 0.654  0.714
 0.675  0.702
 0.630  0.715
 0.601  0.652
 0.396  0.571
 0.546  0.638
 0.501  0.648
 0.556  0.645
 0.392  0.911
 0.375  0.782
 0.431  0.959
 0.451  0.939
 0.046  1.027
-0.068  1.160
-0.008  1.121
-0.092  1.304
-0.242  1.611
-0.050  1.356
 0.013  1.410
 0.079  1.238
 0.075  1.217
 0.326  0.929
 0.427  1.048
 0.261  0.966
 0.464  0.895
 0.061  0.880
 0.203  0.948
 0.190  0.959
 0.041  1.014
-0.149  0.899
-0.222  0.714
-0.174  0.792
-0.227  0.913
-0.284  1.032
-0.512  0.987
-0.761  0.868
-0.636  0.594
-0.540  0.747
-0.623  0.740
-0.584  0.570
-0.731  0.544
-0.837  0.769
-0.691  0.630
NaN   NaN
 0.493  0.035
 0.612 -0.137
 0.646  0.086
 0.692 -0.001
 0.745 -0.046
 0.659 -0.037
 0.734 -0.164
 0.681 -0.334
 0.729 -0.227
 0.812 -0.157
 0.771 -0.237
 0.741 -0.443
 0.625 -0.403
 0.620 -0.417
 0.457 -0.689
 0.493 -0.632
 0.540 -1.141
 0.282 -0.918
 0.246 -0.830
 0.254 -0.754
 0.516 -0.863
 0.653 -0.903
 0.921 -0.927
 0.612 -0.648
 0.586 -0.767
 0.529 -0.685
 0.407 -0.727
 0.260 -0.779
-0.030 -0.244
 0.167  0.046
 0.188  0.043
 0.497  0.408
 0.387  0.322
 0.357  0.136
 0.454 -0.071
 0.387 -0.254
 0.412 -0.560
 0.624 -0.459
 0.476 -0.400
 0.275 -0.195
 0.442  0.552
 0.337  0.574
 0.034  0.739
 0.001  0.604
 0.202  0.795
-0.013  1.015
-0.280  1.055
-0.402  0.920
-0.496  0.781
-0.539  0.744
-0.414  0.595
NaN   NaN
 0.819  0.219
 1.002  0.370
 1.156  0.175
 0.865  0.353
 0.998 -0.046
 1.186  0.222
 1.350  0.317
 1.288  0.329
 1.490  0.223
 1.556  0.265
 1.559 -0.159
 1.671 -0.037
 1.709 -0.061
 1.596 -0.153
 1.244 -0.546
 1.211 -0.510
 1.312 -0.367
 1.070 -0.598
 1.343 -0.378
 1.315 -0.416
 1.224 -0.635
 1.188 -0.454
 1.485 -0.631
 1.823 -0.642
 1.849 -0.343
 2.147  0.011
 1.821  0.071
 1.485  0.217
 1.242 -0.135
 1.628 -0.123
 1.324  0.121
 1.655  0.088
 1.457  0.043
 1.285 -0.097
 0.811  0.029
 0.776 -0.041
 0.750 -0.309
 0.732 -0.233
 0.936 -0.374
 1.035 -0.319
 1.205 -0.467
 1.058 -0.710
 1.376 -0.782
 1.219 -0.724
 1.394 -0.869
 1.383 -0.970
 1.457 -0.722
 1.365 -0.676
 1.334 -0.653
 1.349 -0.494
 1.246 -0.736
NaN   NaN
 0.908  0.912
 0.932  0.833
 1.078  0.969
 1.016  1.154
 1.120  1.071
 1.001  1.289
 0.848  1.266
 0.837  1.473
 0.670  1.536
 0.792  1.521
 0.956  1.527
 0.833  1.796
 0.698  1.812
 0.730  2.047
 0.800  2.389
 0.802  2.318
 0.848  2.299
 0.679  2.510
 1.048  2.450
 1.105  2.508
 1.259  2.527
 1.484  2.593
 1.630  2.388
 1.735  2.418
 1.711  2.454
 1.807  2.249
 1.882  2.166
 2.085  2.235
 2.086  2.257
 2.002  2.213
 1.853  1.954
 1.843  1.566
 1.816  1.651
 1.886  1.737
 1.854  1.949
 1.828  1.978
 1.850  1.937
 2.025  1.849
 2.063  1.948
 2.197  1.929
 2.341  1.844
 2.428  2.045
 2.563  2.111
 2.623  2.177
 2.740  1.932
 2.704  1.914
 2.868  2.113
 3.010  2.312
 2.939  2.322
 3.097  2.203
 3.069  2.172
NaN   NaN
 0.491  0.500
 0.468  0.399
 0.701  0.599
 0.568  0.598
 0.332  0.674
 0.498  0.723
 0.313  0.833
 0.190  0.683
-0.045  0.891
 0.110  0.838
 0.090  0.940
 0.166  0.841
 0.263  0.801
 0.459  0.780
 0.770  0.903
 0.835  1.029
 0.845  0.937
 0.685  1.039
 0.736  0.886
 0.866  0.846
 1.111  0.721
 1.092  0.542
 1.400  0.550
 1.360  0.688
 1.474  0.457
 1.648  0.535
 1.693  0.601
 1.461  0.739
 1.313  0.627
 1.391  0.611
 1.236  0.542
 1.096  0.311
 1.046  0.053
 0.947 -0.027
 0.656 -0.139
 0.774  0.079
 0.648 -0.052
 0.612 -0.102
 0.661 -0.136
 0.794  0.090
 0.880  0.449
 0.979  0.465
 1.147  0.196
 1.179  0.049
 1.523  0.084
 1.598  0.152
 1.334  0.075
 1.203 -0.340
 1.106 -0.377
 1.065 -0.133
 1.227 -0.010
NaN   NaN
 0.473  0.204
 0.296  0.295
 0.245  0.280
 0.140  0.142
 0.287  0.175
 0.291  0.018
 0.259  0.032
 0.107  0.007
-0.052 -0.339
-0.250 -0.379
-0.384 -0.449
-0.416 -0.545
-0.358 -0.389
-0.303 -0.475
 0.001 -0.700
 0.107 -0.705
 0.199 -0.847
-0.158 -1.144
-0.301 -1.196
-0.485 -1.667
-0.731 -1.195
-0.781 -1.350
-1.057 -1.307
-0.922 -1.601
-1.128 -1.971
-1.343 -1.568
-1.292 -1.507
-0.780 -1.582
-0.953 -1.188
-1.066 -1.517
-1.012 -1.422
-1.380 -1.191
-1.533 -1.143
-1.469 -0.928
-1.798 -0.917
-1.753 -1.073
-1.975 -1.054
-2.074 -1.097
-2.329 -1.211
-2.547 -1.248
-2.613 -1.351
-2.708 -1.297
-2.482 -1.149
-2.312 -0.336
-2.494 -0.433
-2.550 -0.460
-2.564 -0.215
-2.554 -0.394
-2.554 -0.309
-2.477  0.093
-2.440  0.071
NaN   NaN
 0.723  0.461
 0.935  0.508
 0.855  0.466
 0.983  0.669
 0.969  0.614
 0.955  0.827
 1.021  0.932
 1.024  0.980
 1.306  1.181
 1.319  1.249
 1.149  1.322
 1.263  1.354
 1.161  1.434
 1.153  1.310
 1.045  1.070
 0.943  1.040
 1.122  1.251
 0.900  1.236
 1.202  1.232
 1.099  1.398
 1.147  1.528
 1.487  1.554
 1.606  1.630
 1.416  1.807
 1.395  1.775
 1.233  1.832
 1.128  1.938
 1.149  1.953
 1.119  2.109
 1.080  1.999
 1.100  2.222
 1.037  2.247
 0.986  2.352
 1.052  2.307
 1.172  2.239
 1.203  2.138
 1.126  2.119
 1.143  2.320
 1.125  2.202
 1.051  2.063
 0.862  2.170
 0.836  2.115
 0.824  1.953
 0.798  1.960
 0.830  1.941
 1.012  2.063
 0.988  2.005
 1.182  1.940
 1.142  1.923
 1.113  1.930
 0.884  1.711
NaN   NaN
 0.649  0.583
 0.544  0.708
 0.525  0.619
 0.652  0.552
 0.487  0.517
 0.454  0.562
 0.316  0.438
 0.287  0.209
 0.284  0.232
 0.107  0.176
-0.004  0.352
 0.308  0.227
 0.170  0.529
 0.258  0.500
 0.297  0.594
 0.054  0.957
-0.022  0.898
-0.235  1.105
-0.287  1.124
-0.357  1.293
-0.287  1.261
-0.166  1.152
 0.102  1.154
 0.278  1.193
 0.335  1.336
 0.273  1.465
 0.253  1.216
 0.203  1.361
 0.074  1.452
 0.172  1.379
 0.071  1.230
 0.076  1.205
 0.330  1.069
 0.235  0.897
 0.232  0.977
 0.124  0.923
 0.102  1.133
 0.134  1.487
 0.334  1.633
 0.274  1.557
 0.245  1.633
 0.328  1.488
 0.407  1.532
 0.132  1.510
 0.138  1.443
 0.162  1.345
 0.089  1.420
 0.216  1.771
 0.364  1.756
 0.529  1.828
 0.671  1.801
NaN   NaN
 0.980  0.874
 1.210  0.770
 1.113  0.772
 1.209  0.912
 1.272  0.861
 1.319  0.911
 1.282  0.637
 1.211  0.782
 1.241  0.656
 1.552  0.607
 1.403  0.419
 1.637  0.592
 1.931  0.379
 2.048  0.391
 2.043  0.222
 1.816  0.043
 1.635 -0.010
 1.496  0.113
 1.591  0.361
 1.395  0.173
 1.165  0.188
 0.946 -0.107
 1.034 -0.003
 1.174  0.046
 1.163 -0.087
 1.035  0.302
 1.064  0.414
 1.096  0.478
 1.209  0.585
 1.081  0.767
 0.934  0.568
 1.086  0.619
 1.041  0.872
 1.115  1.023
 1.069  0.759
 1.256  0.680
 1.369  0.673
 1.222  0.733
 1.290  0.730
 1.120  0.861
 1.185  0.815
 1.351  0.746
 1.617  0.703
 1.673  0.719
 1.792  0.597
 1.600  0.418
 1.499  0.076
 1.398  0.021
 1.589  0.002
 1.437 -0.233
 1.554 -0.279
NaN   NaN
 0.475  0.047
 0.298 -0.012
 0.121  0.243
 0.042 -0.072
-0.075  0.367
-0.028  0.136
 0.075  0.027
 0.126  0.443
 0.084  0.514
 0.309  0.678
 0.529  0.619
 0.481  0.601
 0.566  0.596
 0.253  0.713
 0.104  0.908
 0.201  1.085
 0.117  1.182
 0.364  0.812
 0.419  0.763
 0.455  1.056
 0.399  1.152
 0.243  1.035
 0.170  1.384
 0.102  1.246
 0.015  1.208
 0.257  1.251
 0.241  0.991
-0.125  1.130
-0.284  1.443
-0.363  1.478
-0.396  1.428
-0.590  1.240
-0.573  1.442
-0.585  1.388
-0.605  1.184
-0.726  1.152
-0.653  1.082
-0.570  1.038
-0.371  0.705
-0.474  0.638
-0.547  0.761
-0.240  0.784
-0.176  1.037
 0.067  0.955
 0.082  1.218
-0.024  1.237
-0.056  1.216
-0.181  0.977
-0.105  1.218
-0.047  1.181
 0.087  1.066
NaN   NaN
 0.983  0.151
 0.786  0.358
 0.623  0.085
 0.802  0.037
 0.549 -0.034
 0.600 -0.043
 0.530  0.106
 0.698 -0.053
 0.861  0.001
 0.874 -0.063
 0.487  0.033
 0.279  0.203
 0.403  0.351
 0.619  0.452
 0.320  0.346
 0.351  0.117
 0.455  0.049
 0.519  0.080
 0.522  0.199
 0.647  0.138
 0.647 -0.120
 0.801 -0.216
 0.703 -0.147
 0.612 -0.006
 0.752 -0.118
 0.755 -0.181
 0.685 -0.400
 0.745 -0.623
 0.648 -0.591
 0.790 -0.741
 0.656 -0.552
 1.025 -0.761
 1.133 -0.805
 1.149 -0.646
 1.070 -0.663
 1.087 -0.892
 1.104 -0.888
 1.031 -0.817
 0.960 -0.712
 0.815 -0.661
 0.755 -0.788
 0.624 -0.827
 0.238 -0.750
-0.097 -0.835
-0.018 -1.280
-0.038 -1.471
 0.314 -1.355
 0.633 -1.405
 0.646 -1.506
 0.786 -1.419
 0.930 -1.574
NaN   NaN
 0.587  0.384
 0.936  0.252
 0.795  0.476
 0.867  0.768
 0.825  0.858
 0.603  0.932
 0.928  1.042
 1.010  1.136
 0.829  1.148
 0.827  0.932
 0.951  0.968
 0.879  0.914
 1.006  0.972
 1.048  1.104
 0.855  1.231
 0.788  1.275
 0.934  1.240
 1.047  1.355
 1.210  1.713
 1.366  1.701
 1.334  1.679
 1.528  1.725
 1.535  1.836
 1.526  1.833
 1.414  2.018
 1.482  2.014
 1.450  1.975
 1.727  2.100
 1.603  2.282
 1.381  2.477
 1.525  2.692
 1.309  2.904
 1.346  2.927
 1.499  2.941
 1.416  2.977
 1.403  3.132
 1.319  3.222
 1.465  3.097
 1.442  3.163
 1.617  3.114
 1.706  2.933
 1.760  2.936
 1.869  2.715
 1.962  2.784
 1.629  2.839
 1.666  2.845
 1.751  2.939
 1.582  2.816
 1.306  2.965
 1.456  2.930
 1.711  2.701
NaN   NaN
 0.235  0.632
 0.159  0.643
 0.045  0.482
 0.284  0.165
 0.393  0.554
 0.305  0.559
 0.753  0.591
 0.890  0.576
 0.814  0.636
 0.606  0.637
 0.838  0.502
 0.909  0.600
 1.126  0.706
 1.029  1.023
 1.149  1.182
 1.269  1.401
 1.207  1.406
 1.507  1.371
 1.595  1.314
 1.673  1.202
 1.581  1.169
 1.665  1.042
 1.722  0.921
 1.454  0.852
 1.436  0.700
 1.486  0.535
 1.499  0.537
 1.418  0.529
 1.051  0.438
 0.919  0.318
 0.704  0.433
 0.805  0.292
 0.529  0.172
 0.535  0.250
 0.541  0.134
 0.459  0.096
 0.923  0.364
 0.775  0.475
 0.599  0.604
 0.550  0.503
 0.630  0.374
 0.731 -0.094
 0.905 -0.068
 0.859  0.001
 0.570 -0.089
 0.523 -0.318
 0.766 -0.320
 0.775 -0.322
 0.810 -0.160
 0.568 -0.225
 0.540 -0.319
NaN   NaN
 0.588  0.215
 0.747  0.544
 0.855  0.648
 1.022  0.509
 1.063  0.779
 1.249  0.780
 1.522  0.805
 1.145  0.868
 1.083  0.976
 0.978  0.937
 1.099  0.784
 1.115  0.664
 1.200  0.582
 1.263  0.607
 1.239  0.592
 1.263  0.605
 1.207  0.482
 1.110  0.396
 0.965  0.529
 1.036  0.463
 1.048  0.553
 1.143  0.318
 0.812  0.576
 0.966  0.575
 1.066  0.728
 0.989  0.989
 0.921  0.853
 0.817  0.907
 0.752  0.909
 0.783  0.733
 0.927  0.708
 0.886  0.673
 0.889  0.610
 0.912  0.593
 0.939  0.808
 1.045  0.852
 1.210  0.925
 1.293  1.121
 1.075  0.932
 1.143  0.870
 1.060  0.927
 1.010  0.671
 1.020  0.509
 1.126  0.426
 1.021  0.269
 1.244  0.193
 1.292  0.136
 1.332  0.188
 1.425  0.224
 1.505  0.540
 1.281  0.434
NaN   NaN
