# Supplementary material for: Inferring Animal Densities from Tracking Data Using Markov Chains
Source: PLoS One. 2013 Apr 22;8(4):e60901. doi: 10.1371/journal.pone.0060901 (PMC3632542; doi:10.1371/journal.pone.0060901)
Supplement: File S2 — R code for estimating densities using the Markov method. Includes R code (markovdens.R, mdensity.R, secondtest.R), instructions for use (README.txt) and 4 test data sets (radius_quadR.txt, etc.). (ZIP) [file pone.0060901.s002.zip › rand_uniformR.txt]

 0.482  0.451
 0.482  0.554
 0.575  0.461
 0.598  0.181
 0.474  0.017
 0.706  0.306
 0.484  0.350
 0.067  0.461
 0.261  0.531
 0.408  0.654
 0.173  0.611
 0.068  0.655
-0.230  0.613
-0.235  0.529
 0.037  0.554
 0.143  0.717
 0.123  0.849
 0.358  1.166
 0.279  0.948
 0.120  1.047
 0.080  0.980
 0.094  0.821
 0.240  0.940
 0.632  0.678
 0.852  0.563
 1.102  0.452
 0.959  0.174
 0.858  0.020
 1.051  0.253
 1.018  0.148
 0.982  0.173
 0.741  0.114
 0.799  0.158
 1.053  0.105
 1.006 -0.112
 1.137 -0.190
 1.151 -0.235
 1.158 -0.150
 1.119 -0.161
 0.743 -0.262
 0.701 -0.262
 0.628  0.010
 0.573  0.125
 0.612  0.178
 0.913  0.020
 0.728 -0.084
 0.719 -0.212
 0.466 -0.015
 0.195 -0.021
 0.274  0.130
 0.352  0.070
NaN   NaN
 0.006  0.488
-0.117  0.393
-0.208  0.654
-0.158  0.429
-0.028  0.474
 0.156  0.307
 0.188  0.327
 0.058  0.480
-0.161  0.462
-0.274  0.413
-0.130  0.320
-0.100  0.205
-0.173  0.480
-0.317  0.232
-0.229 -0.248
-0.264 -0.366
 0.132 -0.119
 0.330 -0.269
 0.607 -0.399
 0.433 -0.376
 0.349 -0.529
 0.426 -0.516
 0.422 -0.373
 0.699 -0.289
 0.589 -0.116
 0.380  0.019
 0.345  0.116
 0.526  0.001
 0.480  0.008
 0.348  0.027
 0.227 -0.130
 0.150  0.367
 0.116  0.633
 0.155  0.549
 0.322  0.265
 0.114  0.215
 0.216  0.316
 0.045  0.376
 0.032  0.333
-0.197  0.177
-0.339  0.213
-0.520  0.167
-0.494  0.327
-0.614  0.241
-0.832  0.233
-0.816  0.284
-0.888  0.416
-0.837  0.312
-0.904  0.578
-0.926  0.759
-0.830  0.704
NaN   NaN
 0.396  0.514
 0.464  0.645
 0.693  0.547
 0.652  0.561
 0.717  0.860
 0.687  0.641
 0.703  0.805
 0.673  0.699
 0.555  0.755
 0.490  0.703
 0.513  1.354
 0.385  1.472
 0.412  1.564
 0.398  1.508
 0.436  1.455
 0.282  1.315
 0.614  1.422
 0.555  1.506
 0.548  1.448
 0.430  1.331
 0.372  0.926
 0.629  0.763
 0.461  0.535
 0.333  0.448
 0.388  0.439
 0.352  0.451
 0.221  0.694
 0.141  0.788
 0.027  0.816
 0.009  0.888
-0.029  0.928
 0.188  1.082
 0.074  1.214
 0.176  1.344
-0.007  1.500
-0.148  1.521
-0.453  1.603
-0.517  1.794
-0.403  1.733
-0.324  1.630
-0.255  1.794
-0.333  1.993
-0.221  1.879
-0.057  1.896
-0.001  1.897
-0.073  1.486
 0.101  1.444
-0.002  1.271
-0.078  1.107
-0.214  0.974
-0.069  1.071
NaN   NaN
 0.482  0.294
 0.695  0.504
 0.834  0.268
 1.011  0.301
 0.823  0.248
 0.931  0.221
 0.874  0.443
 0.971  0.274
 0.884  0.367
 0.941  0.292
 1.164  0.477
 1.150  0.611
 1.375  0.435
 1.638  0.561
 1.567  0.508
 1.651  0.797
 1.460  0.656
 1.153  0.708
 1.202  0.298
 1.010  0.370
 1.109  0.251
 1.129  0.190
 1.070  0.179
 0.852 -0.061
 0.634 -0.084
 0.459  0.263
 0.462  0.317
 0.512  0.320
 0.321  0.488
 0.443  0.561
 0.295  0.388
 0.428  0.296
 0.255  0.341
 0.380  0.328
 0.010  0.262
-0.082  0.333
-0.091  0.140
 0.017  0.055
 0.078  0.093
 0.376 -0.079
 0.222 -0.165
 0.253  0.178
 0.393  0.222
 0.516  0.307
 0.555  0.194
 0.264  0.265
 0.468  0.144
 0.244  0.628
 0.214  0.637
 0.149  0.736
 0.160  0.800
NaN   NaN
 0.577  0.080
 0.157  0.148
 0.258  0.185
 0.421  0.050
 0.195  0.139
 0.264 -0.071
 0.596 -0.294
 0.625 -0.185
 0.536 -0.515
 0.483 -0.725
 0.493 -0.928
 0.282 -0.812
-0.028 -1.020
-0.209 -0.959
-0.245 -0.894
-0.223 -0.637
-0.211 -0.560
-0.342 -0.792
-0.352 -1.101
-0.361 -0.984
-0.379 -0.896
-0.708 -1.020
-0.838 -0.881
-0.885 -0.796
-0.920 -0.648
-0.980 -0.615
-0.812 -0.581
-0.884 -0.381
-0.774 -0.406
-0.887 -0.465
-0.811 -0.506
-1.243 -0.574
-1.228 -0.447
-0.966 -0.304
-1.159 -0.275
-1.070 -0.263
-1.088 -0.183
-1.174 -0.544
-1.313 -0.274
-1.307  0.000
-1.387 -0.148
-1.352 -0.492
-1.252 -0.628
-1.269 -0.782
-1.325 -0.642
-1.495 -0.463
-1.503 -0.087
-1.720 -0.217
-1.549 -0.021
-1.567 -0.200
-1.506 -0.105
NaN   NaN
 0.636  0.401
 0.748  0.084
 0.745  0.001
 0.581 -0.084
 0.717 -0.094
 0.734 -0.173
 0.738 -0.285
 1.011 -0.321
 1.129 -0.475
 1.271 -0.653
 1.093 -0.684
 0.893 -0.688
 0.774 -0.588
 0.831 -0.558
 1.074 -0.559
 1.082 -0.550
 1.143 -0.459
 1.111 -0.558
 1.162 -0.467
 1.199 -0.353
 1.565 -0.400
 1.456 -0.273
 1.569  0.053
 1.688 -0.061
 1.679 -0.255
 1.669 -0.434
 1.515 -0.140
 1.452  0.036
 1.509  0.212
 1.456  0.429
 1.355  0.325
 1.358  0.267
 1.297  0.460
 1.480  0.722
 1.383  0.559
 1.335  0.856
 1.387  0.682
 1.131  0.486
 1.253  0.513
 1.337  0.707
 1.501  0.889
 1.695  0.912
 1.533  0.779
 1.156  0.576
 1.246  0.367
 1.414  0.584
 1.502  0.537
 1.286  0.433
 1.183  0.447
 1.321  0.392
 1.166  0.184
NaN   NaN
 0.041  0.189
 0.082  0.322
 0.256  0.474
 0.189  0.496
 0.110  0.526
 0.116  0.218
-0.024  0.169
-0.136  0.044
-0.003  0.032
-0.076 -0.013
-0.091 -0.190
-0.403 -0.337
-0.535 -0.466
-0.619 -0.551
-0.536 -0.668
-0.471 -0.454
-0.688 -0.344
-0.640 -0.054
-0.687 -0.318
-0.641 -0.633
-0.570 -0.470
-0.851 -0.594
-0.591 -0.623
-0.697 -0.767
-0.501 -0.466
-0.505 -0.307
-0.552 -0.464
-0.708 -0.641
-0.607 -0.755
-0.540 -0.678
-0.712 -0.631
-0.739 -0.581
-0.564 -0.496
-0.222 -0.452
-0.159 -0.686
-0.082 -0.754
-0.066 -1.027
 0.116 -1.132
-0.042 -0.902
-0.117 -1.093
-0.342 -1.313
-0.406 -1.238
-0.326 -1.382
-0.105 -1.195
-0.316 -1.220
-0.238 -1.172
 0.017 -1.099
 0.192 -1.312
-0.042 -1.185
 0.220 -0.945
 0.382 -0.994
NaN   NaN
 0.703  0.448
 0.474  0.572
 0.757  0.742
 0.775  0.679
 0.704  0.320
 0.868  0.611
 1.052  0.883
 1.040  1.106
 0.802  1.196
 0.814  1.308
 0.664  1.457
 0.758  1.586
 0.949  1.628
 1.056  1.602
 1.316  1.296
 1.292  1.532
 1.445  1.277
 1.256  1.259
 1.003  1.320
 0.877  1.265
 0.846  1.187
 0.859  1.474
 0.770  1.472
 0.808  1.379
 1.132  1.521
 1.045  1.619
 1.028  1.744
 0.890  1.977
 0.730  1.533
 0.582  1.236
 0.771  1.368
 0.602  1.566
 0.411  1.474
 0.414  1.485
 0.337  1.258
 0.260  1.343
 0.415  1.295
 0.320  1.434
 0.116  1.495
-0.188  1.579
-0.176  1.671
-0.063  1.567
-0.069  1.349
-0.243  1.283
-0.027  1.259
-0.250  1.519
-0.148  1.644
-0.173  1.750
-0.475  1.666
-0.499  1.759
-0.683  1.939
NaN   NaN
 0.234  0.856
 0.313  0.767
 0.497  0.780
 0.495  0.536
 0.839  0.872
 0.295  0.996
 0.240  1.365
 0.347  1.325
 0.212  1.309
 0.214  1.499
 0.176  1.746
 0.131  2.049
 0.186  2.149
 0.155  2.120
-0.083  2.207
-0.014  2.167
-0.153  2.259
-0.042  2.076
 0.180  2.001
 0.324  1.883
 0.461  1.901
 0.398  2.101
 0.555  2.127
 0.499  2.032
 0.352  2.152
 0.236  2.168
 0.130  1.983
-0.060  1.864
 0.166  1.950
 0.057  1.944
 0.153  1.825
 0.119  1.878
 0.127  1.777
-0.048  1.865
 0.031  1.939
-0.010  2.104
 0.007  2.023
 0.015  2.153
 0.075  2.219
 0.179  2.145
 0.207  2.368
 0.258  2.496
 0.269  2.358
 0.145  2.543
 0.210  2.422
 0.342  2.198
 0.342  2.053
 0.166  1.805
 0.392  1.654
 0.302  1.863
 0.273  1.836
NaN   NaN
 0.276  0.328
 0.007  0.286
-0.268  0.303
-0.013  0.306
 0.176  0.381
 0.244  0.176
 0.503  0.308
 0.566  0.170
 0.371  0.209
 0.352  0.014
 0.313 -0.012
 0.340  0.285
 0.290  0.368
 0.445  0.134
 0.525  0.036
 0.528  0.022
 0.356  0.170
 0.216 -0.116
 0.348  0.058
 0.396 -0.255
 0.477  0.057
 0.561  0.125
 0.467 -0.125
 0.352 -0.284
 0.330 -0.418
 0.142 -0.154
 0.061 -0.149
-0.034 -0.052
-0.314  0.026
-0.171  0.017
-0.298 -0.069
-0.101 -0.325
 0.001 -0.459
-0.095 -0.508
-0.225 -0.616
-0.413 -0.565
-0.295 -0.624
-0.433 -0.645
-0.453 -0.712
-0.593 -0.806
-0.656 -0.599
-0.473 -0.593
-0.314 -0.374
-0.214 -0.088
-0.401 -0.125
-0.284  0.013
-0.345 -0.134
-0.438 -0.465
-0.453 -0.488
-0.253 -0.579
-0.293 -0.650
NaN   NaN
 0.389  0.286
 0.260  0.615
 0.192  0.511
-0.034  0.617
-0.338  0.759
-0.428  0.636
-0.123  0.576
-0.246  0.685
-0.156  0.913
-0.157  0.848
-0.046  1.062
-0.104  0.917
-0.029  0.794
 0.122  0.698
 0.171  0.609
 0.112  0.611
 0.122  0.711
 0.143  0.760
 0.240  0.814
 0.353  0.856
 0.395  0.960
 0.692  0.923
 0.555  1.147
 0.713  1.146
 0.622  1.174
 0.591  1.153
 0.570  1.008
 0.489  0.996
 0.705  0.821
 0.656  0.991
 0.850  0.869
 0.992  0.987
 0.913  0.692
 0.739  0.570
 0.430  0.450
 0.553  0.504
 0.318  0.583
 0.139  0.573
 0.228  0.626
 0.074  0.371
 0.185  0.520
-0.111  0.332
-0.213  0.234
-0.187 -0.095
-0.406 -0.066
-0.391  0.086
-0.405 -0.002
-0.414 -0.078
-0.345 -0.080
-0.401  0.140
-0.317  0.012
NaN   NaN
 0.642  0.130
 0.680 -0.026
 0.648 -0.184
 0.570  0.037
 0.245 -0.206
 0.269 -0.193
 0.411 -0.232
 0.510 -0.113
 0.536 -0.242
 0.572 -0.335
 0.775 -0.425
 0.815 -0.312
 0.717 -0.307
 0.936 -0.331
 0.701 -0.413
 0.859 -0.848
 0.901 -0.837
 1.037 -1.039
 1.155 -1.185
 1.317 -1.247
 1.320 -1.368
 1.283 -1.285
 1.298 -1.232
 1.121 -1.173
 1.066 -1.415
 1.111 -1.357
 1.084 -1.085
 0.948 -0.954
 0.833 -0.683
 0.711 -0.562
 0.779 -0.645
 0.621 -0.823
 0.644 -0.867
 0.610 -0.853
 0.457 -0.962
 0.708 -0.824
 0.650 -0.558
 0.677 -0.708
 0.645 -0.380
 0.591 -0.359
 0.824 -0.378
 0.619 -0.342
 0.743 -0.456
 0.912 -0.260
 1.023 -0.021
 1.238 -0.071
 1.247  0.122
 1.421  0.121
 1.341  0.131
 1.238 -0.001
 1.164  0.129
NaN   NaN
 0.733  0.176
 0.718  0.382
 0.562  0.502
 0.476  0.607
 0.488  0.358
 0.389  0.368
 0.401  0.518
 0.315  0.465
 0.176  0.382
 0.393  0.324
 0.392  0.251
 0.485  0.176
 0.386  0.485
 0.373  0.541
 0.364  0.464
 0.192  0.366
 0.285  0.183
 0.248 -0.090
 0.098 -0.128
-0.029 -0.114
-0.013  0.021
 0.076 -0.091
 0.032 -0.278
 0.279 -0.100
 0.420 -0.105
 0.194 -0.010
 0.059 -0.077
 0.203 -0.121
 0.317  0.044
 0.600  0.113
 0.540  0.111
 0.202 -0.128
 0.061 -0.244
-0.060 -0.249
 0.088 -0.509
 0.122 -0.299
 0.046 -0.168
-0.075 -0.142
-0.201 -0.029
-0.350 -0.166
-0.518 -0.366
-0.405 -0.198
-0.295 -0.283
-0.260 -0.242
-0.284 -0.013
-0.142  0.071
-0.072  0.259
 0.039  0.066
-0.196  0.159
-0.070  0.196
-0.326 -0.099
NaN   NaN
 0.928  0.202
 1.012  0.091
 0.973  0.155
 1.102  0.264
 1.282  0.106
 1.426  0.160
 1.168  0.209
 1.089 -0.182
 0.983 -0.111
 1.075 -0.077
 1.223 -0.035
 0.919  0.193
 0.606  0.390
 0.433  0.363
 0.827  0.109
 0.904 -0.048
 0.888 -0.089
 0.604  0.130
 0.208  0.440
 0.296  0.520
 0.557  0.153
 0.643  0.330
 0.533  0.565
 0.535  0.849
 0.631  0.954
 0.630  0.787
 0.778  0.785
 0.501  0.555
 0.383  0.345
 0.275  0.326
 0.126  0.302
 0.172  0.507
 0.068  0.401
-0.188  0.484
-0.449  0.721
-0.246  0.799
 0.248  0.609
 0.293  0.671
 0.193  0.409
 0.329  0.265
 0.319  0.232
 0.168  0.103
 0.132  0.018
 0.357  0.061
 0.480  0.067
 0.381  0.161
 0.577  0.308
 0.567  0.320
 0.334  0.485
 0.110  0.763
 0.218  0.591
NaN   NaN
 0.384  0.373
 0.280  0.184
 0.267  0.101
 0.235  0.096
 0.274  0.226
 0.444  0.213
 0.058  0.241
 0.196  0.131
 0.259  0.452
 0.215  0.461
 0.050  0.699
 0.015  0.985
 0.096  1.089
-0.021  1.047
-0.366  1.044
-0.516  0.999
-0.656  0.924
-0.553  0.926
-0.841  0.961
-0.804  0.923
-1.033  0.878
-0.994  1.061
-1.128  0.834
-1.187  0.814
-1.004  0.750
-1.055  0.585
-1.150  0.718
-0.991  0.700
-0.953  0.893
-0.660  0.656
-0.895  0.121
-0.782  0.354
-0.851  0.175
-0.869  0.015
-1.008 -0.072
-0.805  0.133
-1.078  0.206
-0.700  0.219
-0.555  0.366
-0.352  0.148
-0.029  0.187
 0.043 -0.014
 0.369  0.245
 0.686  0.536
 0.457  0.661
 0.216  0.764
 0.104  0.631
-0.164  0.584
 0.009  0.711
-0.206  0.919
-0.007  1.093
NaN   NaN
 0.410  0.922
 0.224  0.702
 0.075  0.542
 0.227  0.685
 0.313  0.814
 0.292  0.924
 0.336  0.938
 0.375  1.233
 0.349  1.489
 0.526  1.614
 0.648  1.475
 0.567  1.391
 0.779  1.262
 0.675  1.263
 0.714  1.295
 0.650  1.288
 0.783  1.216
 0.825  1.038
 0.819  1.019
 0.894  1.274
 0.948  1.251
 0.647  1.237
 0.769  1.197
 0.701  1.046
 0.569  1.336
 0.460  1.336
 0.435  1.473
 0.367  1.570
 0.582  1.444
 0.562  1.370
 0.545  1.395
 0.600  1.617
 0.431  1.744
 0.223  1.470
 0.104  1.774
 0.229  1.892
 0.190  1.768
 0.244  1.698
 0.263  1.545
 0.131  1.577
 0.135  1.572
 0.392  1.421
 0.536  1.350
 0.609  1.400
 0.509  1.350
 0.693  1.313
 0.672  1.384
 0.589  1.133
 0.460  1.272
 0.480  1.173
 0.559  1.347
NaN   NaN
 0.914  0.701
 0.826  0.689
 0.581  0.614
 0.516  0.656
 0.474  0.619
 0.631  0.502
 0.704  0.523
 0.629  0.466
 0.536  0.521
 0.351  0.579
 0.208  0.712
 0.104  0.874
-0.025  0.874
 0.109  1.035
-0.154  0.846
-0.232  0.754
-0.069  0.758
 0.069  1.021
 0.128  1.012
 0.042  1.013
 0.209  1.066
 0.275  1.042
 0.645  1.011
 0.274  1.051
 0.481  1.159
 0.334  1.442
 0.308  1.310
 0.352  1.260
 0.541  1.033
 0.551  0.869
 0.662  0.960
 0.483  1.030
 0.458  0.923
 0.563  0.741
 0.610  0.461
 0.543  0.431
 0.432  0.451
 0.676  0.672
 0.507  0.480
 0.396  0.473
 0.645  0.381
 0.429  0.130
 0.370  0.293
 0.518  0.501
 0.773  0.466
 0.603  0.406
 0.396  0.233
 0.376  0.363
 0.180  0.478
 0.104  0.445
 0.234  0.527
NaN   NaN
 0.144  0.413
 0.118  0.237
 0.031 -0.031
 0.054 -0.155
 0.061 -0.141
-0.183 -0.181
-0.127 -0.377
-0.156 -0.396
-0.250 -0.094
-0.378 -0.337
-0.464 -0.488
-0.374 -0.403
-0.343 -0.391
-0.594 -0.122
-0.642 -0.356
-0.622 -0.219
-0.830 -0.404
-0.770 -0.295
-0.855 -0.144
-0.936 -0.414
-0.940 -0.247
-1.059 -0.412
-0.963 -0.392
-1.098 -0.294
-1.140 -0.115
-0.895  0.004
-0.811 -0.040
-0.601 -0.025
-0.334 -0.154
-0.397 -0.222
-0.311 -0.222
-0.329 -0.301
-0.268 -0.503
-0.268 -0.335
-0.282 -0.614
-0.270 -0.618
-0.185 -0.722
-0.196 -0.505
-0.030 -0.270
-0.204 -0.474
-0.395 -0.465
-0.258 -0.675
-0.242 -0.446
-0.420 -0.542
-0.662 -0.455
-0.722 -0.711
-0.849 -0.524
-0.952 -0.511
-1.022 -0.392
-1.247 -0.328
-1.078 -0.268
NaN   NaN
 0.940  0.585
 1.084  0.685
 0.903  0.469
 1.066  0.465
 0.867  0.552
 0.628  0.512
 0.785  0.386
 0.954  0.358
 0.980  0.270
 1.021  0.326
 0.733  0.180
 0.582 -0.186
 0.326 -0.326
 0.633 -0.170
 0.341 -0.164
 0.145 -0.261
-0.172 -0.297
-0.376 -0.641
-0.412 -0.840
-0.400 -0.867
-0.456 -0.987
-0.359 -1.064
-0.082 -0.978
-0.045 -0.877
-0.012 -0.885
 0.104 -1.146
-0.014 -1.027
-0.210 -0.906
-0.398 -1.027
-0.410 -1.095
-0.345 -1.240
-0.396 -1.252
-0.356 -1.326
-0.158 -1.251
-0.109 -1.081
-0.149 -1.003
-0.273 -0.892
-0.402 -0.722
-0.390 -0.983
-0.311 -0.904
-0.038 -0.787
 0.026 -0.688
-0.100 -0.618
-0.268 -0.769
-0.393 -0.664
-0.426 -0.580
-0.389 -0.538
-0.370 -0.440
-0.124 -0.394
-0.223 -0.351
-0.176 -0.018
NaN   NaN
 0.017  0.112
 0.188  0.004
 0.104 -0.012
 0.156 -0.017
 0.290  0.035
 0.326  0.162
 0.292  0.101
 0.194 -0.065
 0.129 -0.232
 0.187 -0.340
 0.282 -0.473
 0.326 -0.410
 0.340 -0.381
 0.429 -0.462
 0.167 -0.571
 0.273 -0.799
 0.096 -0.637
 0.084 -0.671
 0.292 -0.336
 0.303 -0.349
 0.209 -0.157
 0.046 -0.368
 0.367 -0.265
 0.548 -0.253
 0.558 -0.448
 0.316 -0.625
 0.503 -0.938
 0.398 -0.768
 0.207 -0.825
 0.167 -0.827
 0.114 -0.663
 0.115 -0.700
-0.003 -0.671
 0.204 -0.430
 0.125 -0.428
 0.171 -0.209
 0.384 -0.230
 0.615 -0.254
 0.753 -0.236
 0.707 -0.124
 0.493 -0.115
 0.361 -0.222
 0.156 -0.050
 0.198 -0.141
 0.264 -0.297
 0.198 -0.638
 0.084 -0.879
-0.059 -0.636
 0.200 -0.779
 0.288 -0.694
 0.221 -0.722
NaN   NaN
 0.773  0.571
 0.872  0.687
 0.562  0.857
 0.787  0.971
 0.888  0.862
 1.097  1.036
 1.206  1.025
 1.089  1.059
 0.512  0.776
 0.358  0.900
 0.504  0.748
 0.382  0.653
 0.410  0.739
 0.212  0.601
 0.216  0.250
 0.329  0.218
 0.403  0.346
 0.202  0.096
 0.278  0.257
 0.161  0.272
-0.046  0.118
 0.096  0.003
 0.100 -0.069
 0.037 -0.141
-0.074 -0.006
-0.098  0.044
 0.178  0.110
 0.245  0.090
 0.256  0.092
 0.288  0.236
 0.252  0.029
 0.212 -0.054
 0.341  0.134
 0.302  0.272
 0.056  0.224
-0.151  0.120
-0.109 -0.083
-0.308  0.262
-0.294  0.187
-0.271  0.059
-0.341  0.272
-0.358  0.161
-0.322 -0.185
-0.198 -0.054
-0.089  0.057
-0.670  0.090
-0.593 -0.132
-0.647 -0.170
-0.554 -0.387
-0.371 -0.399
-0.354 -0.447
NaN   NaN
 0.204  0.167
 0.180  0.314
 0.133  0.104
 0.139  0.271
 0.430  0.390
 0.404  0.444
 0.434  0.218
 0.377  0.063
 0.046  0.139
-0.057  0.429
 0.011  0.116
 0.106 -0.066
-0.160  0.265
-0.100  0.372
-0.056  0.466
-0.081  0.620
-0.207  0.768
-0.171  1.065
 0.181  1.009
 0.412  0.788
 0.370  0.749
 0.720  0.997
 1.003  1.007
 1.350  0.963
 1.572  0.912
 1.511  0.735
 1.292  0.790
 1.271  1.068
 1.402  1.162
 1.571  1.314
 1.713  1.349
 1.666  1.495
 1.489  1.492
 1.386  1.465
 1.244  1.686
 1.546  1.531
 1.951  1.315
 1.922  1.280
 2.138  1.238
 2.137  1.006
 2.119  0.677
 2.099  0.566
 2.183  0.544
 2.098  0.597
 2.222  0.617
 1.942  0.539
 1.944  0.446
 2.000  0.590
 1.991  0.553
 2.097  0.463
 2.193  0.765
NaN   NaN
 0.426  0.306
 0.473  0.340
 0.688  0.354
 0.493  0.428
 0.584  0.565
 0.572  0.354
 0.640  0.267
 0.650  0.322
 0.462  0.188
 0.484  0.376
 0.519  0.236
 0.621  0.256
 0.632  0.180
 0.521  0.055
 0.870  0.202
 0.584  0.122
 0.462 -0.107
 0.585  0.147
 0.219  0.145
 0.197  0.248
 0.266  0.412
 0.260  0.286
 0.183  0.199
 0.153  0.089
 0.024  0.086
-0.031  0.279
-0.167  0.160
-0.121  0.202
-0.028 -0.106
-0.034 -0.126
 0.126 -0.383
-0.021 -0.132
-0.018 -0.215
-0.297 -0.375
-0.355 -0.543
-0.294 -0.530
-0.478 -0.627
-0.307 -0.431
-0.240 -0.340
-0.118 -0.655
 0.223 -0.643
 0.227 -0.821
 0.266 -1.050
-0.034 -1.317
 0.013 -1.408
 0.189 -1.468
-0.004 -1.532
-0.129 -1.534
-0.130 -1.456
 0.043 -1.627
-0.090 -1.629
NaN   NaN
 0.208  0.326
 0.372  0.122
 0.540  0.156
 0.476  0.046
 0.788  0.128
 0.985  0.155
 0.962  0.084
 1.170  0.036
 1.138  0.076
 1.244  0.047
 1.444  0.082
 1.429  0.563
 1.420  0.886
 1.639  1.259
 1.872  1.392
 2.172  1.498
 2.038  1.679
 2.264  1.712
 2.322  1.675
 2.408  1.908
 2.393  1.747
 2.391  1.919
 2.630  1.659
 2.372  1.598
 2.247  1.454
 2.298  1.262
 2.307  1.326
 2.219  1.134
 1.973  1.207
 1.715  1.384
 1.695  1.642
 1.705  1.690
 1.835  1.543
 1.893  1.679
 1.833  1.812
 1.766  1.679
 1.699  1.725
 1.762  1.744
 1.735  1.691
 1.729  1.690
 1.546  1.716
 1.477  1.397
 1.421  1.477
 1.151  1.848
 0.969  2.033
 0.689  1.915
 0.406  2.036
 0.611  2.081
 0.398  1.706
 0.846  1.946
 0.867  2.149
NaN   NaN
 0.850  0.515
 1.115  0.499
 1.282  0.641
 1.485  0.750
 1.436  0.741
 1.346  0.605
 1.244  0.606
 1.203  0.493
 1.243  0.206
 1.278  0.478
 1.203  0.605
 1.062  0.760
 0.931  0.551
 0.819  0.416
 0.624  0.344
 0.529  0.251
 0.394  0.266
 0.300 -0.071
 0.292 -0.030
 0.490  0.153
 0.260  0.126
 0.305  0.220
 0.356  0.502
 0.379  0.326
 0.614  0.276
 0.626  0.403
 0.380  0.566
 0.288  0.585
 0.204  0.624
 0.229  0.455
-0.145  0.505
 0.047  0.366
 0.053  0.359
-0.046  0.339
 0.031  0.518
 0.079  0.439
 0.074  0.116
-0.113  0.086
-0.209 -0.072
-0.314 -0.220
-0.499 -0.169
-0.608 -0.493
-0.520 -0.649
-0.281 -0.570
-0.227 -0.875
-0.373 -1.020
-0.344 -0.898
-0.320 -0.831
-0.265 -0.963
-0.142 -0.997
-0.364 -1.300
NaN   NaN
 0.598  0.581
 0.526  0.723
 0.255  0.970
 0.389  1.120
 0.307  0.917
 0.248  0.969
 0.035  0.815
-0.040  0.685
 0.289  0.601
-0.008  0.619
-0.149  0.252
-0.171  0.306
-0.227  0.104
-0.247  0.238
-0.205  0.221
-0.153  0.135
-0.051  0.344
-0.167  0.513
-0.024  0.618
 0.205  0.604
-0.018  0.294
 0.307  0.218
 0.340  0.508
 0.167  0.825
-0.070  1.071
 0.043  1.231
 0.250  1.014
 0.268  1.210
 0.199  1.103
 0.255  0.984
 0.308  0.819
 0.232  0.721
 0.154  0.468
 0.340  0.758
 0.351  0.745
 0.060  0.671
-0.055  0.806
 0.134  0.428
 0.070  0.496
 0.324  0.581
 0.429  0.357
 0.418  0.443
 0.786  0.301
 0.520  0.423
 0.814  0.533
 0.844  0.610
 0.819  0.507
 0.788  0.429
 0.853  0.356
 1.081  0.419
 1.185  0.490
NaN   NaN
 0.170  0.928
 0.246  0.905
 0.379  0.968
 0.474  0.980
 0.485  1.130
 0.559  1.255
 0.714  1.149
 1.084  1.135
 1.132  1.083
 1.104  0.948
 1.236  1.263
 1.355  1.468
 1.314  1.266
 0.947  1.464
 0.894  1.299
 0.884  1.206
 0.843  1.542
 0.812  1.427
 1.318  1.324
 1.310  1.364
 1.205  1.227
 0.924  1.155
 0.596  1.446
 0.610  1.231
 0.661  1.518
 0.589  1.485
 0.581  1.361
 0.479  1.517
 0.516  1.650
 0.554  1.524
 0.725  1.299
 0.752  0.997
 0.622  1.060
 0.771  1.112
 0.681  1.062
 0.600  0.635
 0.508  0.635
 0.479  0.626
 0.626  0.346
 0.476  0.435
 0.305  0.622
 0.343  0.752
 0.509  1.155
 0.371  1.084
 0.554  1.090
 0.493  0.883
 0.555  1.237
 0.676  1.186
 0.870  1.310
 0.771  1.404
 0.818  1.400
NaN   NaN
 0.708  0.406
 0.592  0.374
 0.689  0.395
 0.484  0.308
 0.436  0.251
 0.417  0.176
 0.463  0.342
 0.346  0.229
 0.318  0.060
 0.172 -0.301
-0.162 -0.396
-0.325 -0.535
-0.258 -0.448
-0.130 -0.605
-0.174 -0.603
-0.185 -0.646
-0.257 -0.733
-0.181 -0.728
-0.173 -0.617
-0.163 -0.594
-0.227 -0.372
-0.314 -0.291
-0.301 -0.436
-0.161 -0.561
-0.136 -0.415
-0.226 -0.291
-0.165 -0.298
-0.131 -0.527
-0.151 -0.534
-0.158 -0.646
-0.236 -0.594
 0.167 -0.521
 0.488 -0.706
 0.554 -0.819
 0.301 -1.253
 0.214 -1.305
-0.009 -1.182
-0.207 -1.392
-0.020 -1.566
-0.103 -1.409
-0.083 -1.279
-0.142 -1.262
-0.016 -1.509
-0.061 -1.597
-0.025 -1.372
-0.250 -1.403
-0.193 -1.171
-0.387 -1.007
-0.192 -0.824
-0.127 -0.456
 0.061 -0.379
NaN   NaN
 0.980  0.259
 0.893  0.080
 0.803  0.292
 0.802  0.301
 1.074  0.344
 0.978  0.347
 1.039  0.444
 1.263  0.469
 1.006  0.449
 1.288  0.177
 1.422  0.142
 1.389  0.228
 1.512  0.143
 1.300  0.208
 1.309  0.168
 1.188  0.146
 0.911 -0.027
 0.610  0.109
 0.586  0.089
 0.770  0.190
 0.916 -0.040
 1.030  0.006
 1.012  0.036
 1.176  0.360
 1.367  0.203
 1.355  0.054
 1.587 -0.108
 1.545 -0.148
 1.634 -0.071
 1.721 -0.400
 1.879 -0.259
 2.093 -0.170
 1.567 -0.254
 1.390 -0.227
 1.489 -0.224
 1.597 -0.251
 1.747 -0.312
 1.699 -0.253
 1.518 -0.056
 1.733 -0.212
 1.865 -0.169
 2.170 -0.041
 2.274 -0.269
 2.164 -0.092
 2.022  0.096
 2.003 -0.074
 1.926  0.082
 1.871 -0.016
 2.257  0.245
 2.364  0.108
 2.621  0.098
NaN   NaN
 0.539  0.884
 0.467  0.970
 0.364  1.130
 0.527  0.966
 0.602  1.017
 0.764  1.019
 0.897  1.365
 0.922  1.182
 0.526  1.169
 0.466  0.932
 0.350  0.996
 0.267  0.922
-0.008  0.963
-0.129  0.553
-0.097  0.603
 0.093  0.797
-0.022  0.939
-0.078  0.916
 0.102  0.710
 0.294  0.541
 0.449  0.367
 0.116  0.513
-0.111  0.628
-0.266  0.465
-0.203  0.384
-0.251  0.488
-0.192  0.379
 0.214  0.106
 0.482  0.148
 0.415  0.534
 0.370  0.367
 0.337  0.690
 0.424  0.679
 0.242  0.639
 0.277  0.659
 0.320  0.863
 0.369  0.835
 0.252  0.825
 0.633  0.738
 0.629  0.720
 0.598  0.694
 0.668  0.722
 0.888  0.515
 0.748  0.601
 0.884  0.365
 1.003  0.309
 0.986  0.389
 0.987  0.160
 1.027  0.142
 1.031  0.041
 1.107  0.317
NaN   NaN
 0.787  0.590
 0.622  0.909
 0.514  0.852
 0.426  1.064
 0.302  1.196
 0.399  1.456
 0.576  1.364
 0.735  1.275
 0.622  1.530
 0.486  1.628
 0.437  1.505
 0.450  1.835
 0.361  1.633
 0.459  1.444
 0.590  1.101
 0.679  1.176
 0.489  1.219
 0.742  1.388
 0.847  1.373
 1.127  1.184
 1.090  1.150
 1.178  0.929
 1.325  0.945
 1.200  1.227
 1.257  1.164
 1.209  1.228
 1.162  1.174
 1.340  0.853
 1.047  0.836
 0.971  0.668
 0.832  0.675
 0.725  0.762
 0.635  0.641
 0.504  0.437
 0.519  0.411
 0.567  0.476
 0.274  0.474
 0.134  0.565
 0.083  0.417
 0.090  0.326
 0.215  0.163
-0.090  0.287
-0.141  0.317
 0.029  0.649
 0.190  0.705
-0.002  0.690
 0.205  0.610
 0.143  0.538
 0.246  0.442
 0.468  0.293
 0.558  0.304
NaN   NaN
 0.325  0.838
 0.211  0.950
 0.258  0.878
 0.208  0.629
 0.265  0.695
 0.366  0.632
 0.211  0.585
 0.128  0.225
-0.029  0.318
 0.069  0.437
 0.369  0.292
 0.089  0.275
 0.346  0.141
 0.413  0.307
 0.467  0.407
 0.544  0.496
 0.685  0.288
 0.569  0.501
 0.706  0.694
 0.738  0.490
 0.953  0.482
 0.996  0.407
 0.857  0.321
 0.745  0.422
 0.778  0.190
 0.742 -0.060
 1.209  0.032
 1.321  0.172
 1.290  0.110
 1.119  0.276
 1.211  0.347
 1.317  0.243
 1.471  0.367
 1.343  0.438
 1.411  0.370
 1.393  0.368
 1.488  0.290
 1.087  0.518
 1.085  0.707
 0.703  0.667
 0.679  0.579
 0.578  0.531
 0.349  0.426
 0.355  0.336
 0.379  0.164
 0.394  0.143
 0.372  0.238
 0.433  0.209
 0.472  0.230
 0.415  0.013
 0.499 -0.076
NaN   NaN
 0.854  0.983
 1.218  1.130
 1.409  0.956
 1.197  0.935
 1.336  1.165
 1.483  1.219
 1.469  1.191
 1.539  1.140
 1.719  1.137
 1.837  1.305
 1.919  1.254
 1.971  1.233
 1.938  1.196
 1.886  1.448
 2.080  1.416
 2.343  1.232
 2.324  1.146
 2.360  1.207
 2.372  0.978
 2.605  1.093
 2.248  1.273
 2.440  1.232
 2.384  1.243
 2.383  1.255
 2.420  1.377
 2.317  1.339
 2.200  1.377
 2.609  1.672
 2.766  1.577
 2.554  1.528
 2.340  1.419
 2.333  1.496
 2.094  1.489
 2.130  1.423
 2.277  1.355
 2.312  1.323
 2.032  1.496
 1.849  1.319
 2.080  1.473
 2.160  1.637
 2.081  1.701
 1.957  1.884
 1.529  1.972
 1.316  2.169
 1.423  2.326
 1.594  2.562
 1.380  2.684
 1.387  2.747
 1.457  2.966
 1.543  2.782
 1.541  2.864
NaN   NaN
 0.884  0.278
 0.966  0.115
 0.903  0.236
 1.145  0.036
 1.294  0.223
 1.199  0.240
 1.097  0.197
 1.259  0.016
 1.352  0.162
 1.272  0.357
 1.316  0.280
 1.286  0.316
 1.102  0.426
 1.113  0.364
 1.037  0.198
 0.750  0.350
 0.893  0.599
 0.737  0.621
 0.713  0.631
 0.827  0.588
 0.901  0.401
 0.740  0.631
 0.683  0.677
 0.491  0.661
 0.275  0.721
-0.014  0.721
-0.134  0.914
-0.145  0.900
-0.152  0.828
-0.285  0.918
-0.423  0.712
-0.199  1.069
 0.049  1.286
-0.207  1.339
-0.239  1.119
-0.081  1.018
-0.132  1.126
-0.383  0.779
-0.322  0.358
-0.002  0.372
 0.021  0.506
 0.120  0.701
 0.096  0.823
 0.177  0.674
 0.327  0.676
 0.549  0.659
 0.550  0.455
 0.640  0.357
 0.369  0.202
 0.672  0.205
 0.555  0.073
NaN   NaN
 0.221  0.066
 0.339  0.196
 0.369  0.114
 0.460  0.233
 0.578  0.395
 0.740  0.276
 0.833  0.337
 0.657  0.687
 0.735  0.636
 0.779  0.606
 0.424  0.594
 0.240  0.404
 0.100  0.367
-0.006  0.266
-0.039  0.257
 0.265  0.391
 0.342  0.537
 0.522  0.577
 0.260  0.277
 0.457  0.003
 0.498 -0.078
 0.679 -0.010
 0.569 -0.104
 0.723  0.023
 0.746 -0.185
 0.854 -0.140
 0.885 -0.131
 1.017 -0.068
 1.147 -0.211
 0.937 -0.145
 0.782 -0.330
 0.786 -0.506
 0.692 -0.410
 0.558 -0.319
 0.955 -0.314
 0.975 -0.391
 0.770 -0.166
 0.754 -0.277
 0.513 -0.416
 0.454 -0.576
 0.382 -0.667
 0.311 -0.796
 0.337 -0.407
 0.518 -0.593
 0.552 -0.492
 0.426 -0.602
 0.407 -0.322
 0.642 -0.312
 0.716 -0.483
 0.848 -0.180
 0.779  0.030
NaN   NaN
 0.705  0.934
 0.646  1.113
 0.477  1.241
 0.319  1.328
 0.583  1.079
 0.648  1.260
 0.829  1.090
 0.800  0.939
 0.685  0.996
 0.400  1.190
 0.498  1.127
 0.551  1.344
 0.211  1.213
 0.131  1.310
-0.087  1.422
-0.201  1.207
-0.125  1.035
-0.204  1.190
-0.088  1.274
-0.148  1.177
-0.084  1.486
-0.099  1.762
-0.194  1.930
-0.327  1.869
-0.493  1.913
-0.551  2.060
-0.762  2.093
-0.867  1.998
-0.937  1.941
-0.872  1.983
-0.682  1.878
-0.917  1.843
-1.085  1.996
-1.315  2.133
-1.409  2.106
-1.693  2.044
-1.637  1.658
-1.566  1.629
-1.549  1.618
-1.451  1.819
-1.502  2.068
-1.619  1.807
-1.766  1.831
-1.680  1.827
-1.692  1.852
-1.562  1.953
-1.762  1.945
-1.679  1.834
-1.530  1.454
-1.655  1.691
-1.806  1.495
NaN   NaN
 0.048  0.886
 0.021  0.958
-0.114  0.931
-0.105  0.946
 0.033  0.867
 0.086  0.790
 0.017  0.712
-0.060  0.460
 0.025  0.525
 0.228  0.367
 0.366  0.685
 0.284  0.541
 0.178  0.688
-0.198  0.598
-0.191  0.664
-0.314  0.900
-0.373  0.906
-0.362  0.914
-0.408  0.765
-0.574  1.015
-0.624  1.023
-0.684  0.990
-0.693  0.762
-0.431  0.693
-0.356  0.460
-0.458  0.315
-0.575  0.156
-0.546  0.211
-0.458  0.058
-0.476 -0.118
-0.485 -0.014
-0.457 -0.035
-0.373 -0.280
-0.708 -0.225
-0.699  0.065
-0.672 -0.163
-0.425 -0.238
-0.492 -0.268
-0.365 -0.275
-0.428 -0.234
-0.407 -0.112
-0.495 -0.018
-0.450 -0.151
-0.795 -0.111
-0.667 -0.198
-0.654 -0.533
-0.718 -0.294
-0.894 -0.662
-0.949 -0.630
-1.036 -0.549
-1.063 -0.460
NaN   NaN
 0.838  0.384
 0.653  0.568
 0.594  0.714
 0.607  0.713
 0.439  0.664
 0.518  0.693
 0.624  0.749
 0.342  0.761
 0.424  0.685
 0.645  0.776
 0.587  0.954
 0.778  0.905
 0.889  1.090
 0.992  1.271
 0.721  1.256
 0.667  1.384
 0.519  1.462
 0.709  1.455
 0.250  1.482
 0.136  1.304
 0.067  1.401
-0.209  1.497
-0.241  1.248
-0.598  1.387
-0.466  1.826
-0.596  1.720
-0.448  1.697
-0.345  1.731
-0.348  1.929
-0.609  2.100
-0.386  1.995
-0.138  2.102
-0.076  2.187
 0.105  2.005
-0.038  2.015
 0.182  1.799
 0.173  1.594
 0.132  1.646
-0.013  1.909
-0.270  1.782
-0.127  1.744
-0.041  1.934
-0.168  2.170
-0.122  2.350
-0.032  2.351
 0.112  2.439
 0.007  2.196
-0.079  2.286
-0.485  2.259
-0.115  2.281
 0.164  2.300
NaN   NaN
 0.040  0.218
 0.111  0.375
 0.131  0.261
 0.284  0.383
 0.352  0.311
 0.162  0.110
 0.178  0.056
 0.432  0.279
 0.438  0.389
 0.522  0.616
 0.432  0.804
 0.545  0.700
 0.448  0.777
 0.548  0.803
 0.811  0.756
 0.673  1.048
 0.602  1.041
 0.603  1.074
 0.654  0.947
 0.529  0.999
 0.309  0.928
 0.071  1.062
-0.244  1.228
-0.343  1.351
-0.266  1.072
 0.045  1.088
 0.204  1.329
 0.089  1.136
-0.003  1.050
 0.162  1.088
 0.298  1.235
 0.462  1.013
 0.600  1.077
 0.656  1.160
 0.860  0.979
 0.596  1.089
 0.547  1.217
 0.383  0.982
 0.513  0.979
 0.453  0.862
 0.689  0.919
 0.863  0.885
 0.595  1.028
 0.882  1.208
 0.545  1.417
 0.137  1.465
 0.080  1.352
 0.078  1.136
 0.074  1.136
 0.085  1.160
 0.220  1.138
NaN   NaN
 0.220  0.497
 0.361  0.523
 0.036  0.533
 0.044  0.481
-0.004  0.748
-0.108  0.849
-0.205  0.407
-0.265  0.456
-0.391  0.505
-0.214  0.219
-0.144  0.173
-0.062  0.129
-0.174  0.028
-0.241  0.204
-0.188  0.300
-0.220  0.421
-0.311  0.445
-0.504  0.647
-0.819  0.636
-0.969  0.864
-0.996  0.943
-1.033  0.794
-0.928  0.850
-0.992  0.955
-0.857  0.915
-1.065  0.916
-1.034  0.885
-0.818  1.151
-0.862  1.100
-0.981  1.102
-0.952  1.047
-0.813  1.271
-0.688  1.227
-0.684  1.038
-0.847  1.111
-0.962  0.801
-1.039  0.957
-0.908  0.950
-1.232  0.834
-1.027  0.677
-1.015  0.592
-1.307  0.461
-1.111  0.422
-1.133  0.730
-1.117  0.705
-1.252  0.664
-1.005  1.066
-1.224  1.058
-1.474  1.071
-1.442  1.081
-1.305  1.017
NaN   NaN
 0.191  0.042
 0.472  0.120
 0.404  0.241
 0.192  0.169
 0.122  0.288
 0.298  0.127
 0.471  0.153
 0.270 -0.040
 0.015  0.036
 0.114 -0.161
 0.031  0.144
 0.019  0.048
-0.193  0.043
-0.069  0.069
-0.157  0.123
-0.318  0.125
-0.480  0.271
-0.405  0.194
-0.477  0.074
-0.779 -0.050
-0.696 -0.036
-0.591  0.089
-0.607  0.049
-0.590 -0.043
-0.410  0.111
-0.214  0.113
-0.029  0.148
 0.183 -0.044
 0.044  0.090
 0.293  0.058
 0.423  0.096
 0.584  0.079
 0.705  0.221
 0.596  0.279
 0.643  0.321
 0.856  0.532
 1.055  0.978
 0.997  1.138
 0.705  0.992
 0.568  1.113
 0.962  1.256
 1.032  1.206
 1.254  1.462
 1.237  1.283
 1.219  1.372
 1.363  1.370
 1.505  1.408
 1.489  1.281
 1.247  1.191
 1.263  1.391
 1.227  1.274
NaN   NaN
 0.750  0.895
 0.731  0.998
 0.407  0.778
 0.319  0.983
 0.233  0.957
 0.249  0.896
 0.153  0.835
 0.247  0.779
 0.315  1.011
 0.061  1.208
 0.056  1.073
-0.314  0.983
-0.206  0.753
-0.142  0.546
 0.028  0.653
-0.075  0.900
-0.071  0.632
 0.082  0.416
 0.129  0.231
 0.594  0.295
 0.647  0.373
 0.726  0.032
 0.655  0.228
 0.479  0.056
 0.508  0.018
 0.407 -0.032
 0.575  0.008
 0.434 -0.337
 0.329 -0.237
 0.282 -0.197
 0.421 -0.340
 0.098 -0.288
 0.135 -0.256
 0.109 -0.365
 0.591 -0.499
 0.434 -0.575
 0.562 -0.783
 0.387 -0.725
 0.410 -0.730
 0.448 -0.517
 0.277 -0.447
 0.379 -0.597
 0.317 -0.481
 0.297 -0.345
 0.680 -0.024
 0.982  0.080
 0.988  0.005
 0.863 -0.188
 1.265 -0.269
 1.372  0.032
 1.349 -0.010
NaN   NaN
 0.089  0.483
-0.058  0.754
 0.125  1.009
 0.261  1.202
 0.281  1.359
 0.301  1.257
 0.051  1.430
-0.108  1.593
-0.139  1.835
-0.122  1.991
-0.165  2.042
-0.016  1.702
 0.013  1.750
-0.180  1.729
 0.007  1.674
 0.122  1.661
 0.251  1.612
 0.287  1.661
 0.195  1.732
 0.016  1.752
 0.060  1.910
 0.168  1.838
 0.165  1.769
-0.109  1.792
 0.031  2.141
 0.131  1.983
 0.167  2.001
 0.547  1.723
 0.513  1.751
 0.532  1.590
 0.585  1.443
 0.435  1.399
 0.495  1.662
 0.484  1.615
 0.344  1.730
 0.313  1.887
 0.343  1.746
 0.077  1.934
-0.148  1.979
-0.363  1.950
-0.381  1.931
-0.662  1.957
-0.614  2.199
-0.687  2.423
-0.913  2.637
-1.018  2.448
-0.909  2.566
-1.025  2.647
-1.129  2.522
-0.989  2.573
-1.261  2.552
NaN   NaN
 0.570  0.297
 0.490 -0.053
 0.559  0.035
 0.607  0.054
 0.476 -0.162
 0.671 -0.093
 0.640  0.005
 0.688  0.180
 0.825  0.295
 0.935  0.379
 0.928  0.254
 0.945  0.131
 0.675  0.100
 0.753  0.230
 0.758 -0.070
 0.681 -0.033
 0.785  0.143
 0.738 -0.269
 1.019 -0.329
 1.086 -0.444
 1.022 -0.310
 0.698 -0.219
 0.501 -0.286
 0.590 -0.297
 0.807 -0.211
 0.883 -0.146
 0.684 -0.303
 0.703 -0.508
 0.583 -0.819
 0.769 -0.843
 0.576 -0.646
 0.796 -0.596
 0.609 -0.628
 0.664 -0.424
 0.806 -0.271
 0.832 -0.359
 0.931 -0.524
 1.283 -0.382
 1.124 -0.604
 0.909 -0.433
 0.978 -0.418
 1.011 -0.349
 1.056 -0.429
 1.354 -0.445
 1.439 -0.912
 1.475 -0.927
 1.481 -1.006
 1.366 -0.744
 1.349 -0.659
 1.153 -0.728
 0.867 -0.878
NaN   NaN
 0.419  0.382
 0.396  0.359
 0.294  0.396
 0.228  0.238
 0.524  0.112
 0.727  0.357
 0.726  0.222
 0.678  0.149
 0.904  0.222
 0.802  0.288
 0.981  0.348
 0.952  0.251
 1.006  0.505
 0.998  0.536
 1.000  0.584
 0.872  0.514
 0.653  0.336
 0.557  0.327
 0.777  0.175
 0.765  0.274
 0.722  0.469
 0.635  0.491
 0.697  0.403
 0.513  0.313
 0.539  0.358
 0.754  0.174
 0.626  0.122
 0.632 -0.044
 0.523 -0.340
 0.675 -0.473
 0.817 -0.324
 0.713 -0.223
 0.760  0.019
 0.779  0.106
 0.774 -0.167
 0.503 -0.165
 0.423 -0.200
 0.592  0.059
 0.710 -0.077
 0.558 -0.263
 0.798 -0.057
 0.675  0.246
 0.593  0.076
 0.832  0.006
 0.857 -0.052
 0.864 -0.047
 0.872 -0.237
 0.837 -0.276
 0.478 -0.330
 0.582 -0.213
 0.618  0.081
NaN   NaN
 0.353  0.321
 0.204  0.299
 0.263  0.422
 0.491  0.272
 0.435  0.352
 0.559  0.581
 0.454  0.656
 0.414  0.844
 0.391  0.672
 0.182  0.589
 0.272  0.644
 0.389  0.816
 0.531  0.589
 0.496  0.555
 0.353  0.741
 0.471  0.836
 0.619  0.644
 0.476  0.732
 0.352  0.718
 0.442  0.868
 0.470  0.897
 0.596  0.557
 0.405  0.402
 0.482  0.666
 0.264  0.924
 0.414  0.862
 0.362  1.144
 0.699  1.375
 0.477  1.560
 0.515  1.434
 0.545  0.990
 0.543  0.677
 0.507  0.334
 0.519  0.427
 0.514  0.675
 0.787  0.319
 0.798  0.228
 0.714  0.439
 0.764  0.425
 1.000  0.247
 0.981  0.272
 0.959  0.294
 1.157  0.194
 1.489 -0.021
 1.256  0.025
 1.204 -0.114
 1.058 -0.267
 1.120 -0.449
 0.897 -0.535
 0.981 -0.164
 1.125 -0.286
NaN   NaN
 0.843  0.566
 0.865  0.411
 0.574  0.609
 0.497  0.627
 0.415  0.573
 0.501  0.642
 0.409  0.857
 0.247  0.836
 0.173  0.413
 0.263  0.744
 0.197  0.928
 0.034  1.127
-0.121  1.246
-0.199  1.698
-0.207  1.593
-0.348  1.660
-0.258  1.665
-0.241  1.734
-0.297  1.329
-0.284  1.310
-0.265  1.674
-0.433  1.609
-0.504  1.586
-0.404  1.791
-0.478  1.960
-0.389  2.077
-0.522  2.208
-0.422  2.270
-0.568  2.323
-0.804  1.991
-0.841  1.984
-0.643  1.930
-0.508  1.992
-0.740  1.701
-0.491  1.938
-0.483  1.936
-0.603  2.001
-0.573  1.962
-0.608  2.179
-0.362  2.402
-0.325  2.269
-0.538  2.506
-0.583  2.305
-0.682  2.216
-0.863  1.820
-0.912  1.866
-1.113  1.724
-0.880  1.764
-0.919  1.635
-0.912  1.614
-1.346  1.895
NaN   NaN
 0.191  0.408
 0.265  0.379
 0.436  0.599
 0.123  0.505
 0.147  0.401
 0.201  0.322
 0.218  0.451
 0.446  0.398
 0.255  0.261
 0.232  0.042
 0.202 -0.004
 0.079 -0.123
 0.450 -0.341
 0.589 -0.549
 0.938 -0.343
 1.047 -0.188
 1.009 -0.459
 0.906 -0.397
 0.888 -0.362
 0.854 -0.181
 0.919 -0.245
 0.761 -0.103
 0.713 -0.179
 0.663 -0.233
 0.761 -0.200
 0.567 -0.242
 0.444 -0.387
 0.745 -0.214
 0.960 -0.166
 0.788 -0.220
 0.827 -0.227
 0.605 -0.088
 0.688 -0.001
 0.850  0.078
 0.765  0.331
 0.851  0.359
 1.007  0.489
 1.013  0.716
 1.049  0.862
 1.009  0.780
 0.945  0.899
 0.902  0.852
 0.863  0.924
 0.719  1.001
 0.620  0.880
 0.676  0.820
 0.548  0.755
 0.834  0.634
 0.992  0.610
 0.792  0.619
 0.591  0.578
NaN   NaN
 0.419  0.817
 0.559  0.833
 0.501  0.536
 0.652  0.554
 0.529  0.718
 0.649  0.469
 0.576  0.456
 0.656  0.447
 0.851  0.637
 0.878  0.501
 0.643  0.729
 0.682  0.650
 0.621  0.748
 0.766  0.791
 0.600  0.603
 0.693  0.681
 0.542  0.578
 0.356  0.879
 0.346  0.771
 0.073  0.934
-0.148  0.690
-0.280  0.995
-0.017  1.034
 0.258  0.798
 0.353  0.933
 0.481  1.265
 0.600  1.246
 0.656  1.317
 0.696  1.694
 0.449  1.731
 0.317  1.612
 0.357  1.707
 0.494  1.558
 0.570  1.599
 0.546  1.577
 0.552  1.572
 0.422  1.743
 0.429  1.668
 0.532  1.637
 0.640  1.514
 0.642  1.342
 0.292  1.142
 0.451  1.171
 0.655  0.851
 1.064  0.856
 1.067  0.962
 1.220  1.008
 1.092  0.729
 0.910  0.830
 0.835  0.549
 0.838  0.681
NaN   NaN
 0.600  0.203
 0.442  0.111
 0.402 -0.036
 0.510  0.081
 0.450  0.052
 0.568 -0.070
 0.828 -0.028
 0.846 -0.210
 0.954 -0.118
 1.007 -0.255
 0.943 -0.145
 1.172  0.046
 1.193 -0.108
 0.919 -0.178
 0.872  0.043
 1.171 -0.332
 1.289 -0.119
 1.198  0.207
 1.103  0.126
 1.012 -0.181
 0.947 -0.129
 0.875  0.122
 0.930  0.064
 0.593 -0.116
 0.327 -0.311
 0.136 -0.362
 0.046 -0.450
-0.029 -0.267
-0.122 -0.196
-0.121  0.086
 0.000  0.102
 0.323  0.026
 0.422 -0.092
 0.409  0.074
 0.475 -0.033
 0.447  0.080
 0.357 -0.033
 0.618  0.049
 0.929 -0.130
 0.804  0.046
 1.094  0.026
 0.779 -0.248
 0.801 -0.257
 1.039  0.107
 1.150  0.084
 1.039  0.122
 1.025  0.171
 1.169  0.209
 1.125  0.155
 1.360  0.058
 1.620  0.082
NaN   NaN
 0.043  0.522
 0.110  0.689
 0.016  0.515
-0.272  0.990
-0.119  0.904
-0.151  0.696
-0.086  0.791
-0.036  0.838
-0.058  0.774
 0.100  0.655
 0.009  0.604
-0.169  0.570
 0.130  0.392
 0.215  0.625
 0.205  0.459
 0.562  0.266
 0.417  0.366
 0.252  0.595
 0.199  0.452
 0.106  0.562
 0.157  0.581
 0.303  0.587
 0.455  0.616
 0.685  0.749
 0.947  0.665
 1.142  0.682
 1.266  0.881
 1.407  0.957
 1.427  0.982
 1.305  0.954
 1.260  0.948
 1.315  0.962
 1.092  0.858
 1.036  0.853
 0.991  0.842
 0.856  0.662
 1.304  0.451
 1.218  0.632
 1.518  0.478
 1.491  0.250
 1.717  0.310
 1.749  0.077
 1.665  0.057
 1.635 -0.033
 1.590 -0.292
 1.690 -0.549
 1.540 -0.286
 1.593 -0.144
 1.747 -0.129
 1.596  0.160
 1.557  0.021
NaN   NaN
 0.861  0.449
 0.809  0.173
 1.036  0.350
 0.854  0.471
 0.998  0.781
 1.155  0.790
 1.198  0.763
 1.403  0.734
 1.341  0.851
 1.464  0.817
 1.316  0.841
 1.310  0.873
 1.218  0.934
 1.240  1.032
 1.057  0.812
 1.022  1.002
 1.142  0.959
 1.196  0.927
 0.868  0.993
 0.512  0.908
 0.453  0.775
 0.499  0.724
 0.587  0.656
 0.665  0.670
 0.585  0.833
 0.433  0.816
 0.565  0.907
-0.063  0.882
 0.210  1.106
 0.080  1.080
 0.046  1.139
-0.172  1.330
-0.189  1.397
-0.372  1.348
-0.366  1.515
-0.440  1.795
-0.382  1.436
-0.543  1.548
-0.772  1.338
-0.518  1.509
-0.495  1.460
-0.382  1.402
-0.477  1.273
-0.507  1.357
-0.705  1.520
-0.773  1.248
-1.104  1.133
-0.844  1.155
-0.829  1.009
-0.905  1.070
-1.010  1.292
NaN   NaN
 0.509  0.855
 0.331  0.851
 0.552  1.056
 0.760  0.984
 0.906  1.005
 0.872  0.994
 0.834  1.198
 0.744  1.312
 0.525  0.984
 0.509  0.945
 0.533  1.175
 0.717  1.285
 0.650  0.972
 0.352  1.026
 0.073  1.337
 0.183  1.359
 0.220  1.581
 0.115  1.749
 0.100  1.657
 0.425  1.984
 0.299  2.050
 0.508  2.472
 0.510  2.289
 0.648  2.345
 0.798  2.270
 0.536  2.020
 0.491  2.257
 0.720  2.154
 1.100  2.118
 1.097  2.242
 0.979  2.130
 0.974  1.996
 0.980  1.969
 1.049  2.076
 0.998  2.125
 0.761  2.321
 0.908  2.330
 0.747  2.096
 0.844  1.931
 0.751  2.046
 0.688  2.063
 0.391  1.859
 0.311  1.983
 0.387  1.793
 0.155  1.903
 0.189  1.822
 0.067  1.657
 0.050  1.599
 0.093  1.416
 0.495  1.144
 0.482  1.085
NaN   NaN
 0.544  0.906
 0.289  0.816
 0.305  0.782
 0.135  1.018
-0.015  1.100
-0.359  1.291
-0.482  1.474
-0.746  1.725
-0.812  1.541
-0.805  1.433
-0.979  1.418
-1.057  1.353
-1.011  1.321
-1.068  1.523
-0.983  1.581
-0.945  1.687
-1.017  1.787
-1.116  1.563
-0.930  1.595
-1.184  1.413
-1.299  1.588
-1.093  1.574
-1.026  1.546
-1.161  1.516
-1.229  1.516
-1.387  1.695
-1.176  1.814
-1.291  1.595
-1.207  1.383
-1.154  1.394
-1.084  1.327
-0.873  1.425
-0.997  1.087
-0.598  1.348
-0.651  1.239
-0.349  0.911
-0.314  0.863
-0.350  0.885
-0.583  0.885
-0.851  0.853
-0.992  0.492
-0.760  0.155
-0.742  0.150
-0.763  0.443
-0.698  0.427
-0.643  0.420
-0.654  0.590
-0.519  0.649
-0.244  0.624
-0.243  0.756
 0.073  0.671
NaN   NaN
 0.791  0.388
 0.800  0.034
 0.721  0.082
 0.634  0.142
 0.944  0.343
 0.843  0.456
 0.962  0.535
 0.660  0.697
 0.730  0.847
 0.775  0.831
 0.483  0.676
 0.254  0.502
 0.383  0.544
 0.419  0.587
 0.474  0.393
 0.268  0.660
 0.276  0.653
 0.237  0.908
 0.398  0.926
 0.387  0.927
 0.482  1.156
 0.547  1.327
 0.875  1.378
 0.996  1.466
 1.125  1.340
 1.063  1.346
 0.775  1.440
 0.871  1.308
 0.894  1.446
 1.069  1.129
 1.280  1.082
 1.739  1.016
 1.843  0.958
 1.826  0.989
 1.775  0.982
 1.950  1.187
 2.231  1.296
 2.378  1.189
 2.579  1.216
 2.963  1.563
 3.338  1.741
 3.617  1.836
 3.411  1.846
 3.098  1.961
 3.108  1.839
 3.005  1.702
 2.902  1.606
 2.868  1.556
 2.952  1.430
 2.766  1.333
 2.565  1.310
NaN   NaN
 0.900  0.091
 1.008  0.297
 1.030  0.609
 1.409  0.479
 1.255  0.305
 1.072  0.380
 1.133  0.549
 0.947  0.406
 0.721  0.441
 0.537  0.522
 0.578  0.475
 0.722  0.505
 0.781  0.649
 0.933  0.834
 0.776  0.544
 0.777  0.373
 0.879  0.250
 0.725  0.254
 0.633  0.369
 0.807  0.545
 0.504  0.523
 0.551  0.385
 0.836  0.121
 0.722  0.172
 0.587  0.071
 0.472  0.131
 0.490 -0.096
 0.575 -0.074
 0.544  0.005
 0.383 -0.009
 0.353 -0.030
 0.417 -0.180
 0.402 -0.131
 0.517 -0.165
 0.725 -0.371
 0.793 -0.413
 0.804 -0.264
 0.825  0.078
 0.921  0.263
 0.953  0.236
 1.194  0.023
 1.251  0.134
 1.305  0.284
 1.153  0.239
 1.138  0.084
 1.206 -0.012
 1.146 -0.124
 1.250 -0.127
 1.037 -0.108
 0.979 -0.134
 1.048 -0.190
NaN   NaN
 0.117  0.786
-0.002  0.732
-0.009  0.660
-0.220  0.801
-0.163  0.590
-0.508  0.734
-0.630  0.616
-0.512  0.335
-0.505  0.511
-0.369  0.658
-0.515  0.731
-0.592  1.043
-0.591  1.296
-0.665  1.226
-0.315  1.291
-0.123  1.447
-0.018  1.539
-0.025  1.587
-0.149  1.625
-0.088  1.705
 0.240  1.528
 0.304  1.614
 0.065  1.551
 0.240  1.433
 0.358  1.208
 0.243  1.399
 0.040  1.525
 0.108  1.395
-0.080  1.313
-0.192  1.412
-0.384  1.222
-0.166  1.416
 0.055  1.216
 0.099  1.186
-0.020  1.553
 0.259  1.743
 0.337  1.776
 0.300  1.853
 0.093  1.687
 0.183  1.484
 0.155  1.280
 0.162  1.709
 0.221  1.676
 0.316  1.594
 0.257  1.530
 0.108  1.550
-0.096  1.436
-0.286  1.370
-0.160  1.604
-0.022  1.583
-0.239  1.652
NaN   NaN
 0.514  0.868
 0.616  1.174
 0.507  1.143
 0.499  1.272
 0.391  1.300
-0.053  1.490
 0.036  1.419
 0.230  1.767
 0.324  1.670
 0.207  1.632
 0.054  1.698
 0.444  1.727
 0.256  1.716
 0.060  1.777
-0.096  1.614
-0.043  1.613
-0.056  1.552
-0.002  1.444
 0.011  1.548
-0.153  1.321
-0.190  1.503
-0.035  1.623
-0.177  1.595
-0.127  1.327
-0.170  1.371
-0.294  1.645
-0.218  1.741
-0.522  1.909
-0.532  1.841
-0.435  1.820
-0.350  1.824
-0.552  1.944
-0.634  1.802
-0.714  1.598
-0.769  1.224
-0.783  0.887
-0.785  0.660
-0.705  0.341
-0.835  0.339
-0.567  0.105
-0.885  0.059
-0.868  0.040
-1.051 -0.041
-1.238  0.343
-1.245  0.323
-0.845  0.285
-0.869  0.114
-0.665 -0.037
-0.700  0.023
-0.784 -0.167
-0.770 -0.343
NaN   NaN
 0.966  0.241
 0.794  0.172
 0.898  0.207
 1.183  0.016
 1.206 -0.064
 1.030  0.025
 0.715 -0.079
 0.708  0.072
 0.858 -0.049
 0.513 -0.216
 0.533 -0.041
 0.519 -0.231
 0.439 -0.363
 0.580 -0.467
 0.950 -0.570
 0.848 -0.358
 0.860 -0.235
 0.629 -0.235
 0.698 -0.274
 1.007 -0.599
 1.327 -0.808
 1.443 -0.605
 1.057 -0.359
 1.192 -0.387
 1.181 -0.398
 1.034 -0.469
 1.019 -0.406
 1.018 -0.365
 1.279 -0.470
 1.419 -0.225
 1.508 -0.095
 1.686  0.234
 1.404  0.502
 1.665  0.368
 1.934  0.270
 2.085  0.131
 2.210 -0.019
 2.419  0.020
 2.648 -0.128
 2.837 -0.041
 2.514 -0.026
 2.575 -0.283
 2.440 -0.277
 2.260 -0.041
 2.546 -0.088
 2.637 -0.060
 2.675  0.174
 2.604  0.328
 2.751  0.454
 2.863  0.329
 2.857  0.094
NaN   NaN
 0.922  0.281
 1.125  0.362
 1.198  0.089
 1.159  0.128
 1.355  0.008
 1.613  0.191
 1.776  0.369
 1.880  0.259
 1.931  0.480
 1.990  0.706
 1.997  0.861
 2.214  0.738
 2.117  0.516
 2.217  0.325
 2.041  0.541
 2.018  0.540
 2.261  0.556
 2.360  0.403
 2.175  0.441
 2.044  0.488
 2.169  0.432
 1.869  0.277
 1.965  0.267
 1.936  0.150
 1.709  0.303
 1.834  0.145
 1.718  0.013
 1.717  0.004
 1.913  0.121
 1.829  0.495
 1.676  0.636
 1.430  1.018
 1.543  0.976
 1.269  0.886
 1.356  0.884
 1.210  1.095
 1.436  1.258
 1.363  1.075
 1.457  0.825
 1.532  0.718
 1.424  0.470
 1.278  0.611
 1.042  0.772
 0.835  0.471
 0.867  0.530
 1.113  0.446
 1.171  0.606
 1.371  0.598
 1.537  0.607
 1.522  0.580
 1.705  0.656
NaN   NaN
 0.804  0.016
 0.739  0.368
 0.704  0.393
 0.266  0.669
 0.018  0.679
 0.215  0.750
 0.490  0.819
 0.668  0.569
 0.523  0.501
 0.647  0.276
 0.873  0.221
 0.908  0.388
 0.721  0.441
 0.651  0.412
 0.401  0.270
 0.467  0.246
 0.619  0.247
 0.563  0.303
 0.708  0.449
 0.463  0.700
 0.413  0.440
 0.264  0.395
-0.083  0.418
-0.477  0.148
-0.752  0.141
-0.556  0.021
-0.592 -0.089
-0.356 -0.195
-0.344 -0.330
-0.533 -0.185
-0.622 -0.188
-0.978 -0.170
-1.124 -0.159
-1.185 -0.089
-1.293 -0.156
-0.994 -0.264
-0.776 -0.356
-0.740 -0.184
-1.007 -0.195
-1.085  0.229
-1.468  0.000
-1.715  0.144
-1.773  0.171
-1.581 -0.155
-1.501 -0.290
-1.438  0.114
-1.816  0.205
-1.630  0.497
-1.648  0.277
-1.653  0.090
-1.623 -0.046
NaN   NaN
 0.246  0.021
 0.521 -0.006
 0.702 -0.141
 0.599 -0.451
 0.649 -0.466
 0.558 -0.581
 0.674 -0.553
 0.737 -0.253
 0.912 -0.311
 0.783 -0.516
 0.840 -0.455
 0.995 -0.273
 0.755 -0.083
 0.541  0.067
 0.328  0.093
 0.529  0.590
 0.545  0.802
 0.537  0.775
 0.620  0.785
 0.687  0.714
 0.822  0.485
 0.919  0.625
 0.837  0.708
 0.734  0.880
 0.902  0.640
 0.991  0.532
 1.220  0.806
 1.216  0.915
 0.966  1.061
 0.842  1.134
 0.753  1.193
 0.988  1.024
 0.743  0.647
 0.666  0.800
 0.711  0.908
 1.084  0.946
 1.155  1.018
 1.176  1.093
 1.414  1.114
 1.497  1.060
 1.719  0.891
 1.825  0.842
 1.950  0.733
 1.932  0.860
 1.813  0.598
 1.766  0.680
 1.747  0.395
 1.296  0.372
 1.336  0.490
 1.223  0.324
 1.231  0.236
NaN   NaN
 0.870  0.244
 0.908  0.327
 0.967  0.334
 1.124  0.407
 0.953  0.094
 1.076  0.343
 0.993  0.452
 0.952  0.331
 1.204  0.280
 1.018  0.501
 0.861  0.660
 0.780  0.620
 0.689  0.745
 0.908  0.587
 0.717  0.579
 0.774  0.748
 0.888  0.885
 0.868  1.245
 0.848  1.225
 0.936  1.340
 0.939  1.455
 1.012  1.439
 1.055  1.312
 1.200  1.559
 1.279  1.544
 1.593  1.618
 1.460  1.621
 1.529  1.514
 1.349  1.287
 1.566  1.675
 1.283  1.677
 0.937  2.012
 0.642  2.000
 0.741  1.888
 0.658  1.894
 0.836  1.754
 0.821  2.149
 0.976  2.219
 0.830  2.410
 0.838  2.208
 0.949  2.233
 0.782  2.472
 0.805  2.400
 0.393  2.168
 0.345  2.287
 0.436  2.407
 0.256  2.399
 0.295  2.513
 0.034  2.620
 0.013  2.678
 0.083  2.633
NaN   NaN
 0.354  0.717
 0.203  0.992
 0.329  0.882
 0.289  0.861
 0.248  0.606
 0.203  0.258
 0.157  0.259
-0.071  0.271
 0.050  0.287
 0.279  0.129
 0.364  0.229
 0.540  0.234
 0.463  0.272
 0.558  0.285
 0.561  0.340
 0.297  0.544
 0.457  0.589
 0.585  0.366
 0.706  0.426
 0.579  0.533
 0.533  0.502
 0.626  0.523
 0.722  0.716
 0.521  0.905
 0.544  0.836
 0.714  1.326
 0.746  1.357
 0.797  1.212
 0.946  1.308
 1.210  1.343
 1.496  1.207
 1.426  1.298
 1.465  1.760
 1.524  1.893
 1.680  1.841
 1.764  2.092
 1.744  2.237
 1.605  2.396
 1.581  2.159
 1.445  2.363
 1.425  2.250
 1.466  2.330
 1.455  1.901
 1.277  1.717
 0.905  1.956
 0.931  1.927
 0.639  1.700
 0.630  1.719
 0.751  2.015
 0.560  1.999
 0.644  2.260
NaN   NaN
 0.261  0.308
 0.456  0.284
 0.314  0.038
 0.185  0.103
 0.444  0.355
 0.672  0.018
 0.577  0.003
 0.655 -0.109
 0.867 -0.205
 0.901 -0.226
 1.036 -0.202
 1.216 -0.193
 1.099 -0.374
 1.070 -0.424
 1.120 -0.444
 1.096 -0.526
 1.306 -0.550
 1.353 -0.714
 1.269 -0.676
 1.177 -0.883
 1.004 -0.807
 1.080 -0.615
 1.067 -0.660
 1.183 -0.852
 1.034 -0.796
 1.206 -0.829
 1.152 -0.719
 1.015 -1.017
 1.000 -1.112
 1.110 -1.281
 1.221 -1.173
 1.039 -1.146
 1.158 -1.079
 1.000 -0.948
 1.095 -1.197
 1.030 -0.966
 0.983 -1.331
 0.703 -1.637
 0.878 -1.598
 0.950 -1.690
 1.024 -1.654
 1.072 -1.452
 1.128 -1.607
 1.211 -1.314
 0.972 -1.051
 1.202 -1.412
 0.946 -1.282
 1.031 -1.404
 0.736 -1.325
 0.789 -1.391
 1.007 -1.312
NaN   NaN
 0.949  0.047
 0.755  0.312
 0.451  0.295
 0.188  0.386
 0.260  0.600
 0.169  0.564
 0.189  0.470
-0.117  0.291
-0.472  0.119
-0.493  0.228
-0.453  0.147
-0.323  0.286
 0.068  0.096
 0.285  0.190
 0.114  0.436
 0.096  0.856
-0.186  0.803
-0.287  0.800
-0.192  0.846
 0.035  0.784
 0.265  1.021
 0.091  1.085
 0.127  1.186
 0.292  1.253
 0.334  1.015
 0.455  0.900
 0.365  0.917
 0.512  0.958
 0.416  1.263
 0.235  1.332
 0.376  1.295
 0.267  1.292
-0.046  1.239
 0.198  1.367
 0.281  1.456
 0.076  1.816
 0.290  1.932
 0.182  2.182
 0.015  2.331
-0.195  2.411
-0.075  2.338
-0.133  2.304
 0.049  2.230
-0.152  2.343
-0.062  2.241
 0.014  2.134
-0.211  2.262
-0.217  2.055
-0.577  1.771
-0.705  1.775
-0.737  1.825
NaN   NaN
 0.554  0.923
 0.445  0.966
 0.379  1.178
 0.598  1.049
 0.541  1.042
 0.603  1.022
 0.637  0.898
 0.649  1.076
 0.569  1.164
 0.706  1.050
 0.524  0.925
 0.377  1.149
 0.447  1.366
 0.308  1.435
 0.321  1.530
 0.281  1.630
-0.055  1.887
-0.175  2.190
 0.062  2.227
 0.251  2.332
-0.232  2.297
-0.023  2.542
 0.289  2.653
-0.003  2.600
-0.166  2.425
-0.146  2.355
-0.356  2.502
-0.304  2.694
-0.198  2.519
-0.023  2.818
 0.040  2.877
 0.084  3.135
-0.023  3.318
-0.053  3.573
-0.359  3.524
-0.466  3.032
-0.360  2.781
-0.371  2.757
-0.442  2.857
-0.429  2.994
-0.370  2.764
-0.385  2.816
-0.445  3.016
-0.647  3.136
-0.777  3.003
-1.172  2.759
-1.126  2.707
-1.147  2.716
-1.255  2.905
-1.432  2.969
-1.429  3.040
NaN   NaN
 0.300  0.314
 0.499  0.239
 0.574  0.285
 0.376  0.045
 0.522  0.137
 0.622  0.106
 0.679  0.043
 0.617  0.193
 0.359  0.188
 0.145  0.063
 0.411 -0.318
 0.495 -0.231
 0.400 -0.156
 0.345 -0.442
 0.272 -0.665
 0.222 -0.734
 0.093 -0.675
 0.469 -0.571
 0.325 -0.703
 0.175 -0.652
-0.115 -0.650
-0.428 -0.643
-0.391 -0.506
-0.274 -0.476
-0.063 -0.373
-0.067 -0.283
-0.239 -0.209
-0.181 -0.108
-0.085 -0.073
 0.204 -0.178
 0.345 -0.094
 0.221 -0.169
 0.023 -0.307
 0.133 -0.475
 0.268 -0.449
 0.385 -0.137
 0.275 -0.309
 0.247 -0.356
 0.327 -0.731
 0.276 -1.159
 0.512 -1.057
 0.251 -0.969
 0.268 -1.180
 0.297 -1.086
 0.251 -0.990
 0.166 -0.825
 0.258 -0.972
 0.057 -1.055
 0.301 -0.960
 0.251 -0.867
 0.114 -0.703
NaN   NaN
 0.296  0.118
 0.527  0.235
 0.675  0.102
 0.226  0.256
 0.300  0.340
 0.501  0.516
 0.326  0.655
 0.177  0.603
 0.368  0.767
 0.299  0.805
 0.184  0.948
 0.182  0.804
-0.051  0.818
-0.124  0.944
-0.155  0.889
-0.053  0.807
-0.028  0.882
 0.063  0.902
 0.233  0.732
 0.062  0.780
 0.194  0.786
 0.125  0.771
 0.138  0.758
 0.266  1.062
 0.298  0.973
 0.633  0.987
 0.713  1.195
 0.631  1.421
 0.614  1.448
 0.612  1.596
 0.639  1.815
 0.841  1.748
 0.821  1.917
 0.830  1.961
 0.776  2.083
 0.579  1.696
 0.558  1.803
 0.542  1.988
 0.802  1.920
 0.830  1.863
 0.811  1.727
 0.781  1.868
 0.813  1.997
 0.599  1.954
 0.796  2.274
 0.992  2.342
 1.175  2.376
 1.127  2.276
 1.263  2.314
 1.404  2.404
 1.446  2.474
NaN   NaN
 0.191  0.477
 0.126  0.285
-0.011  0.124
 0.153 -0.079
 0.425 -0.089
 0.606 -0.087
 0.624 -0.090
 0.400  0.040
 0.409  0.114
 0.615  0.121
 0.540  0.085
 0.471 -0.032
 0.442  0.017
 0.576 -0.253
 0.522 -0.362
 0.343 -0.051
 0.304 -0.111
 0.396 -0.413
 0.659 -0.327
 0.808 -0.179
 0.804 -0.339
 0.826 -0.390
 0.951 -0.553
 0.681 -0.284
 0.733 -0.324
 0.733 -0.100
 0.849 -0.283
 0.751 -0.108
 0.848 -0.242
 0.773 -0.292
 0.746 -0.465
 0.552 -0.583
 0.494 -0.776
 0.338 -0.681
 0.115 -0.773
 0.006 -0.920
-0.023 -1.205
-0.207 -1.303
-0.051 -1.320
 0.090 -1.360
 0.381 -1.326
 0.228 -1.190
 0.270 -1.205
 0.137 -1.051
 0.246 -1.124
 0.242 -0.941
 0.183 -1.100
-0.002 -0.968
-0.130 -0.941
-0.087 -0.923
 0.079 -1.047
NaN   NaN
 0.195  0.439
 0.233  0.393
 0.319  0.432
 0.200  0.719
 0.279  0.739
 0.258  0.748
 0.244  0.839
 0.446  1.025
 0.726  0.948
 0.644  1.085
 0.717  1.118
 0.788  1.210
 0.841  1.169
 0.823  1.131
 0.708  0.958
 0.903  0.892
 0.819  0.847
 0.622  0.966
 0.634  0.877
 0.753  0.814
 0.906  0.905
 0.697  0.817
 0.711  0.859
 0.629  0.971
 0.596  1.143
 0.385  0.875
 0.368  0.697
 0.177  0.805
 0.121  1.121
 0.027  0.893
 0.167  0.796
 0.134  0.979
-0.068  1.217
 0.051  1.088
-0.040  0.956
-0.073  0.505
-0.282  0.605
-0.266  0.770
-0.414  0.949
-0.106  1.003
 0.005  0.892
-0.281  0.695
 0.075  0.926
-0.030  0.978
-0.145  1.025
-0.281  1.210
-0.264  1.317
-0.481  1.497
-0.760  1.508
-1.056  1.379
-1.035  1.304
NaN   NaN
 0.436  0.878
 0.580  0.735
 0.572  0.787
 0.535  0.558
 0.549  0.696
 0.775  0.840
 0.973  0.826
 1.003  0.960
 1.281  1.017
 1.420  0.957
 1.399  1.188
 1.293  1.011
 1.270  0.791
 1.076  0.792
 1.215  0.680
 1.301  0.439
 1.186  0.540
 1.160  0.578
 1.169  0.497
 1.112  0.629
 1.145  0.616
 1.242  0.730
 1.203  0.414
 1.153  0.603
 1.178  0.651
 1.049  0.449
 0.846  0.592
 0.871  0.134
 0.776  0.097
 0.972  0.007
 0.882 -0.104
 0.699 -0.212
 0.774 -0.219
 0.739 -0.351
 0.660 -0.379
 0.652 -0.364
 0.611 -0.404
 0.610 -0.586
 0.685 -0.471
 0.574 -0.728
 0.473 -0.638
 0.593 -0.565
 0.639 -0.556
 0.665 -0.425
 0.840 -0.303
 0.790 -0.120
 0.683 -0.189
 0.540 -0.078
 0.561 -0.108
 0.364 -0.101
 0.116 -0.343
NaN   NaN
 0.802  0.537
 1.098  0.578
 1.530  0.775
 1.355  0.956
 1.384  0.902
 1.493  0.732
 1.528  0.644
 1.534  0.851
 1.809  0.725
 1.608  0.659
 1.472  0.491
 1.300  0.524
 1.294  0.476
 1.300  0.218
 1.213  0.027
 1.288  0.092
 1.484  0.274
 1.544  0.183
 1.638 -0.069
 1.774  0.087
 2.021  0.206
 2.003  0.497
 2.070  0.501
 2.127  0.548
 1.979  0.612
 1.879  0.632
 1.804  0.578
 2.032  0.555
 2.112  0.696
 2.027  0.973
 1.923  1.070
 1.620  1.051
 1.542  0.951
 1.702  0.827
 1.765  1.006
 1.728  1.295
 1.767  1.407
 1.816  1.501
 1.635  1.249
 1.555  1.172
 1.647  1.140
 1.616  1.305
 1.757  1.583
 1.872  1.924
 1.756  1.785
 1.594  1.907
 1.677  2.056
 1.594  2.137
 1.519  1.974
 1.612  2.188
 1.932  2.198
NaN   NaN
 0.539  0.257
 0.450 -0.008
 0.341  0.223
 0.241  0.079
 0.343  0.047
 0.442  0.052
 0.599 -0.027
 0.618  0.192
 0.593  0.322
 0.553  0.218
 0.461  0.032
 0.333  0.196
 0.340 -0.066
 0.241 -0.120
 0.329  0.056
 0.659  0.311
 0.672  0.048
 0.754  0.151
 0.610  0.320
 0.678  0.334
 0.772  0.537
 0.875  0.505
 1.090  0.476
 1.261  0.528
 1.269  0.382
 1.106  0.186
 1.321  0.233
 1.260 -0.144
 1.425 -0.240
 1.672 -0.174
 1.657 -0.411
 1.369 -0.453
 1.409 -0.306
 1.414 -0.317
 1.456 -0.374
 1.346 -0.140
 1.408 -0.419
 1.288 -0.603
 1.521 -0.815
 1.525 -1.016
 1.586 -0.725
 1.520 -0.566
 1.761 -0.537
 1.809 -0.551
 1.842 -0.389
 1.848 -0.375
 1.987 -0.198
 2.027 -0.502
 2.156 -0.467
 2.303 -0.539
 2.379 -0.634
NaN   NaN
 0.490  0.254
 0.232  0.203
 0.321  0.110
 0.116  0.362
 0.141  0.122
 0.273  0.209
 0.362  0.121
 0.077  0.013
-0.252  0.012
-0.194 -0.095
-0.016  0.111
 0.011 -0.032
-0.037 -0.068
 0.081 -0.161
 0.134 -0.194
 0.351 -0.178
 0.173 -0.178
 0.208  0.115
 0.042  0.115
-0.021  0.134
-0.092  0.078
-0.095 -0.206
-0.255 -0.038
-0.410 -0.065
-0.228 -0.100
-0.524 -0.176
-0.474 -0.072
-0.440 -0.073
-0.526  0.090
-0.462  0.129
-0.432  0.435
-0.192  0.224
-0.025  0.136
 0.147  0.087
 0.332  0.191
 0.353  0.356
 0.297  0.553
 0.056  0.563
 0.079  0.455
 0.143  0.400
 0.023  0.315
 0.162  0.363
-0.143  0.471
-0.045  0.140
 0.171  0.074
 0.090  0.017
 0.036  0.005
-0.013  0.021
-0.143 -0.336
 0.043 -0.160
-0.050  0.195
NaN   NaN
 0.735  0.134
 0.756 -0.249
 0.718 -0.272
 0.687 -0.235
 0.635 -0.328
 0.608 -0.645
 0.733 -0.595
 0.678 -0.540
 0.574 -0.802
 0.530 -0.856
 0.556 -1.080
 0.507 -1.130
 0.388 -1.288
 0.514 -1.271
 0.394 -1.234
 0.598 -1.427
 0.528 -1.166
 0.501 -0.940
 0.319 -1.129
 0.063 -1.270
 0.082 -1.105
 0.140 -0.836
 0.337 -0.802
 0.701 -0.761
 0.760 -0.398
 0.786 -0.350
 0.799 -0.308
 0.892 -0.419
 0.716 -0.181
 0.894 -0.339
 0.803 -0.378
 0.820 -0.188
 0.666 -0.244
 0.843 -0.230
 1.098 -0.210
 1.122 -0.112
 1.204 -0.227
 1.407 -0.233
 1.090 -0.203
 1.032 -0.275
 1.107 -0.299
 1.215 -0.190
 1.083 -0.189
 0.733  0.099
 0.405  0.085
 0.477  0.320
 0.507  0.359
 0.056  0.182
 0.163  0.099
 0.077 -0.099
 0.084  0.007
NaN   NaN
 0.885  0.626
 1.030  0.698
 0.961  0.749
 0.860  0.694
 0.508  0.836
 0.527  0.752
 0.665  0.832
 0.589  0.920
 0.596  0.909
 0.641  0.752
 0.633  0.857
 0.624  1.001
 0.611  1.102
 0.443  0.961
 0.480  0.961
 0.444  0.886
 0.784  0.809
 0.792  1.056
 0.970  1.056
 1.039  1.279
 1.273  1.467
 1.194  1.443
 1.033  1.346
 1.008  1.350
 1.123  1.316
 1.149  1.368
 1.014  1.424
 0.844  1.521
 0.824  1.730
 0.947  1.640
 0.934  1.682
 0.927  1.491
 0.840  1.501
 0.720  1.325
 0.851  0.848
 1.237  0.267
 1.269  0.378
 1.300  0.445
 0.958  0.327
 0.886  0.212
 0.988  0.383
 1.149  0.443
 1.015  0.621
 1.047  0.729
 0.968  0.622
 0.862  0.525
 0.726  0.606
 0.611  0.666
 0.416  0.695
 0.428  0.473
 0.627  0.393
NaN   NaN
 0.850  0.285
 0.764  0.134
 0.679  0.272
 0.727  0.254
 0.631  0.381
 0.724  0.473
 0.697  0.567
 0.783  0.522
 0.667  0.333
 0.503  0.289
 0.604  0.200
 0.725  0.140
 0.578 -0.233
 0.959 -0.157
 0.959 -0.325
 0.907 -0.544
 0.807 -0.664
 0.929 -0.536
 1.109 -0.619
 1.151 -0.573
 1.163 -0.582
 1.101 -0.428
 1.409 -0.464
 1.266 -0.551
 1.211 -0.566
 1.220 -0.497
 1.397 -0.579
 1.468 -0.775
 1.309 -0.779
 1.282 -0.821
 1.370 -0.830
 1.347 -0.720
 0.951 -0.607
 0.858 -0.785
 0.887 -0.425
 0.933 -0.296
 0.836 -0.462
 1.002 -0.299
 0.920 -0.284
 0.867 -0.388
 0.911 -0.387
 0.886 -0.335
 0.918 -0.193
 0.738  0.008
 0.584  0.306
 0.451  0.545
 0.615  0.525
 0.830  0.545
 0.983  0.242
 1.228  0.098
 1.105  0.117
NaN   NaN
 0.242  0.230
 0.446  0.187
 0.433  0.574
 0.485  0.414
 0.467  0.587
 0.557  0.784
 0.603  0.469
 0.711  0.582
 1.072  0.567
 0.996  0.251
 1.038  0.057
 0.558 -0.135
 0.234 -0.281
 0.125 -0.321
 0.231 -0.534
 0.039 -0.139
 0.182 -0.078
 0.106 -0.214
 0.196 -0.271
 0.153 -0.617
-0.012 -0.631
 0.209 -0.779
 0.439 -0.711
 0.625 -0.937
 0.778 -1.085
 0.642 -1.032
 0.733 -0.881
 0.844 -0.716
 0.934 -0.650
 0.830 -0.808
 0.651 -0.763
 0.956 -0.772
 1.026 -0.810
 1.301 -1.089
 1.268 -1.113
 1.540 -1.285
 1.472 -1.260
 1.703 -1.190
 1.688 -1.014
 1.817 -1.230
 1.834 -1.241
 2.135 -1.334
 2.027 -1.278
 1.739 -1.340
 1.694 -1.235
 1.735 -1.200
 1.940 -0.976
 1.930 -1.031
 1.840 -1.017
 1.813 -1.034
 1.621 -1.260
NaN   NaN
 0.848  0.561
 0.690  0.606
 0.605  0.543
 0.658  0.588
 0.792  0.474
 0.949  0.510
 0.763  0.182
 0.668  0.072
 0.661 -0.096
 0.612 -0.222
 0.675 -0.009
 0.611 -0.122
 0.606  0.085
 0.592  0.162
 0.754  0.298
 0.522  0.409
 0.480  0.626
 0.420  0.755
 0.721  0.621
 1.025  0.563
 1.119  0.396
 0.712  0.353
 0.784  0.402
 0.503  0.229
 0.501  0.190
 0.407  0.178
 0.360  0.118
 0.438  0.035
 0.418 -0.190
 0.537 -0.593
 0.420 -0.597
 0.650 -0.654
 0.700 -0.523
 0.678 -0.600
 0.852 -0.597
 0.669 -0.501
 0.736 -0.434
 0.769 -0.333
 0.680 -0.439
 0.827 -0.547
 0.880 -0.359
 0.672 -0.637
 0.608 -0.983
 0.559 -1.079
 0.439 -1.223
 0.417 -1.334
 0.358 -1.386
 0.320 -1.175
 0.625 -1.137
 0.823 -1.057
 0.711 -1.189
NaN   NaN
 0.743  0.771
 0.667  0.832
 0.808  0.903
 0.656  0.764
 0.706  0.811
 0.624  0.884
 0.654  0.951
 0.480  1.003
 0.711  0.833
 0.420  1.044
 0.628  1.164
 0.720  1.307
 0.795  1.499
 0.678  1.547
 0.715  1.227
 0.702  0.976
 0.989  0.844
 0.999  0.947
 0.819  0.848
 0.481  0.633
 0.598  0.587
 0.544  0.523
 1.013  0.535
 1.071  0.629
 0.783  0.409
 0.702  0.738
 0.812  0.757
 0.961  0.801
 0.850  0.767
 0.325  0.784
 0.470  0.902
 0.475  0.909
 0.605  0.563
 0.580  0.718
 0.456  0.710
 0.359  0.587
 0.221  0.311
 0.337  0.175
 0.339  0.136
 0.063  0.154
 0.187  0.174
-0.058  0.188
-0.290 -0.108
-0.311 -0.084
 0.002 -0.002
-0.116 -0.030
-0.206 -0.036
-0.455  0.011
-0.354  0.124
-0.236  0.043
-0.324  0.137
NaN   NaN
 0.421  0.545
 0.591  0.577
 0.540  0.668
 0.219  0.672
 0.294  0.735
 0.489  0.915
 0.693  0.870
 0.829  1.060
 0.649  0.731
 0.793  0.648
 1.134  0.615
 0.814  0.649
 0.925  0.844
 1.021  0.897
 0.870  0.917
 0.892  0.914
 0.860  0.579
 0.659  0.587
 0.873  0.704
 0.702  0.668
 0.753  0.733
 0.985  0.528
 0.962  0.737
 0.807  0.809
 0.839  1.053
 0.925  0.998
 0.807  1.096
 0.854  1.273
 0.729  1.440
 0.276  1.432
 0.325  1.368
 0.404  1.491
 0.464  1.628
 0.486  1.600
 0.615  1.598
 0.738  1.892
 0.730  1.820
 0.411  1.612
 0.363  1.425
 0.632  1.496
 0.646  1.352
 0.798  1.281
 0.790  1.284
 0.999  1.302
 0.942  1.381
 0.730  1.452
 0.823  1.412
 0.723  1.487
 0.648  1.868
 0.618  1.889
 0.587  1.960
NaN   NaN
 0.568  0.512
 0.452  0.555
 0.277  0.692
 0.671  0.715
 0.499  0.878
 0.535  0.761
 0.285  0.601
 0.191  0.788
 0.230  0.917
 0.160  0.817
 0.432  0.937
 0.377  0.932
 0.526  0.960
 0.880  1.120
 0.485  0.932
 0.653  0.829
 0.634  0.730
 0.591  0.718
 0.652  0.741
 0.597  0.863
 0.544  1.149
 0.595  1.115
 0.704  1.495
 0.576  1.575
 0.368  1.515
 0.389  1.500
 0.372  1.327
 0.531  1.224
 0.359  1.128
 0.248  1.044
 0.259  1.237
 0.270  1.104
 0.315  1.348
 0.537  1.281
 0.473  1.220
 0.654  1.356
 0.820  1.232
 0.890  1.348
 0.970  1.479
 1.271  1.166
 1.339  1.217
 1.120  1.332
 1.246  1.497
 1.240  1.390
 1.296  1.232
 1.421  1.278
 1.531  1.166
 1.565  1.209
 1.685  1.246
 1.583  1.267
 1.648  1.270
NaN   NaN
 0.080  0.139
 0.302  0.160
 0.132  0.103
 0.394  0.209
 0.107  0.055
 0.399  0.301
 0.532  0.371
 0.531  0.103
 0.436  0.189
 0.306  0.086
 0.019  0.113
-0.160 -0.043
 0.039  0.091
 0.011 -0.173
 0.086 -0.344
 0.233 -0.320
 0.037 -0.287
-0.148 -0.305
-0.144 -0.394
-0.099 -0.451
-0.027 -0.443
 0.024 -0.619
 0.269 -0.738
 0.242 -0.571
 0.396 -0.705
 0.465 -0.662
 0.326 -0.853
 0.300 -0.893
 0.343 -0.744
 0.192 -0.855
 0.205 -0.808
 0.027 -0.746
 0.352 -0.781
 0.212 -0.992
 0.295 -1.088
 0.611 -0.847
 0.701 -0.817
 0.747 -0.685
 0.917 -0.604
 0.984 -0.839
 1.235 -0.783
 1.062 -1.002
 1.192 -0.796
 1.128 -0.752
 1.147 -0.896
 0.859 -0.789
 1.018 -0.642
 0.886 -0.575
 1.231 -0.503
 1.196 -0.438
 1.214 -0.467
NaN   NaN
 0.298  0.813
 0.271  1.002
 0.291  0.915
 0.326  0.896
 0.317  0.595
 0.261  0.523
 0.156  0.550
 0.004  0.479
-0.016  0.482
 0.088  0.669
-0.077  0.714
-0.216  0.652
-0.231  0.839
-0.175  0.658
-0.159  0.719
-0.100  0.787
-0.120  1.054
-0.176  1.162
-0.205  1.064
 0.030  1.342
-0.012  1.383
-0.041  1.337
-0.100  1.231
-0.095  1.387
-0.221  1.587
 0.073  1.601
 0.134  1.376
 0.387  1.553
 0.330  1.644
 0.510  1.680
 0.121  1.982
 0.028  2.050
-0.004  2.099
 0.016  2.170
-0.113  2.143
 0.048  2.207
-0.032  2.382
 0.112  2.470
-0.047  2.469
-0.029  2.529
-0.027  2.229
 0.011  1.882
-0.092  1.675
-0.071  1.538
 0.028  1.420
 0.260  1.466
 0.212  1.337
 0.039  1.528
-0.088  1.517
-0.264  1.672
-0.023  1.514
NaN   NaN
 0.867  0.643
 0.989  0.793
 1.250  1.016
 1.410  1.147
 1.703  1.156
 1.735  0.969
 1.801  0.639
 1.872  0.587
 1.786  0.474
 1.718  0.482
 1.731  0.738
 1.647  0.619
 1.532  0.469
 1.798  0.632
 1.865  0.555
 1.918  0.393
 1.870  0.701
 1.754  0.523
 1.604  0.669
 1.595  0.774
 1.577  0.502
 1.622  0.447
 1.897  0.648
 2.254  0.582
 2.187  0.545
 2.195  0.628
 2.319  0.353
 2.353  0.310
 2.673  0.188
 2.675  0.122
 2.512  0.395
 2.595  0.693
 2.875  0.540
 3.111  0.223
 3.050  0.453
 2.899  0.248
 2.781  0.297
 2.691  0.221
 2.682 -0.020
 2.953 -0.184
 2.837 -0.565
 2.689 -0.832
 2.824 -0.779
 2.791 -0.788
 2.482 -1.013
 2.546 -0.837
 2.577 -0.378
 2.714 -0.422
 2.671 -0.339
 2.721 -0.043
 2.958  0.042
NaN   NaN
 0.091  0.723
 0.194  0.670
 0.277  0.599
 0.434  0.681
 0.675  0.748
 0.987  0.925
 0.769  0.990
 0.964  0.952
 1.279  0.517
 1.040  0.658
 0.931  0.562
 0.930  0.571
 1.011  0.671
 1.235  0.798
 1.067  0.894
 1.025  0.841
 0.817  0.912
 0.538  0.995
 0.576  1.182
 0.650  1.261
 0.580  1.345
 0.530  1.362
 0.186  1.356
 0.310  1.300
 0.369  1.161
 0.414  1.216
 0.330  1.344
 0.208  1.258
 0.157  1.231
 0.081  1.253
 0.025  1.449
 0.185  1.527
 0.175  1.496
 0.256  1.280
 0.274  1.250
 0.228  1.193
 0.346  1.208
 0.287  1.137
 0.250  1.224
-0.059  1.114
-0.134  1.300
-0.030  1.185
-0.143  1.115
-0.145  1.575
-0.276  1.482
-0.531  1.600
-0.447  1.565
-0.292  1.440
-0.334  1.509
-0.001  1.454
 0.054  1.264
NaN   NaN
 0.032  0.102
 0.195  0.101
 0.211  0.048
-0.003 -0.007
-0.052  0.195
-0.091 -0.086
-0.188 -0.018
-0.063 -0.034
 0.088 -0.062
 0.416 -0.171
 0.589 -0.209
 0.732 -0.408
 0.615 -0.859
 0.633 -0.643
 0.569 -0.451
 0.621 -0.488
 0.868 -0.679
 0.943 -0.641
 0.948 -0.554
 1.011 -0.632
 1.083 -0.311
 1.137 -0.062
 1.468 -0.159
 1.493 -0.092
 0.954 -0.260
 0.974 -0.220
 0.900 -0.015
 0.990 -0.204
 1.254  0.165
 1.251  0.232
 1.367  0.138
 1.326  0.030
 1.414  0.181
 1.562  0.025
 1.605  0.097
 1.578  0.333
 1.768  0.217
 1.423  0.143
 1.268  0.176
 1.282 -0.018
 1.201 -0.098
 1.192 -0.318
 1.063  0.082
 1.038  0.289
 1.175  0.224
 1.372  0.317
 1.545  0.303
 1.647  0.124
 1.759  0.249
 1.928  0.297
 1.955 -0.177
NaN   NaN
 0.552  0.700
 0.951  0.610
 1.258  0.498
 1.019  0.484
 0.735  0.479
 0.597  0.646
 0.420  0.565
 0.800  0.634
 0.800  0.336
 0.980  0.487
 0.941  0.488
 1.110  0.632
 1.183  0.967
 1.185  0.887
 1.305  0.613
 1.356  0.408
 1.705  0.489
 1.868  0.460
 1.840  0.248
 1.868  0.157
 1.584  0.359
 1.293  0.341
 1.533  0.133
 1.417  0.234
 1.383  0.234
 1.326  0.438
 1.373  0.544
 1.400  0.561
 1.364  0.567
 1.288  0.951
 1.341  0.927
 1.587  0.901
 1.685  0.839
 1.334  0.646
 1.274  0.558
 0.825  0.524
 0.466  0.383
 0.374  0.639
 0.275  0.754
 0.433  0.850
 0.518  0.734
 0.511  0.791
 0.447  0.657
 0.360  0.349
 0.417  0.057
 0.267 -0.150
 0.146 -0.009
 0.372 -0.172
 0.432 -0.308
 0.326 -0.156
 0.394 -0.183
NaN   NaN
 0.828  0.834
 0.779  0.846
 0.704  0.839
 0.857  0.811
 0.881  0.911
 0.857  0.889
 0.834  1.008
 0.677  0.913
 0.479  0.964
 0.661  0.992
 0.417  1.241
 0.321  1.441
 0.393  1.541
 0.401  1.191
 0.556  1.246
 0.433  1.232
 0.689  1.113
 0.624  1.223
 0.414  1.383
 0.568  1.444
 0.650  1.474
 0.929  1.735
 1.209  1.650
 1.089  1.798
 1.012  1.624
 1.032  1.480
 1.030  1.493
 1.121  1.509
 0.902  1.343
 1.060  1.401
 1.089  1.323
 1.021  1.396
 0.905  1.564
 0.810  1.554
 0.953  1.594
 1.079  1.541
 1.250  1.698
 1.074  1.620
 0.997  1.217
 0.884  1.129
 0.778  1.202
 0.569  1.434
 0.844  1.185
 0.876  1.358
 0.651  1.203
 0.586  1.059
 0.752  1.053
 0.893  1.438
 0.647  1.250
 0.534  1.159
 0.552  1.066
NaN   NaN
 0.780  0.920
 1.013  0.856
 0.881  0.871
 0.747  0.800
 0.785  0.996
 0.937  0.988
 1.245  1.014
 1.536  0.891
 1.662  1.212
 1.491  0.916
 1.539  0.977
 1.587  1.088
 1.463  0.955
 1.299  0.863
 1.288  1.193
 1.163  1.140
 1.157  1.417
 1.145  1.611
 0.928  1.457
 1.148  1.584
 1.509  1.652
 1.642  1.516
 1.735  1.917
 1.697  2.124
 1.788  2.036
 1.958  1.826
 2.051  1.690
 1.964  1.843
 1.954  1.763
 1.805  1.908
 1.582  1.746
 1.729  1.769
 1.845  1.763
 1.506  2.032
 1.738  1.961
 1.816  2.085
 1.674  2.198
 1.566  2.022
 1.587  1.654
 1.642  1.684
 1.370  1.702
 1.246  1.812
 1.376  1.787
 1.633  1.795
 1.869  1.912
 1.771  1.784
 1.914  1.747
 1.838  1.723
 1.709  1.778
 1.527  1.577
 1.572  1.709
NaN   NaN
 0.295  0.350
 0.252  0.228
 0.289  0.362
-0.108  0.396
-0.026  0.180
 0.015  0.115
 0.228  0.178
 0.250  0.282
 0.199  0.466
 0.110  0.266
 0.022  0.198
 0.180  0.321
-0.024  0.342
 0.170  0.499
 0.315  0.555
 0.325  0.613
 0.420  0.565
 0.376  0.658
 0.424  0.573
 0.298  0.611
 0.279  0.535
 0.349  0.479
 0.523  0.699
 0.608  0.807
 0.587  0.821
 0.836  0.936
 0.916  0.859
 0.816  1.157
 0.704  1.149
 0.455  1.413
 0.378  1.657
 0.613  1.661
 0.662  1.667
 0.680  1.668
 0.575  1.547
 0.565  1.451
 0.708  1.383
 0.754  1.200
 0.630  1.034
 0.529  0.770
 0.685  0.630
 0.659  0.587
 0.468  0.563
 0.125  0.432
 0.152  0.189
-0.125  0.389
 0.279  0.073
 0.048  0.229
 0.068  0.350
 0.426  0.348
 0.352  0.447
NaN   NaN
 0.531  0.735
 0.357  0.824
 0.529  0.833
 0.265  0.937
 0.254  0.811
 0.354  0.866
 0.112  0.639
 0.259  0.714
 0.143  0.868
 0.094  0.817
-0.005  1.128
 0.285  1.219
 0.241  1.164
 0.162  1.199
 0.190  0.934
 0.191  0.779
 0.267  0.906
 0.250  0.978
 0.090  0.756
-0.153  0.620
 0.124  0.486
 0.171  0.416
 0.240  0.427
 0.381  0.809
 0.487  0.747
 0.356  0.894
 0.460  0.780
 0.515  0.784
 0.442  1.013
 0.659  0.877
 0.338  0.854
 0.193  0.776
 0.081  0.763
-0.022  0.862
-0.150  0.514
-0.271  0.381
-0.314  0.582
 0.016  0.806
-0.018  0.919
 0.182  1.042
 0.145  0.866
 0.318  1.018
 0.141  0.624
 0.122  0.421
 0.161  0.312
 0.452  0.704
 0.292  0.809
 0.074  0.596
 0.130  0.120
 0.009  0.226
 0.147  0.164
NaN   NaN
 0.204  0.722
 0.243  0.709
 0.287  0.905
 0.172  0.919
 0.036  1.172
-0.211  1.323
-0.106  1.294
-0.219  1.581
-0.177  1.448
-0.203  1.348
-0.456  1.291
-0.402  1.638
-0.540  1.684
-0.541  1.601
-0.853  1.586
-0.881  1.729
-0.977  1.675
-0.935  1.725
-1.051  1.669
-1.060  1.866
-1.027  1.723
-1.290  1.366
-1.215  1.381
-1.272  1.440
-1.002  1.421
-1.163  1.540
-1.095  1.437
-1.000  1.317
-1.049  1.113
-1.176  1.422
-1.201  1.441
-1.352  1.209
-1.296  1.273
-1.420  1.277
-1.389  1.311
-1.418  1.257
-1.475  1.378
-1.435  1.396
-1.489  1.077
-1.272  0.945
-1.300  1.094
-1.424  0.834
-1.530  0.976
-1.500  0.604
-1.570  0.667
-1.717  0.814
-1.632  0.865
-1.502  1.021
-1.630  0.745
-1.542  0.800
-1.663  0.808
NaN   NaN
 0.720  0.198
 0.577  0.009
 0.423 -0.124
 0.503  0.197
 0.381  0.487
 0.365  0.774
 0.391  0.735
 0.307  0.495
 0.167  0.568
 0.466  0.391
 0.513  0.253
 0.620  0.086
 0.811  0.055
 0.925  0.138
 0.786  0.015
 0.752 -0.192
 0.589 -0.224
 0.786 -0.391
 0.602 -0.600
 0.729 -0.441
 0.714 -0.372
 0.731 -0.412
 0.685 -0.349
 0.822 -0.503
 0.891 -0.579
 1.011 -0.598
 1.115 -0.477
 0.923 -0.303
 0.871 -0.519
 0.922 -0.339
 0.727 -0.466
 1.015 -0.471
 0.938 -0.356
 1.077 -0.189
 1.039 -0.090
 1.267  0.385
 1.190  0.339
 1.129  0.391
 1.063  0.443
 1.171  0.582
 1.127  0.671
 1.214  0.812
 0.992  0.586
 0.882  0.307
 0.975  0.162
 1.457  0.078
 1.522  0.227
 1.159  0.436
 1.056  0.546
 0.936  0.604
 0.983  0.542
NaN   NaN
 0.372  0.508
 0.685  0.616
 0.652  0.642
 0.387  0.525
 0.456  0.682
 0.456  0.805
 0.565  0.526
 0.634  0.472
 0.670  0.605
 0.646  0.266
 0.600  0.370
 0.380  0.263
 0.287  0.237
 0.306  0.163
 0.317  0.104
 0.280  0.219
 0.589  0.282
 0.696  0.113
 0.877  0.183
 1.043  0.271
 0.910  0.380
 1.203  0.387
 1.349  0.450
 1.625  0.627
 1.958  0.793
 1.897  0.819
 1.663  0.962
 1.437  0.722
 1.439  0.703
 1.231  0.641
 1.364  0.709
 1.467  0.642
 1.462  0.953
 1.351  1.035
 1.425  1.311
 1.516  1.399
 1.637  1.339
 1.648  1.267
 1.468  1.343
 1.405  1.178
 1.183  1.338
 0.910  1.398
 1.058  1.270
 0.704  1.432
 0.733  1.330
 0.907  1.210
 0.853  1.421
 0.796  1.510
 1.113  1.550
 0.885  1.688
 0.921  1.563
NaN   NaN
 0.305  0.092
-0.128  0.101
-0.299  0.108
 0.018  0.197
 0.150  0.398
 0.139  0.363
 0.113  0.412
 0.142  0.666
 0.047  0.573
 0.122  0.620
 0.131  0.836
 0.045  0.709
 0.241  1.025
 0.458  0.887
 0.463  1.333
 0.535  1.564
 0.716  1.448
 0.908  1.374
 0.747  1.213
 0.762  1.412
 0.651  1.451
 0.745  1.399
 0.886  1.432
 1.070  1.722
 1.218  1.788
 1.181  1.908
 1.203  1.995
 1.348  1.811
 1.459  1.671
 1.444  1.564
 1.454  1.489
 1.431  1.537
 1.499  1.625
 1.780  1.920
 1.733  1.771
 1.713  2.090
 1.481  2.149
 1.799  2.186
 1.864  2.081
 1.823  1.867
 2.074  1.868
 2.259  1.712
 2.210  1.851
 2.081  1.797
 1.963  1.702
 2.005  1.675
 2.073  1.641
 2.028  1.428
 1.844  1.364
 1.822  1.355
 1.740  1.542
NaN   NaN
 0.385  0.870
 0.479  1.038
 0.540  0.878
 0.582  0.917
 0.611  0.880
 0.361  1.125
 0.573  1.069
 0.729  0.901
 0.541  0.853
 0.312  0.905
 0.167  0.640
 0.078  0.542
 0.021  0.696
-0.029  0.625
-0.216  0.817
-0.088  0.679
-0.164  0.823
-0.221  0.492
-0.164  0.728
-0.029  0.779
-0.087  0.696
 0.131  0.729
 0.339  0.668
 0.681  0.515
 0.735  0.788
 0.715  0.600
 1.101  0.765
 1.112  0.469
 1.145  0.362
 0.899  0.269
 0.906  0.238
 0.977  0.077
 1.032  0.112
 1.007  0.099
 1.112  0.026
 1.042  0.370
 0.759  0.567
 0.543  0.699
 0.398  0.824
 0.409  0.774
 0.372  0.817
 0.491  0.865
 0.294  0.806
 0.386  0.749
 0.442  0.787
 0.414  0.709
 0.219  0.642
 0.207  0.901
 0.363  1.030
 0.580  1.142
 0.608  1.335
NaN   NaN
 0.014  0.022
-0.186  0.070
-0.107  0.216
-0.195  0.292
-0.200  0.483
-0.248  0.272
-0.222  0.257
-0.146  0.143
-0.164  0.038
-0.115  0.311
-0.071  0.076
-0.184 -0.144
-0.158  0.035
-0.341 -0.141
-0.429 -0.125
-0.506 -0.063
-0.445 -0.179
-0.541 -0.328
-0.376 -0.366
-0.393 -0.549
-0.579 -0.503
-0.803 -0.303
-0.676 -0.048
-0.385 -0.034
-0.548 -0.192
-0.588  0.010
-0.383 -0.030
-0.525 -0.135
-0.615 -0.201
-0.510 -0.198
-0.610 -0.109
-0.569 -0.081
-0.396 -0.042
-0.497  0.044
-0.477  0.470
-0.445  0.419
-0.644  0.500
-0.483  0.302
-0.518  0.367
-0.459  0.383
-0.645  0.335
-0.566  0.110
-0.521 -0.036
-0.530  0.165
-0.458  0.229
-0.340  0.328
-0.328  0.410
-0.219  0.550
-0.055  0.313
-0.149  0.357
-0.306  0.461
NaN   NaN
 0.689  0.839
 0.626  0.718
 0.487  0.801
 0.476  1.091
 0.472  1.080
 0.524  1.198
 0.371  1.479
 0.290  0.890
 0.559  0.632
 0.667  0.175
 0.890 -0.058
 1.157 -0.268
 1.086 -0.371
 0.958 -0.400
 0.918 -0.028
 1.137  0.168
 1.118  0.169
 1.146  0.201
 0.834  0.275
 0.954  0.129
 0.919  0.474
 1.073  0.275
 1.150  0.040
 1.089 -0.064
 1.073 -0.173
 0.882 -0.402
 1.085 -0.291
 1.421 -0.272
 1.465 -0.191
 1.382 -0.259
 1.329 -0.228
 1.187 -0.094
 1.110 -0.301
 1.094 -0.340
 1.275 -0.555
 1.312 -0.260
 1.274 -0.367
 1.119 -0.393
 0.913 -0.485
 0.929 -0.623
 0.973 -0.657
 0.816 -0.689
 0.814 -0.551
 0.812 -0.530
 0.886 -0.837
 1.108 -0.835
 1.418 -0.944
 1.596 -1.225
 1.371 -1.215
 1.029 -0.797
 1.211 -1.003
NaN   NaN
 0.371  0.543
 0.630  0.682
 0.423  0.729
 0.606  0.619
 0.559  0.475
 0.774  0.360
 0.926  0.670
 0.847  0.790
 0.811  0.766
 0.846  0.791
 0.622  0.966
 0.596  1.176
 0.670  1.188
 0.410  1.068
 0.603  1.011
 0.683  0.975
 0.794  0.992
 0.489  0.877
 0.625  0.797
 0.678  0.694
 0.987  0.758
 0.949  0.596
 1.335  0.673
 1.215  0.877
 0.978  0.967
 1.008  0.638
 0.965  0.734
 1.161  0.811
 1.037  0.897
 1.035  0.539
 0.913  0.942
 0.809  1.072
 1.002  1.130
 1.059  1.017
 1.150  1.044
 1.293  1.167
 1.046  1.115
 0.855  1.240
 0.940  1.308
 0.914  1.551
 0.860  1.334
 1.012  1.596
 1.115  1.578
 1.096  1.486
 1.305  1.852
 1.009  1.787
 0.924  1.956
 0.991  1.936
 0.812  1.891
 0.977  1.419
 1.114  1.224
NaN   NaN
 0.962  0.543
 0.847  0.695
 0.688  0.653
 0.892  0.363
 0.934  0.274
 1.071  0.418
 1.163  0.440
 1.292  0.325
 0.969  0.277
 1.050  0.322
 0.705  0.374
 0.675  0.203
 0.843  0.197
 1.035  0.165
 0.874  0.181
 0.876  0.245
 0.765  0.236
 0.718  0.385
 0.879  0.455
 0.943  0.665
 0.883  0.741
 1.004  0.375
 0.892  0.309
 0.572  0.388
 0.486  0.146
 0.546  0.035
 0.332  0.096
 0.553  0.131
 0.399  0.051
 0.347 -0.062
 0.160 -0.068
 0.261 -0.027
 0.156 -0.148
 0.279 -0.276
 0.347 -0.453
 0.384 -0.328
 0.669 -0.209
 0.799 -0.273
 0.530 -0.527
 0.410 -0.663
 0.628 -0.636
 0.381 -0.582
 0.517 -0.370
 0.580 -0.435
 0.327 -0.379
 0.503 -0.156
 0.566 -0.080
 0.526 -0.176
 0.540  0.085
 0.331  0.123
 0.324 -0.004
NaN   NaN
 0.045  0.752
 0.101  0.769
 0.161  0.698
 0.366  0.721
 0.561  0.610
 0.635  0.283
 0.505  0.221
 0.607 -0.035
 0.376  0.224
 0.505 -0.093
 0.460 -0.088
 0.656 -0.219
 0.288 -0.430
 0.524 -0.609
 0.597 -0.539
 0.797 -0.420
 0.520 -0.232
 0.430 -0.105
 0.541  0.029
 0.515 -0.112
 0.526  0.093
 0.632 -0.029
 0.715 -0.336
 0.828 -0.513
 0.894 -0.488
 0.582 -0.389
 0.664 -0.466
 0.558 -0.408
 0.753 -0.397
 0.615 -0.731
 0.719 -0.524
 0.513 -0.777
 0.585 -0.616
 0.666 -0.680
 0.893 -0.909
 1.012 -0.768
 0.729 -0.689
 0.877 -0.452
 0.634 -0.617
 0.649 -0.830
 0.737 -0.734
 0.646 -0.495
 0.467 -0.451
 0.528 -0.671
 0.257 -0.612
-0.090 -0.555
-0.169 -0.342
-0.264 -0.296
-0.088 -0.419
 0.074 -0.390
 0.085 -0.388
NaN   NaN
 0.013  0.949
-0.101  0.800
-0.153  0.607
-0.390  0.665
-0.283  0.551
-0.237  0.409
-0.611  0.495
-0.530  0.701
-0.731  0.378
-0.488  0.131
-0.582  0.009
-0.687 -0.059
-0.577  0.226
-0.423  0.216
-0.230  0.468
-0.343  0.403
-0.220  0.467
-0.027  0.688
-0.061  0.611
-0.076  0.584
 0.039  0.808
 0.104  0.872
 0.197  0.863
 0.188  0.829
 0.425  0.883
 0.575  0.668
 0.696  0.692
 0.761  0.569
 0.617  0.784
 0.532  0.592
 0.624  0.431
 0.543  0.593
 0.601  0.635
 0.528  0.382
 0.706  0.289
 0.778  0.209
 0.803  0.053
 0.870  0.089
 0.963  0.083
 1.053  0.081
 0.934  0.225
 0.798  0.171
 0.861  0.153
 1.082  0.237
 0.899  0.307
 0.815  0.148
 0.901  0.097
 0.642  0.052
 0.611  0.281
 1.008  0.258
 1.331  0.569
NaN   NaN
 0.760  0.966
 0.496  0.943
 0.748  1.258
 0.788  1.274
 0.528  1.367
 0.578  1.269
 0.683  1.375
 0.554  1.360
 0.418  1.150
 0.391  1.189
 0.387  1.219
 0.660  1.152
 0.647  1.101
 0.466  0.851
 0.349  0.325
 0.488  0.293
 0.332  0.503
 0.591  0.579
 0.485  0.606
 0.403  0.810
 0.405  0.712
 0.279  0.639
 0.202  0.982
 0.460  0.885
 0.502  0.988
 0.692  1.275
 0.948  1.231
 0.987  1.152
 1.127  1.221
 1.356  0.932
 1.330  1.069
 1.233  1.153
 0.931  1.172
 1.020  1.342
 0.808  1.347
 0.888  1.374
 0.863  1.337
 0.888  1.479
 0.791  1.656
 0.566  1.711
 0.817  1.696
 0.756  1.790
 0.571  1.802
 0.852  1.797
 0.899  1.940
 0.808  1.821
 0.567  1.943
 0.352  2.190
 0.244  2.268
 0.225  2.201
 0.246  2.271
NaN   NaN
 0.038  0.816
 0.269  0.882
 0.432  0.922
 0.465  1.063
 0.489  1.277
 0.713  1.210
 0.624  1.244
 0.544  1.371
 0.531  1.624
 0.836  1.529
 0.840  1.424
 0.727  1.358
 0.349  1.487
-0.041  1.866
-0.227  1.601
-0.301  1.916
-0.110  1.916
-0.164  1.985
-0.090  2.094
-0.092  2.181
-0.008  2.272
 0.123  2.272
 0.293  2.261
 0.193  2.414
 0.182  2.167
 0.075  2.076
 0.057  1.916
 0.066  2.054
 0.280  2.261
 0.016  2.239
-0.157  2.294
-0.456  2.271
-0.548  2.435
-0.963  2.451
-0.719  2.458
-0.958  2.478
-1.018  2.627
-0.997  2.629
-1.087  2.256
-1.044  2.171
-1.064  2.148
-1.512  2.033
-1.299  2.207
-1.358  2.273
-1.205  2.347
-1.211  2.359
-1.389  2.214
-1.324  2.345
-1.459  2.398
-1.537  2.329
-1.538  2.196
NaN   NaN
 0.819  0.124
 0.756  0.071
 1.008  0.124
 0.731  0.204
 0.902  0.514
 0.955  0.416
 0.634  0.530
 0.427  0.588
 0.117  0.404
 0.223  0.368
 0.143  0.383
 0.275  0.280
 0.586  0.310
 0.796  0.236
 0.667  0.315
 0.611  0.426
 0.609  0.236
 0.289  0.284
 0.214  0.194
 0.293  0.112
 0.235  0.009
 0.669 -0.032
 0.508 -0.136
 0.225  0.143
 0.100 -0.086
 0.271  0.081
 0.161 -0.006
 0.354  0.126
 0.604  0.121
 0.332  0.224
 0.418 -0.080
 0.280  0.031
-0.064 -0.054
 0.130 -0.088
 0.067 -0.155
 0.050 -0.223
 0.025 -0.542
-0.111 -0.652
-0.363 -0.580
-0.255 -0.542
-0.456 -0.646
-0.741 -0.516
-0.412 -0.232
-0.320  0.164
-0.348  0.071
-0.234  0.063
 0.197  0.352
 0.267  0.521
 0.391  0.660
 0.245  0.725
 0.490  0.813
NaN   NaN
 0.765  0.570
 0.902  0.417
 0.900  0.388
 1.100  0.264
 1.318  0.143
 1.328  0.384
 1.556  0.655
 1.246  0.653
 1.447  0.443
 1.364  0.310
 1.067  0.230
 1.186  0.155
 1.182 -0.014
 1.144 -0.087
 1.277  0.020
 1.196  0.319
 1.177  0.424
 1.087  0.385
 1.067  0.502
 0.835  0.828
 0.802  0.697
 0.779  0.720
 0.614  0.748
 0.856  0.819
 0.667  0.891
 0.532  1.033
 0.673  1.003
 0.670  1.115
 0.985  1.075
 0.946  1.104
 0.999  1.346
 1.048  1.367
 1.152  1.479
 1.251  1.600
 1.082  1.483
 1.202  1.438
 1.170  1.260
 1.334  1.064
 1.182  1.034
 1.375  1.081
 1.329  1.030
 1.443  1.276
 1.019  1.501
 0.855  1.357
 0.881  1.324
 1.013  1.474
 0.855  1.393
 1.116  1.467
 1.114  1.369
 1.181  1.124
 1.169  1.229
NaN   NaN
 0.672  0.890
 0.676  0.883
 0.692  0.789
 0.814  0.926
 1.091  0.908
 1.239  0.860
 1.360  1.090
 1.524  1.327
 1.525  1.447
 1.739  1.588
 1.813  1.473
 1.849  1.570
 1.805  1.656
 1.812  1.716
 1.773  1.779
 1.483  1.661
 1.435  1.762
 1.555  1.778
 1.592  1.839
 1.655  1.731
 1.618  1.656
 1.706  1.505
 1.726  1.548
 1.668  1.453
 1.659  1.657
 1.757  1.663
 2.025  1.868
 2.288  1.644
 2.364  1.596
 2.220  1.670
 2.191  1.286
 1.934  1.197
 1.873  1.108
 1.730  1.023
 1.719  1.238
 1.629  1.271
 1.601  1.269
 1.539  1.189
 1.564  1.313
 1.562  1.438
 1.372  1.503
 1.466  1.563
 1.455  1.594
 1.639  1.544
 1.474  1.490
 1.531  1.286
 1.459  1.205
 1.459  1.317
 1.422  1.013
 1.629  1.032
 1.587  1.070
NaN   NaN
 0.106  0.948
 0.078  0.620
 0.274  0.940
 0.085  1.198
 0.066  1.095
 0.037  0.582
-0.060  0.828
-0.190  0.803
-0.030  0.779
-0.116  0.569
-0.061  0.580
-0.206  0.454
-0.152  0.061
-0.267  0.274
 0.088  0.210
 0.127  0.355
-0.001  0.357
-0.085  0.524
-0.111  0.658
-0.182  0.777
-0.241  0.717
-0.170  0.806
-0.116  0.979
 0.072  0.834
-0.309  1.140
-0.034  1.368
 0.113  1.662
 0.077  1.874
 0.229  1.908
 0.185  1.795
-0.219  2.092
-0.225  2.072
-0.272  2.208
-0.284  2.355
-0.241  2.453
-0.251  2.354
-0.088  2.232
 0.271  2.217
 0.250  2.567
 0.232  2.635
 0.182  2.551
 0.291  2.392
 0.268  2.398
 0.313  2.440
 0.187  2.395
 0.013  2.333
-0.055  2.505
-0.138  2.263
-0.075  2.214
-0.034  2.134
 0.010  2.033
NaN   NaN
 0.361  0.098
 0.328  0.356
 0.388  0.305
 0.450  0.180
 0.264  0.101
 0.306  0.304
 0.146  0.380
 0.218  0.512
 0.617  0.828
 0.339  1.125
 0.115  0.819
 0.366  0.855
 0.543  0.761
 0.593  0.877
 0.607  0.855
 0.736  0.882
 0.413  0.951
 0.373  1.127
 0.396  1.121
 0.331  1.196
 0.328  1.299
 0.387  1.643
 0.439  1.625
 0.330  1.296
 0.307  1.291
 0.473  1.140
 0.474  1.150
 0.421  0.950
 0.638  0.928
 0.678  0.986
 0.766  0.917
 0.782  0.845
 1.012  0.475
 1.050  0.215
 0.964  0.047
 0.738  0.004
 0.747 -0.166
 0.816 -0.253
 0.867 -0.282
 0.630 -0.327
 0.646 -0.421
 0.602 -0.316
 0.656 -0.344
 0.751 -0.545
 0.667 -0.538
 0.603 -0.608
 0.858 -1.000
 0.983 -1.056
 0.896 -0.859
 0.850 -0.488
 0.763 -0.384
NaN   NaN
 0.654  0.484
 0.781  0.785
 0.730  0.827
 0.447  0.877
 0.188  0.885
 0.018  1.006
-0.020  0.837
 0.109  0.930
 0.048  0.990
 0.062  1.090
 0.049  1.129
 0.153  1.170
 0.279  1.159
 0.301  1.208
 0.279  1.351
 0.462  1.285
 0.710  1.241
 0.855  1.274
 1.032  1.237
 1.182  1.343
 1.029  1.241
 1.023  1.283
 1.059  1.536
 0.839  1.708
 0.820  1.595
 1.009  1.592
 1.205  1.677
 1.116  1.598
 0.929  1.533
 0.925  1.778
 1.030  1.614
 0.897  1.195
 0.984  1.123
 1.096  1.165
 1.191  1.218
 1.226  1.107
 1.179  1.217
 1.004  1.306
 0.852  1.223
 0.560  1.332
 0.390  1.046
 0.130  1.100
 0.233  1.054
 0.213  1.211
 0.151  1.326
 0.418  1.497
 0.414  1.657
 0.308  1.518
 0.649  1.438
 0.381  1.506
 0.297  1.242
NaN   NaN
 0.328  0.202
 0.561  0.340
 0.473  0.506
 0.573  0.636
 0.569  0.613
 0.546  1.005
 0.184  1.199
 0.189  1.432
 0.058  1.453
 0.109  1.460
 0.209  1.728
 0.254  1.922
 0.140  1.855
-0.222  2.054
-0.216  1.634
-0.388  1.570
-0.652  1.830
-0.360  1.772
-0.333  1.709
-0.093  1.712
 0.081  1.821
 0.032  2.004
 0.175  1.957
 0.034  1.743
 0.088  1.549
 0.223  1.662
 0.126  1.619
-0.099  1.724
-0.166  1.888
-0.300  2.316
-0.326  2.468
-0.197  2.534
-0.052  2.400
 0.112  2.330
 0.032  2.478
-0.003  2.588
-0.017  2.699
 0.175  2.541
 0.040  2.276
 0.267  2.397
 0.159  2.380
 0.343  2.231
 0.004  2.327
-0.114  2.545
-0.303  2.424
-0.192  2.480
-0.295  2.469
-0.080  2.249
-0.093  2.164
-0.255  2.532
-0.241  2.474
NaN   NaN
 0.325  0.504
 0.534  0.601
 0.661  0.520
 0.715  0.518
 0.707  0.375
 1.118  0.034
 0.783 -0.214
 0.742 -0.320
 0.791 -0.196
 0.935 -0.140
 0.752 -0.181
 0.509  0.229
 0.612  0.380
 0.652  0.519
 0.897  0.757
 1.220  0.877
 1.554  0.936
 1.739  0.866
 1.885  0.752
 1.835  0.907
 1.942  1.019
 2.016  0.999
 2.013  1.118
 1.935  1.028
 1.864  1.174
 1.904  1.082
 1.773  0.926
 1.786  0.611
 1.795  0.400
 1.663  0.331
 1.707  0.073
 1.588  0.161
 1.666  0.120
 1.759  0.030
 1.656 -0.151
 1.578 -0.045
 1.476  0.007
 1.439  0.006
 1.761 -0.132
 1.818 -0.269
 1.722 -0.278
 1.753 -0.473
 1.866 -0.518
 1.978 -0.480
 1.698 -0.277
 1.633 -0.304
 1.449 -0.366
 1.495 -0.193
 1.244 -0.130
 1.449  0.073
 1.702  0.139
NaN   NaN
 0.776  0.465
 1.054  0.357
 1.054  0.281
 0.916  0.075
 1.131  0.005
 1.080 -0.079
 1.005 -0.169
 0.975 -0.064
 1.243 -0.007
 1.186  0.286
 1.062  0.190
 1.050  0.051
 1.045  0.033
 0.727  0.048
 0.686  0.296
 0.706  0.265
 0.798  0.463
 1.040  0.405
 0.993  0.474
 1.162  0.430
 1.151  0.184
 1.186  0.336
 1.149  0.247
 1.096  0.372
 1.198  0.413
 1.378  0.583
 1.271  0.432
 1.067  0.453
 1.246  0.710
 1.342  0.530
 1.333  0.430
 1.548  0.560
 1.514  0.370
 1.370  0.367
 1.378  0.398
 1.273  0.601
 1.477  0.579
 1.466  0.623
 1.469  0.617
 1.762  0.771
 1.782  0.473
 1.616  0.402
 1.695  0.564
 1.532  0.644
 1.340  0.649
 1.213  0.465
 1.340  0.234
 1.395  0.136
 1.532  0.190
 1.466  0.207
 1.403  0.123
NaN   NaN
 0.666  0.310
 0.475  0.200
 0.211  0.188
 0.399  0.089
 0.412  0.124
 0.477 -0.000
 0.418  0.373
 0.352  0.538
 0.362  0.741
 0.445  0.743
 0.283  0.741
 0.443  0.822
 0.400  0.941
 0.450  0.995
 0.687  0.862
 0.810  0.447
 0.945  0.303
 0.886  0.158
 0.991  0.052
 0.960  0.249
 0.758  0.531
 0.975  0.555
 0.717  0.446
 0.574  0.254
 0.657 -0.003
 0.694  0.069
 0.963  0.296
 0.692  0.304
 0.649  0.450
 0.678  0.609
 0.490  0.479
 0.652  0.338
 0.438  0.242
 0.495  0.415
 0.388  0.473
 0.594  0.725
 0.756  0.588
 0.662  0.687
 0.220  0.754
 0.165  0.664
 0.128  0.695
 0.302  0.814
 0.366  1.143
 0.385  1.210
 0.395  1.117
 0.370  1.100
 0.396  1.077
 0.373  1.242
 0.046  1.171
 0.030  1.287
 0.141  1.265
NaN   NaN
 0.047  0.738
-0.132  0.875
-0.227  1.023
-0.413  1.072
-0.565  0.754
-0.452  0.437
-0.606  0.158
-0.275 -0.073
-0.282  0.051
-0.364 -0.002
-0.217  0.065
-0.272  0.218
-0.136  0.186
-0.261  0.239
-0.157  0.052
 0.105  0.295
 0.148  0.522
-0.018  0.538
 0.123  0.558
 0.256  0.555
 0.181  0.540
 0.220  0.464
 0.140  0.388
 0.027  0.434
 0.273  0.323
 0.470  0.265
 0.440  0.261
 0.179  0.139
 0.205 -0.070
 0.186 -0.097
 0.321 -0.182
 0.469  0.224
 0.661  0.120
 0.704  0.347
 0.601  0.473
 0.452  0.388
 0.456  0.333
 0.317  0.382
 0.401  0.530
 0.468  0.667
 0.346  0.787
 0.552  0.647
 0.858  0.365
 0.758  0.400
 0.841  0.425
 1.090  0.349
 1.183  0.375
 1.464  0.490
 1.322  0.373
 1.640  0.392
 1.802  0.590
NaN   NaN
 0.388  0.009
 0.097  0.016
-0.107  0.123
-0.233  0.110
-0.198  0.105
-0.178  0.198
-0.048  0.245
-0.172  0.346
-0.306  0.210
-0.453  0.508
-0.520  0.624
-0.569  0.672
-0.554  0.394
-0.774  0.184
-0.975  0.255
-0.993  0.351
-0.744  0.414
-0.589  0.634
-0.679  0.533
-0.977  0.458
-1.135  0.122
-1.205  0.310
-1.110  0.276
-1.065  0.148
-1.116  0.204
-1.037  0.112
-1.131  0.089
-0.791  0.034
-0.882  0.103
-0.616  0.062
-0.779 -0.058
-0.836 -0.490
-1.112 -0.362
-1.122 -0.300
-1.059 -0.222
-1.297 -0.313
-1.202 -0.360
-1.293 -0.173
-1.234 -0.179
-1.250 -0.156
-1.398 -0.237
-1.537  0.032
-1.446  0.410
-1.759  0.365
-1.902  0.602
-1.913  0.674
-2.026  0.529
-1.706  0.711
-1.641  0.753
-1.568  0.568
-1.453  0.661
NaN   NaN
 0.256  0.395
 0.007  0.310
 0.159  0.298
 0.028  0.246
 0.110  0.234
 0.272  0.591
 0.226  0.473
 0.295  0.542
 0.007  0.459
 0.094  0.626
 0.230  0.776
 0.417  0.468
 0.625  0.498
 0.529  0.200
 0.498  0.163
 0.501  0.017
 0.568 -0.044
 0.527 -0.152
 0.660  0.033
 0.713 -0.056
 0.592  0.312
 0.321  0.319
 0.348  0.709
 0.406  0.833
 0.402  0.517
 0.411  0.493
 0.418  0.552
 0.640  0.587
 0.986  0.638
 0.749  0.837
 0.876  0.736
 0.860  0.776
 1.097  0.990
 1.026  1.115
 1.195  1.146
 1.350  0.988
 1.373  0.661
 1.527  0.534
 1.670  0.333
 1.772  0.271
 1.957  0.061
 1.954  0.253
 1.964  0.372
 2.108  0.486
 1.927  0.339
 1.892  0.299
 1.797  0.274
 1.829  0.407
 1.955  0.489
 1.922  0.799
 1.898  0.674
NaN   NaN
 0.305  0.695
 0.320  0.692
 0.292  0.567
 0.268  0.470
 0.327  0.634
 0.265  0.658
 0.361  0.732
 0.349  0.874
 0.503  0.763
 0.407  1.078
 0.210  1.124
 0.367  1.268
 0.272  1.501
 0.109  1.496
 0.195  1.442
 0.522  1.309
 0.680  1.136
 0.841  1.408
 0.800  1.480
 1.038  1.638
 1.055  1.582
 0.774  1.522
 0.844  1.717
 0.874  1.798
 0.806  1.696
 0.961  1.540
 1.017  1.322
 0.854  1.320
 0.743  1.254
 0.779  1.090
 0.629  1.150
 0.524  1.197
 0.564  0.937
 0.693  0.797
 0.483  0.714
 0.446  0.679
 0.072  1.016
-0.326  1.041
-0.453  0.956
-0.317  0.772
-0.209  0.958
 0.072  0.906
-0.098  1.059
-0.201  0.771
-0.321  0.690
-0.335  0.707
-0.370  0.977
-0.413  0.990
-0.637  0.959
-0.547  1.041
-0.912  1.200
NaN   NaN
 0.965  0.568
 0.853  0.666
 0.996  0.646
 1.268  0.703
 1.325  0.615
 1.531  0.522
 1.334  0.632
 1.553  0.607
 1.345  0.414
 1.349  0.405
 1.349  0.380
 1.183  0.390
 1.376  0.565
 1.428  0.389
 1.529  0.712
 1.619  0.833
 1.664  0.672
 1.779  0.761
 1.922  0.861
 1.758  0.587
 2.005  0.651
 2.184  0.566
 2.214  0.664
 2.043  0.610
 2.001  0.558
 1.791  0.571
 1.901  0.411
 1.957  0.509
 1.807  0.527
 1.792  0.745
 1.661  0.725
 1.650  0.964
 1.373  0.701
 1.270  0.720
 1.105  0.899
 1.158  1.021
 1.264  1.054
 1.121  1.228
 1.290  1.217
 1.396  1.432
 1.422  1.424
 1.391  1.518
 1.136  1.422
 1.088  1.418
 1.057  1.180
 0.955  1.018
 1.035  1.111
 1.279  0.969
 1.435  0.719
 1.359  0.961
 1.249  1.030
NaN   NaN
 0.236  0.575
 0.362  0.587
 0.456  0.483
 0.396  0.246
 0.298  0.263
 0.477  0.382
 0.581  0.583
 0.642  0.541
 0.614  0.700
 0.914  0.702
 0.619  0.455
 0.793  0.616
 0.659  0.614
 0.753  0.898
 0.559  0.963
 0.782  0.752
 0.877  0.978
 0.907  0.717
 0.718  0.640
 0.534  0.515
 0.564  0.282
 0.368  0.228
 0.397 -0.076
 0.425 -0.223
 0.147 -0.447
 0.361 -0.587
 0.548 -0.579
 0.312 -0.378
 0.405 -0.206
 0.354 -0.056
 0.033 -0.178
-0.153 -0.162
-0.096 -0.131
-0.198 -0.099
-0.667 -0.253
-0.738 -0.285
-0.786 -0.254
-0.954 -0.358
-1.134 -0.368
-1.295 -0.359
-1.370 -0.029
-1.208 -0.119
-1.593  0.047
-1.804  0.354
-1.997  0.256
-2.137  0.336
-2.168  0.228
-2.398  0.365
-2.512  0.435
-2.350  0.507
-2.140  0.523
NaN   NaN
 0.475  0.220
 0.338  0.042
 0.499  0.016
 0.388  0.077
 0.423  0.340
 0.444  0.301
 0.097  0.329
 0.119  0.220
 0.070  0.225
 0.182  0.309
 0.070  0.153
-0.050  0.167
 0.093 -0.140
 0.174 -0.061
 0.082  0.237
 0.015  0.288
-0.151  0.286
 0.110  0.633
 0.318  0.654
 0.208  0.692
 0.263  0.748
 0.272  0.628
 0.358  0.534
 0.330  0.591
 0.310  0.593
 0.068  0.631
 0.065  0.781
 0.109  0.573
 0.003  0.404
 0.127  0.706
 0.238  0.656
 0.165  0.496
 0.158  0.751
 0.253  0.505
 0.323  0.544
 0.239  0.369
 0.120  0.515
 0.376  0.332
 0.564  0.339
 0.808  0.189
 1.061  0.143
 1.252  0.044
 1.447  0.251
 1.677 -0.064
 1.555  0.058
 1.546 -0.028
 1.370 -0.035
 1.173 -0.147
 1.141 -0.327
 1.123 -0.553
 1.252 -0.380
NaN   NaN
 0.961  0.812
 1.012  0.579
 1.077  0.487
 1.173  0.537
 1.149  0.621
 1.068  0.707
 1.009  0.494
 1.115  0.465
 1.145  0.561
 1.075  0.527
 1.109  0.564
 0.966  0.533
 0.990  0.577
 1.199  0.612
 1.268  0.436
 1.228  0.501
 1.260  0.396
 1.229  0.370
 0.928  0.197
 0.873  0.437
 1.064  0.720
 1.016  0.617
 1.136  0.681
 0.919  0.787
 0.894  0.862
 0.793  0.883
 0.686  1.052
 0.488  0.895
 0.440  0.969
 0.460  0.968
 0.450  1.001
 0.219  0.920
 0.038  0.823
-0.099  0.733
-0.060  0.742
-0.147  0.830
-0.175  0.844
-0.245  0.842
-0.092  0.667
-0.150  0.480
 0.032  0.847
 0.074  0.538
 0.337  0.621
 0.188  0.783
 0.225  0.908
 0.183  0.884
 0.216  0.975
 0.038  0.891
 0.141  0.873
 0.122  0.736
 0.136  0.859
NaN   NaN
 0.583  0.853
 0.413  1.049
 0.964  1.137
 1.208  0.740
 1.301  0.634
 1.306  0.811
 1.418  0.552
 1.851  0.228
 1.565  0.207
 1.656  0.237
 1.743  0.244
 1.976  0.465
 1.926  0.499
 1.916  0.660
 2.041  0.506
 1.999  0.610
 1.945  0.869
 1.981  0.754
 1.729  0.933
 1.605  0.713
 1.933  0.626
 2.009  0.659
 1.949  0.626
 1.723  0.550
 1.546  0.656
 1.649  0.692
 1.727  0.899
 1.839  0.880
 1.963  0.753
 1.823  0.616
 1.485  0.416
 1.753  0.455
 1.821  0.120
 1.840  0.140
 1.575  0.048
 1.170  0.253
 1.422  0.119
 1.601 -0.153
 1.615 -0.234
 1.655 -0.209
 1.839 -0.119
 1.898 -0.064
 1.917 -0.175
 2.335  0.102
 2.487  0.198
 2.487  0.112
 2.472  0.117
 2.741 -0.027
 2.675  0.070
 2.649  0.118
 2.579  0.182
NaN   NaN
 0.812  0.024
 0.764  0.098
 0.932 -0.159
 1.022  0.103
 1.136 -0.036
 0.990  0.232
 1.007  0.168
 0.855  0.182
 0.841  0.461
 0.976  0.257
 0.878  0.357
 0.858  0.213
 0.992  0.128
 0.785 -0.019
 0.839  0.151
 0.646 -0.008
 0.681 -0.222
 0.762 -0.337
 0.652 -0.557
 0.752 -0.516
 0.705 -0.705
 0.925 -0.650
 0.823 -0.217
 0.787 -0.305
 0.564 -0.286
 0.851 -0.455
 0.972 -0.401
 0.976 -0.587
 0.988 -0.373
 1.172 -0.152
 1.089 -0.257
 1.147  0.001
 1.067 -0.282
 1.078 -0.550
 1.091 -0.351
 1.018 -0.259
 0.962 -0.348
 1.111 -0.107
 0.871 -0.138
 0.929 -0.190
 0.848  0.032
 0.914  0.170
 1.117  0.046
 1.013  0.038
 0.858 -0.078
 0.748 -0.109
 0.673  0.011
 0.921 -0.155
 0.876 -0.169
 0.940 -0.420
 0.686 -0.330
NaN   NaN
 0.536  0.713
 0.656  0.882
 0.663  0.948
 0.255  1.076
 0.145  1.017
 0.034  1.362
 0.218  1.443
 0.349  1.344
 0.579  1.367
 0.555  1.373
 0.323  1.383
 0.454  1.283
 0.355  1.275
 0.193  1.138
 0.082  0.933
-0.192  0.903
-0.168  0.729
 0.061  0.956
 0.071  0.715
 0.002  1.125
 0.154  0.987
 0.022  1.035
 0.178  1.181
 0.203  1.233
 0.253  1.049
 0.434  1.407
 0.292  1.310
 0.420  1.334
 0.273  1.491
 0.099  1.440
 0.164  1.148
 0.010  1.092
-0.037  0.917
 0.262  0.758
 0.168  0.600
-0.027  0.521
-0.172  0.582
-0.161  0.658
 0.018  0.579
 0.122  0.512
 0.125  0.272
 0.183  0.201
 0.218  0.228
 0.330  0.211
 0.037  0.241
-0.050  0.328
 0.223  0.223
 0.216  0.100
 0.335  0.365
 0.053 -0.075
 0.160 -0.029
NaN   NaN
 0.924  0.819
 1.090  0.662
 0.935  0.682
 1.292  0.686
 1.337  0.838
 1.252  0.688
 1.105  0.764
 0.932  0.547
 0.966  0.295
 0.981  0.282
 0.998  0.310
 1.080  0.530
 1.332  0.582
 1.441  0.487
 1.632  0.515
 1.703  0.274
 1.625  0.109
 1.652 -0.239
 1.451 -0.291
 1.334 -0.414
 1.226 -0.661
 1.198 -0.703
 1.079 -0.622
 1.042 -0.780
 0.968 -0.977
 1.073 -0.825
 1.135 -0.931
 0.857 -0.777
 0.557 -0.798
 0.543 -0.665
 0.599 -0.494
 0.677 -0.438
 0.852 -0.343
 0.835 -0.133
 0.634 -0.209
 0.789 -0.345
 0.892 -0.433
 0.967 -0.433
 0.978 -0.377
 1.133 -0.219
 1.032  0.185
 1.207  0.146
 1.117 -0.052
 1.090 -0.034
 1.151 -0.050
 1.120 -0.114
 1.055 -0.044
 1.053  0.016
 1.109  0.148
 1.026 -0.012
 1.006  0.098
NaN   NaN
 0.447  0.896
 0.585  1.098
 0.469  1.023
 0.601  0.869
 0.482  0.829
 0.630  1.025
 0.560  1.117
 0.393  0.938
 0.304  1.072
 0.486  0.737
 0.689  0.587
 0.455  0.446
 0.472  0.465
 0.373  0.139
 0.598 -0.140
 0.643 -0.284
 0.544 -0.359
 0.334 -0.304
 0.198 -0.018
 0.387  0.041
 0.411 -0.236
 0.553 -0.158
 0.576 -0.120
 0.428 -0.132
 0.349 -0.012
 0.133 -0.200
 0.144 -0.157
 0.158  0.189
-0.034  0.186
-0.195  0.191
-0.266  0.030
 0.026  0.330
-0.020  0.191
 0.107  0.127
 0.078  0.079
 0.042  0.148
 0.276  0.134
 0.052  0.148
-0.111  0.015
 0.157  0.028
-0.211  0.017
-0.016  0.072
-0.108  0.153
-0.169  0.304
-0.016  0.241
-0.149  0.003
-0.396 -0.296
-0.378 -0.298
-0.554 -0.171
-0.520 -0.039
-0.528 -0.342
NaN   NaN
 0.091  0.142
 0.045  0.448
 0.039  0.395
-0.312  0.693
-0.295  0.998
-0.179  0.942
-0.125  0.745
-0.336  0.700
-0.441  0.720
-0.472  0.683
-0.398  0.445
-0.388  0.491
-0.222  0.401
-0.211  0.386
-0.141  0.232
-0.051  0.104
 0.076  0.150
 0.373  0.069
 0.629 -0.004
 0.412 -0.077
 0.497  0.109
 0.714  0.126
 0.709  0.071
 0.586  0.378
 0.624  0.592
 0.478  0.708
 0.492  0.817
 0.690  0.723
 0.712  0.726
 0.929  0.575
 0.825  0.250
 0.853 -0.068
 0.793  0.149
 0.569  0.252
 0.744  0.046
 0.706  0.568
 0.471  0.387
 0.523  0.204
 0.566  0.137
 0.345  0.116
 0.337 -0.073
 0.477  0.049
 0.335 -0.124
 0.245  0.224
 0.083  0.320
 0.295  0.057
 0.575 -0.055
 0.792  0.132
 1.007  0.251
 1.247  0.195
 1.259  0.168
NaN   NaN
 0.775  0.183
 0.701  0.036
 0.651  0.066
 0.494 -0.065
 0.509 -0.336
 0.481 -0.428
 0.412 -0.183
 0.082 -0.223
 0.194 -0.036
 0.244  0.043
 0.389  0.214
 0.405  0.101
 0.212  0.116
 0.053  0.111
-0.252 -0.173
-0.364 -0.221
-0.284 -0.119
-0.489  0.282
-0.296  0.733
-0.437  0.841
-0.644  1.089
-0.689  1.040
-0.592  0.877
-0.688  0.910
-0.342  1.012
-0.386  1.162
-0.433  1.524
-0.578  1.629
-0.848  1.591
-0.682  1.690
-0.963  1.660
-0.882  1.609
-0.948  1.257
-1.014  1.056
-1.071  0.794
-1.315  0.644
-1.196  0.536
-1.113  0.643
-1.016  0.421
-1.006  0.428
-1.128  0.484
-1.120  0.569
-1.412  0.516
-1.521  0.351
-1.263  0.494
-1.147  0.616
-0.791  1.030
-0.751  1.292
-0.619  1.149
-0.842  1.219
-0.661  1.216
NaN   NaN
 0.291  0.722
 0.164  0.708
-0.086  0.639
-0.037  0.859
-0.162  1.072
-0.188  1.049
-0.294  0.762
-0.287  0.781
-0.443  0.859
-0.620  0.890
-0.609  0.757
-0.744  0.646
-0.888  0.727
-0.943  0.697
-0.999  0.622
-0.879  0.528
-0.952  0.504
-0.908  0.335
-0.805  0.425
-1.025  0.695
-1.199  0.659
-1.214  0.739
-1.330  0.747
-1.306  0.858
-1.241  0.697
-1.191  0.770
-0.872  0.320
-0.481  0.367
-0.802  0.479
-0.571  0.494
-0.633  0.572
-0.629  0.420
-0.557  0.461
-0.592  0.056
-0.546  0.024
-0.502 -0.095
-0.496 -0.287
-0.747 -0.412
-0.711 -0.384
-0.531 -0.342
-0.477 -0.234
-0.479 -0.260
-0.593 -0.280
-0.818 -0.158
-1.021 -0.286
-1.168 -0.142
-1.312  0.215
-1.270  0.241
-1.064 -0.084
-0.954  0.123
-0.648  0.000
NaN   NaN
 0.651  0.968
 0.595  0.886
 0.345  0.888
 0.204  0.864
 0.134  0.874
 0.196  0.857
 0.068  0.656
-0.242  0.869
-0.108  0.914
 0.226  1.057
 0.280  0.970
 0.352  0.754
 0.580  0.701
 0.329  0.750
 0.426  0.837
 0.281  0.779
 0.405  0.592
 0.190  0.372
 0.162  0.476
 0.109  0.708
 0.056  0.707
 0.139  0.835
 0.053  0.696
-0.198  0.746
-0.181  0.806
-0.220  0.850
 0.065  0.838
 0.202  0.448
 0.299  0.578
 0.234  0.676
 0.287  0.337
 0.552  0.129
 0.426  0.058
 0.298  0.232
 0.461  0.102
 0.399  0.422
 0.533  0.520
 0.629  0.600
 0.705  0.613
 0.594  0.797
 0.790  0.868
 0.832  0.713
 0.797  0.803
 0.617  0.905
 0.515  1.010
 0.732  0.971
 0.803  0.766
 0.791  0.849
 0.712  1.004
 0.809  1.018
 0.379  0.820
NaN   NaN
 0.357  0.101
 0.162 -0.055
 0.306  0.010
 0.341  0.039
 0.660  0.023
 0.456 -0.165
 0.629 -0.295
 0.699 -0.381
 0.666 -0.119
 0.666 -0.180
 0.687 -0.239
 0.894 -0.327
 0.982 -0.463
 1.074 -0.563
 1.045 -0.320
 0.865 -0.370
 0.924 -0.271
 0.898 -0.379
 0.742 -0.296
 0.640 -0.226
 0.581 -0.263
 0.568 -0.103
 0.587 -0.146
 0.513 -0.188
 0.418 -0.013
 0.621  0.048
 0.456 -0.084
 0.432 -0.181
 0.397 -0.272
 0.456 -0.240
 0.384 -0.530
 0.374 -0.436
 0.537 -0.467
 0.647 -0.623
 0.456 -0.483
 0.375 -0.313
 0.246 -0.294
 0.090 -0.461
 0.011 -0.190
 0.093 -0.430
 0.051 -0.383
-0.082 -0.238
 0.082 -0.202
-0.008 -0.291
-0.032 -0.166
-0.188 -0.124
-0.281 -0.052
-0.390  0.011
-0.106  0.010
-0.198  0.070
-0.323 -0.152
NaN   NaN
 0.248  0.440
 0.174  0.410
-0.311  0.238
-0.411  0.072
-0.300  0.237
-0.143  0.470
 0.078  0.330
 0.097  0.133
-0.292  0.140
-0.179  0.317
-0.167  0.158
-0.289 -0.047
-0.103  0.062
-0.361 -0.119
-0.515  0.260
-0.484  0.146
-0.299  0.209
-0.301  0.048
-0.308  0.050
-0.115  0.115
 0.104  0.199
-0.032  0.350
 0.167  0.486
 0.479  0.768
 0.498  0.582
 0.519  0.745
 0.371  0.967
 0.179  0.815
 0.192  1.219
 0.265  1.379
 0.270  1.213
 0.500  1.182
 0.534  0.937
 0.520  0.885
 0.676  0.755
 0.551  0.663
 0.274  0.333
 0.101  0.327
 0.094  0.306
 0.186  0.178
 0.243  0.271
 0.154  0.308
 0.210  0.693
 0.138  0.414
-0.149  0.470
-0.133  0.476
-0.281  0.429
-0.206  0.753
-0.047  0.742
-0.028  0.820
 0.012  0.677
NaN   NaN
 0.091  0.891
-0.038  1.104
-0.200  0.970
-0.426  1.020
-0.515  1.167
-0.316  1.273
-0.359  1.054
-0.371  1.213
-0.553  1.173
-0.638  1.151
-0.462  0.760
-0.342  0.823
-0.156  0.716
-0.321  0.566
-0.207  0.406
-0.381  0.206
-0.277  0.249
-0.422  0.522
-0.390  0.561
-0.428  0.682
-0.092  0.667
-0.104  0.740
-0.255  0.749
-0.205  0.716
-0.021  0.818
-0.141  1.032
-0.519  0.995
-0.221  0.819
-0.121  0.719
-0.018  0.620
 0.230  0.539
-0.127  0.502
-0.202  0.256
-0.141  0.416
 0.006  0.220
 0.074  0.194
 0.186  0.034
 0.005  0.295
-0.011  0.317
-0.039  0.401
-0.010  0.133
-0.072  0.287
 0.106  0.121
-0.109  0.193
-0.420  0.199
-0.372  0.506
-0.122  0.188
-0.113  0.064
-0.137  0.187
-0.304  0.168
-0.376 -0.013
NaN   NaN
 0.462  0.937
 0.404  1.151
 0.225  1.351
 0.249  1.358
 0.059  1.306
-0.025  1.287
 0.085  1.215
 0.136  1.083
-0.010  1.049
 0.072  0.808
 0.169  0.611
 0.115  0.653
 0.110  0.592
 0.090  0.489
 0.261  0.653
 0.089  0.508
 0.234  0.566
 0.144  0.429
-0.057  0.601
-0.388  0.760
-0.579  0.906
-0.591  0.555
-0.442  0.521
-0.660  0.572
-0.790  0.613
-0.785  0.614
-0.737  0.773
-0.645  0.765
-0.587  0.586
-0.353  0.608
-0.258  0.519
-0.289  0.268
-0.475  0.351
-0.386  0.280
-0.398  0.172
-0.571  0.046
-0.388 -0.107
-0.330 -0.298
-0.256 -0.282
-0.262 -0.194
-0.086 -0.341
 0.093 -0.344
-0.103 -0.515
 0.033 -0.924
 0.400 -0.846
 0.351 -0.568
 0.289 -0.376
 0.206 -0.195
 0.038 -0.392
-0.012 -0.327
 0.012 -0.231
NaN   NaN
 0.181  0.062
 0.229  0.054
 0.128 -0.010
 0.343  0.106
 0.329  0.122
 0.362  0.002
 0.539  0.013
 0.640  0.188
 0.663  0.338
 0.228  0.084
 0.078 -0.000
-0.001  0.014
-0.015 -0.124
-0.161 -0.297
-0.068 -0.263
-0.273 -0.002
-0.350 -0.243
-0.428 -0.165
-0.607 -0.151
-0.482 -0.255
-0.422 -0.015
-0.388  0.332
-0.256  0.410
-0.231  0.413
-0.213  0.448
-0.219  0.566
-0.205  0.652
-0.237  0.591
-0.054  0.646
-0.192  0.587
-0.167  0.685
-0.322  0.747
-0.459  0.858
-0.493  0.967
-0.537  0.903
-0.331  0.938
-0.252  0.911
-0.407  1.040
-0.733  0.945
-0.743  1.079
-0.677  1.400
-0.733  1.695
-0.527  1.493
-0.338  1.458
-0.402  1.412
-0.548  1.619
-0.753  1.932
-0.932  2.056
-0.785  2.390
-0.878  2.338
-0.825  2.488
NaN   NaN
 0.310  0.809
 0.310  0.848
 0.331  0.940
 0.349  1.241
 0.458  1.488
 0.494  1.568
 0.457  1.740
 0.194  1.643
 0.049  1.537
 0.224  1.768
 0.160  1.989
 0.105  2.093
 0.377  1.990
 0.295  2.027
 0.295  2.005
 0.463  2.209
 0.409  2.293
 0.347  2.237
 0.197  2.250
 0.406  2.404
 0.063  2.378
-0.062  2.276
 0.023  2.082
 0.067  2.065
 0.164  2.172
 0.215  2.158
 0.584  2.304
 0.804  2.362
 1.048  2.459
 1.282  2.586
 1.330  2.400
 1.235  2.606
 1.468  2.436
 1.457  2.319
 1.469  2.447
 1.353  2.414
 1.444  2.646
 1.344  2.447
 1.184  2.788
 1.232  2.388
 1.005  2.247
 1.274  2.298
 1.384  2.400
 1.526  2.261
 1.667  2.199
 1.539  2.127
 1.742  2.092
 1.798  2.182
 1.894  2.140
 1.910  2.023
 1.861  2.300
NaN   NaN
 0.713  0.507
 0.878  0.867
 0.884  0.977
 0.682  0.896
 0.578  0.688
 0.490  0.564
 0.453  0.623
 0.301  0.461
 0.277  0.217
 0.123  0.360
 0.140  0.257
-0.081  0.280
-0.220  0.530
-0.179  0.237
-0.297  0.257
-0.407  0.303
-0.292  0.346
-0.287  0.268
-0.197  0.154
-0.447  0.173
-0.596  0.016
-0.505 -0.014
-0.358 -0.072
-0.499  0.097
-0.618  0.145
-0.739  0.088
-0.520 -0.018
-0.325 -0.033
-0.596  0.231
-0.606 -0.118
-0.453 -0.441
-0.500 -0.182
-0.179 -0.130
-0.224 -0.098
-0.478 -0.013
-0.533 -0.166
-0.563 -0.185
-0.188 -0.079
 0.180 -0.092
 0.173 -0.205
 0.155 -0.027
-0.174  0.086
 0.038  0.144
-0.008  0.501
-0.213  0.602
-0.150  0.400
-0.542  0.348
-0.557  0.480
-0.615  0.541
-0.787  0.635
-0.768  0.678
NaN   NaN
 0.579  0.288
 0.858  0.570
 0.879  0.518
 0.864  0.620
 1.024  0.366
 1.177  0.452
 1.097  0.486
 0.954  0.497
 0.994  0.365
 1.096  0.368
 1.028  0.538
 0.790  0.434
 0.622  0.336
 0.700  0.454
 0.366  0.431
 0.315  0.365
 0.373  0.350
 0.284  0.215
 0.280  0.138
 0.141  0.221
 0.228  0.273
 0.383  0.388
 0.111  0.388
-0.238  0.540
-0.172  0.700
-0.184  0.961
-0.206  0.924
-0.400  0.925
-0.130  1.101
-0.161  1.247
-0.128  0.965
-0.452  0.896
-0.517  1.016
-0.406  1.018
-0.602  1.022
-0.646  1.051
-0.766  0.868
-0.698  0.842
-0.682  0.803
-0.519  0.746
-0.570  0.781
-0.610  0.495
-0.794  0.175
-1.032  0.143
-0.925  0.053
-1.181 -0.037
-1.158 -0.258
-1.111 -0.027
-0.878 -0.046
-0.987 -0.158
-1.105 -0.244
NaN   NaN
 0.775  0.758
 0.779  0.854
 0.798  0.686
 0.809  0.623
 0.877  0.759
 0.967  0.721
 0.900  0.856
 0.892  0.823
 1.002  0.950
 1.142  1.261
 1.051  1.302
 1.021  1.424
 0.943  1.758
 0.969  1.616
 0.996  1.785
 1.114  1.927
 1.139  1.834
 1.106  1.894
 1.054  2.009
 1.107  2.021
 1.054  2.027
 1.180  2.167
 1.221  2.221
 1.069  2.284
 1.383  2.199
 1.403  2.393
 1.359  2.427
 1.418  2.065
 1.297  2.204
 1.527  2.090
 1.434  2.185
 1.403  2.221
 1.535  2.538
 1.487  2.398
 1.582  2.433
 1.744  2.604
 1.591  2.548
 1.740  2.457
 1.640  2.455
 1.805  2.614
 1.777  2.596
 1.745  2.473
 1.602  2.252
 1.892  2.437
 1.961  2.414
 1.814  2.321
 1.678  2.143
 1.715  2.073
 1.926  1.982
 1.956  2.141
 2.222  2.122
NaN   NaN
 0.416  0.951
 0.346  0.718
 0.456  0.922
 0.544  0.936
 0.485  0.619
 0.582  0.376
 0.176  0.246
 0.413  0.371
 0.326  0.125
 0.409  0.125
 0.406  0.123
 0.147  0.313
 0.517  0.309
 0.554 -0.005
 0.469 -0.189
 0.374 -0.251
 0.379 -0.183
 0.620 -0.572
 0.493 -0.427
 0.288 -0.504
 0.292 -0.379
 0.150 -0.523
 0.144 -0.611
 0.137 -0.817
 0.064 -0.969
 0.065 -1.126
 0.150 -0.980
 0.101 -1.112
 0.235 -1.458
 0.233 -1.511
 0.388 -1.442
 0.406 -1.570
 0.373 -1.546
 0.023 -1.424
 0.230 -1.117
 0.237 -1.132
-0.012 -0.914
 0.085 -0.919
-0.058 -1.235
-0.006 -1.057
 0.139 -1.185
-0.072 -1.182
-0.172 -1.326
-0.100 -1.040
 0.132 -1.021
-0.069 -1.061
-0.315 -1.134
-0.355 -1.312
-0.476 -1.102
-0.325 -1.623
-0.470 -1.595
NaN   NaN
 0.529  0.867
 0.322  0.762
 0.382  0.995
 0.185  0.804
 0.382  0.935
 0.509  0.857
 0.525  0.834
 0.299  0.986
 0.101  0.964
 0.155  0.556
-0.017  0.253
 0.075  0.371
-0.111  0.509
 0.200  0.561
 0.214  0.405
 0.456  0.703
 0.734  0.727
 0.823  0.708
 0.669  0.763
 0.839  0.665
 0.870  0.590
 0.806  0.631
 0.781  0.575
 0.824  0.686
 0.738  0.576
 0.664  0.475
 0.761  0.491
 0.785  0.713
 0.597  0.765
 0.550  0.967
 0.901  1.076
 1.393  1.013
 1.043  0.927
 0.950  1.294
 0.988  1.079
 0.862  1.292
 0.870  1.708
 0.902  1.714
 1.043  1.519
 1.084  1.620
 1.271  1.507
 1.423  1.599
 1.524  1.361
 1.581  1.361
 1.498  1.334
 1.329  1.386
 1.422  1.295
 1.512  1.174
 1.675  1.357
 1.708  1.514
 1.540  1.675
NaN   NaN
 0.576  0.624
 0.643  0.698
 0.795  0.971
 0.657  0.933
 0.525  0.842
 0.394  0.951
 0.595  0.773
 0.506  0.397
 0.423  0.559
 0.203  0.657
 0.196  0.563
 0.258  0.599
 0.630  0.492
 0.753  0.254
 1.079  0.299
 1.046  0.303
 0.767  0.312
 0.538  0.195
 0.405  0.122
 0.199  0.158
 0.273  0.188
 0.356  0.324
 0.227  0.365
 0.133  0.053
 0.299  0.072
 0.428  0.008
 0.465  0.085
 0.486 -0.003
 0.173  0.169
 0.014  0.062
 0.029  0.159
-0.005  0.414
-0.244  0.477
-0.269  0.510
-0.188  0.578
-0.108  0.405
-0.196  0.320
-0.113  0.400
-0.263  0.286
-0.225  0.259
-0.269  0.067
-0.391  0.075
-0.402  0.220
-0.625  0.332
-0.268  0.476
-0.262  0.483
-0.064  0.392
-0.134  0.592
 0.021  0.533
 0.012  0.551
 0.235  0.347
NaN   NaN
 0.492  0.154
 0.490  0.016
 0.459 -0.079
 0.542 -0.005
 0.637 -0.283
 0.416 -0.368
 0.338 -0.308
 0.390 -0.266
 0.327 -0.339
 0.137 -0.364
 0.298 -0.207
 0.269 -0.273
 0.089 -0.063
-0.098 -0.194
-0.019 -0.200
-0.086 -0.311
-0.071 -0.514
-0.236 -0.576
-0.446 -0.464
-0.802 -0.583
-0.798 -0.656
-0.920 -0.753
-1.151 -0.626
-1.140 -0.533
-1.254 -0.513
-1.409 -0.547
-1.647 -0.759
-1.581 -0.746
-1.289 -1.104
-1.420 -0.950
-1.623 -0.687
-1.724 -0.692
-1.713 -0.493
-1.729 -0.494
-1.910 -0.541
-2.160 -0.807
-2.035 -1.028
-2.151 -1.152
-2.302 -1.169
-2.308 -1.505
-2.515 -1.328
-2.636 -1.105
-2.779 -0.963
-2.723 -1.033
-2.822 -1.201
-2.858 -1.111
-2.990 -1.410
-2.806 -1.461
-2.613 -1.548
-2.653 -1.855
-2.546 -1.819
NaN   NaN
 0.655  0.114
 0.224  0.139
 0.099  0.028
 0.265 -0.123
 0.332 -0.217
 0.208 -0.369
 0.120 -0.389
-0.054 -0.503
 0.174 -0.190
 0.264 -0.022
 0.180 -0.102
 0.287 -0.379
 0.410 -0.238
 0.451 -0.281
 0.080 -0.368
 0.040 -0.211
 0.121 -0.184
-0.201 -0.124
-0.374  0.132
-0.353  0.336
-0.219  0.321
-0.378  0.292
-0.539  0.294
-0.889  0.312
-0.851  0.383
-1.050  0.545
-1.275  0.379
-1.151  0.221
-1.312  0.513
-1.318  0.393
-1.370  0.380
-1.430  0.476
-1.372  0.473
-1.263  0.650
-1.144  0.747
-1.081  0.862
-1.107  1.121
-1.315  0.941
-1.110  0.797
-1.030  0.614
-1.033  0.907
-0.951  0.922
-0.748  0.994
-0.999  0.916
-1.101  0.655
-0.957  0.799
-0.988  0.721
-1.068  0.873
-1.259  0.733
-1.156  0.891
-1.244  1.075
NaN   NaN
 0.058  0.479
 0.182  0.136
 0.538  0.287
 0.592  0.041
 0.452  0.127
 0.722  0.119
 0.730  0.258
 0.736  0.174
 0.650  0.456
 0.627  0.485
 0.604  0.236
 0.685  0.285
 0.720  0.170
 0.664  0.167
 0.643  0.198
 0.778  0.241
 1.109  0.448
 0.945  0.318
 1.134  0.425
 1.213  0.298
 1.223  0.358
 1.161  0.597
 1.264  0.415
 1.341  0.329
 1.463  0.082
 1.256  0.213
 1.130  0.288
 1.254  0.235
 1.055  0.335
 1.044  0.453
 1.055  0.351
 1.204  0.135
 1.475  0.361
 1.405  0.471
 1.295  0.580
 1.234  0.633
 1.115  0.907
 1.165  0.861
 1.336  1.110
 1.337  1.332
 1.639  1.068
 1.546  1.261
 1.467  1.328
 1.355  1.299
 1.454  1.543
 1.276  1.390
 1.364  1.515
 1.390  1.433
 1.281  1.415
 1.306  1.302
 1.263  1.242
NaN   NaN
 0.899  0.875
 0.757  0.834
 0.666  0.997
 0.496  0.904
 0.294  1.047
 0.249  1.163
 0.565  1.086
 0.602  1.077
 0.553  1.222
 0.580  1.405
 0.290  1.316
 0.269  1.219
 0.273  0.873
 0.121  1.011
-0.186  1.055
 0.094  0.858
 0.088  0.574
 0.089  0.835
 0.065  1.017
 0.036  0.832
-0.162  0.643
-0.163  0.703
-0.158  0.508
-0.428  0.522
-0.607  0.565
-0.546  0.228
-0.585  0.127
-0.742 -0.015
-0.883  0.165
-1.078  0.350
-0.887  0.462
-1.033  0.300
-0.953  0.220
-0.726  0.227
-0.505  0.181
-0.399  0.207
-0.298  0.205
-0.137  0.377
-0.257  0.321
-0.149  0.513
-0.322  0.520
-0.193  0.552
-0.376  0.668
-0.446  0.707
-0.711  1.117
-0.854  1.206
-0.772  1.402
-0.896  1.548
-0.815  1.595
-0.833  1.668
-0.834  1.606
NaN   NaN
 0.062  0.842
 0.024  0.652
 0.028  0.892
-0.248  0.896
-0.428  0.814
-0.300  0.819
-0.345  0.792
-0.316  0.688
-0.473  0.876
-0.186  0.948
-0.135  1.038
-0.428  1.199
-0.481  1.007
-0.624  0.863
-0.608  0.944
-0.659  0.662
-0.614  0.501
-0.671  0.457
-0.768  0.760
-0.640  0.924
-0.969  0.815
-0.737  0.899
-0.750  0.748
-0.632  1.074
-0.486  1.222
-0.473  1.553
-0.561  1.525
-0.627  1.403
-0.594  1.057
-0.405  1.045
-0.259  1.247
-0.530  1.262
-0.569  1.463
-0.740  1.271
-0.495  1.095
-0.371  1.071
-0.053  1.005
-0.094  0.972
-0.039  1.135
 0.030  1.082
 0.129  1.303
-0.064  1.222
-0.037  1.077
-0.128  0.718
-0.093  0.450
-0.127  0.547
-0.229  0.406
-0.244  0.516
-0.223  0.440
-0.088  0.276
-0.143  0.501
NaN   NaN
 0.908  0.495
 0.861  0.645
 1.059  0.581
 1.045  0.591
 1.034  0.676
 1.014  0.750
 1.156  0.628
 1.233  0.922
 1.173  0.929
 1.022  1.257
 0.738  0.921
 0.864  0.741
 0.937  0.827
 1.061  0.643
 1.179  0.752
 1.207  0.723
 1.179  0.738
 1.246  0.609
 1.304  0.379
 1.530  0.401
 1.802  0.074
 2.033 -0.062
 1.926 -0.079
 1.827 -0.070
 1.964  0.141
 1.880  0.109
 1.969 -0.068
 2.034 -0.214
 2.070  0.042
 1.947  0.018
 1.929 -0.147
 1.908 -0.180
 1.873 -0.371
 1.897 -0.180
 2.008 -0.172
 1.907 -0.080
 1.923 -0.157
 2.035 -0.291
 2.028 -0.423
 1.861 -0.328
 1.952 -0.203
 2.268 -0.474
 2.342 -0.375
 2.157 -0.357
 2.123 -0.715
 2.307 -0.640
 2.240 -0.910
 2.383 -0.604
 2.440 -0.643
 2.354 -0.654
 2.418 -0.653
NaN   NaN
 0.661  0.908
 0.605  0.812
 0.657  0.830
 1.028  1.040
 0.875  1.231
 1.109  1.419
 1.005  1.287
 0.948  1.248
 0.641  1.087
 0.757  0.977
 0.672  0.809
 0.969  1.018
 0.932  0.890
 1.018  0.991
 1.226  0.954
 1.157  1.082
 1.232  0.781
 1.102  0.640
 1.173  0.726
 0.987  0.597
 0.865  0.517
 0.834  0.412
 1.025  0.067
 0.897  0.175
 1.104  0.137
 0.999  0.219
 1.280  0.368
 1.633  0.379
 1.824  0.506
 1.916  0.514
 1.841  0.392
 2.221  0.272
 2.432  0.252
 2.419  0.127
 2.412  0.193
 2.550  0.116
 2.705  0.132
 2.758  0.399
 2.857  0.219
 2.686  0.535
 2.931  0.276
 2.903  0.377
 3.064  0.204
 2.982  0.147
 3.129  0.344
 3.347  0.205
 3.263  0.290
 2.982  0.231
 3.129  0.148
 3.331  0.269
 3.041  0.136
NaN   NaN
 0.465  0.444
 0.575  0.338
 0.398  0.257
 0.399  0.285
 0.237  0.219
 0.202  0.413
 0.226  0.161
 0.425  0.284
 0.124  0.095
-0.005  0.077
-0.052 -0.005
-0.163 -0.166
-0.171 -0.458
-0.320 -0.745
-0.381 -0.687
-0.301 -0.481
-0.029 -0.409
 0.037 -0.410
 0.040 -0.732
 0.078 -0.648
-0.242 -0.716
-0.369 -0.852
-0.426 -0.740
-0.351 -0.701
-0.392 -0.829
-0.138 -0.906
-0.219 -0.943
-0.045 -1.004
-0.071 -1.294
 0.135 -1.358
 0.220 -1.309
 0.241 -1.269
 0.056 -1.083
 0.152 -1.215
 0.069 -1.069
-0.291 -0.978
-0.324 -1.141
-0.400 -1.052
-0.649 -1.043
-0.556 -1.053
-0.500 -1.086
-0.623 -0.999
-0.404 -1.042
-0.463 -1.125
-0.737 -1.531
-0.711 -1.339
-0.483 -1.592
-0.599 -1.628
-0.479 -1.424
-0.521 -1.256
-0.400 -1.119
NaN   NaN
 0.908  0.592
 0.674  0.745
 0.818  0.281
 0.997  0.195
 0.680  0.247
 0.670  0.287
 0.816  0.300
 0.946  0.145
 0.790  0.101
 1.085  0.170
 1.175  0.051
 0.954  0.098
 0.811  0.473
 0.745  0.569
 0.752  0.587
 0.696  0.503
 0.705  0.641
 0.726  0.923
 0.703  0.762
 0.720  0.541
 0.813  0.306
 0.830  0.415
 0.797  0.515
 0.687  0.396
 0.604  0.420
 0.454  0.492
 0.331  0.290
 0.425  0.443
 0.406  0.352
 0.483  0.321
 0.367  0.043
-0.035  0.141
 0.105  0.371
 0.196  0.367
 0.065  0.340
 0.000  0.201
 0.092  0.509
 0.428  0.602
 0.488  0.659
 0.588  0.611
 0.715  0.887
 0.767  0.935
 0.832  0.942
 0.802  1.027
 0.944  1.258
 0.801  1.200
 0.764  1.346
 0.602  1.222
 0.519  1.502
 0.468  1.400
 0.144  1.372
NaN   NaN
 0.846  0.484
 0.750  0.808
 0.355  0.808
 0.421  0.457
 0.362  0.483
 0.290  0.565
 0.289  0.900
 0.334  0.926
 0.269  0.972
 0.346  1.013
 0.577  0.858
 0.539  0.697
 0.631  0.814
 0.291  0.619
 0.038  0.934
 0.337  0.713
 0.436  1.109
 0.238  1.145
 0.125  1.289
 0.190  1.274
 0.352  1.476
 0.404  1.633
-0.041  1.553
 0.327  1.583
 0.260  1.384
 0.560  1.615
 0.308  1.905
 0.517  1.842
 0.295  1.809
 0.300  1.923
-0.022  1.834
 0.094  1.725
-0.099  2.125
-0.131  2.054
-0.076  1.949
-0.217  2.266
-0.382  2.332
-0.188  2.404
-0.215  2.306
-0.317  2.478
-0.085  2.434
-0.105  2.284
-0.071  2.189
-0.182  2.167
-0.242  2.269
-0.400  2.366
-0.481  2.087
-0.678  1.866
-0.650  1.794
-0.616  1.904
-0.524  1.749
NaN   NaN
 0.550  0.326
 0.684  0.320
 0.626  0.216
 0.672  0.361
 0.565  0.357
 0.647  0.382
 0.662  0.116
 0.367 -0.036
 0.350  0.027
 0.252  0.050
 0.390  0.047
 0.498  0.129
 0.593  0.555
 0.700  0.537
 0.810  0.462
 0.528  0.675
 0.575  0.783
 0.631  0.830
 0.506  0.871
 0.437  1.138
 0.506  1.272
 0.356  1.250
 0.357  1.393
 0.347  1.148
 0.519  0.829
 0.431  0.745
 0.351  0.930
 0.318  0.933
 0.485  1.096
 0.551  1.117
 0.714  0.976
 0.864  0.947
 0.817  1.079
 0.570  0.925
 0.805  0.779
 0.975  0.569
 0.849  0.562
 0.722  0.670
 1.137  0.659
 1.119  0.842
 1.049  1.055
 1.273  1.277
 1.494  1.359
 1.594  1.096
 1.677  0.990
 1.651  0.906
 1.430  1.039
 1.501  1.131
 1.706  1.150
 1.701  1.303
 1.601  1.093
NaN   NaN
 0.453  0.666
 0.232  0.585
 0.040  0.630
 0.054  0.497
-0.100  0.580
-0.163  0.577
-0.146  0.843
 0.094  0.886
 0.262  0.706
 0.085  0.626
 0.263  0.606
 0.359  0.576
 0.391  0.311
 0.589  0.669
 0.496  0.738
 0.463  0.724
 0.745  0.631
 0.957  0.521
 0.830  0.576
 0.869  0.682
 0.819  0.461
 0.775  0.303
 0.822  0.501
 0.913  0.583
 0.767  0.416
 0.882  0.369
 0.734  0.602
 0.713  0.777
 0.803  0.923
 0.958  0.920
 1.003  1.140
 0.855  1.084
 0.829  1.277
 0.601  1.258
 0.606  1.305
 0.520  0.962
 0.354  1.320
 0.323  1.252
 0.352  1.097
 0.288  0.915
 0.195  0.950
 0.372  0.840
 0.108  0.790
 0.173  0.715
 0.288  0.664
 0.147  0.479
 0.266  0.320
 0.010  0.229
-0.121  0.251
 0.090  0.442
 0.102  0.541
NaN   NaN
 0.727  0.830
 0.622  0.870
 0.590  0.691
 0.637  0.496
 0.650  0.517
 0.332  0.753
-0.109  0.828
 0.090  1.016
-0.103  0.971
-0.126  1.106
-0.028  1.439
-0.201  1.624
-0.248  1.870
-0.371  1.711
-0.446  1.716
-0.509  1.647
-0.584  1.608
-0.687  1.417
-0.574  1.804
-0.614  1.517
-0.574  1.512
-0.539  1.501
-0.645  1.547
-0.568  1.766
-0.426  1.485
-0.584  1.600
-0.453  1.857
-0.236  1.860
-0.171  1.683
-0.335  1.465
-0.173  1.295
 0.035  1.458
-0.177  1.300
-0.071  1.212
-0.146  1.117
-0.193  0.875
-0.232  0.560
-0.212  0.608
-0.333  0.747
-0.475  0.852
-0.566  0.698
-0.305  1.000
-0.334  1.063
-0.102  1.317
-0.239  1.384
-0.391  1.672
-0.461  1.906
-0.549  1.986
-0.504  1.885
-0.483  1.883
-0.504  2.211
NaN   NaN
 0.256  0.709
 0.390  0.632
 0.514  0.457
 0.544  0.440
 0.387  0.459
 0.167  0.509
 0.118  0.440
 0.270  0.328
 0.190  0.303
 0.316  0.186
 0.176  0.237
 0.176  0.078
-0.188  0.146
-0.315  0.168
-0.529  0.119
-0.425  0.171
-0.561 -0.042
-0.494 -0.044
-0.519  0.012
-0.572 -0.302
-0.626 -0.217
-0.739  0.013
-0.575  0.202
-0.445  0.057
-0.427  0.003
-0.420  0.253
-0.251  0.308
-0.369  0.338
-0.297  0.264
-0.292  0.131
-0.158 -0.061
-0.421  0.013
-0.386  0.289
-0.333  0.374
-0.587  0.571
-0.574  0.693
-0.314  0.530
-0.242  0.515
-0.110  0.525
 0.065  0.496
-0.021  0.541
-0.081  0.506
-0.206  0.560
-0.378  0.441
-0.560  0.585
-0.291  0.863
-0.176  0.876
-0.043  0.779
-0.278  0.828
-0.226  0.908
-0.345  0.918
NaN   NaN
 0.658  0.901
 0.439  0.884
 0.378  0.630
 0.460  0.655
 0.120  0.666
 0.236  0.644
 0.304  0.288
 0.357  0.458
 0.396  0.292
 0.610  0.016
 0.601 -0.006
 0.806  0.177
 0.618  0.342
 0.770  0.201
 0.480  0.251
 0.431  0.376
 0.102  0.499
-0.075  0.660
-0.189  0.463
-0.273  0.242
-0.382  0.188
-0.114  0.263
 0.318  0.498
 0.462  0.420
 0.535  0.618
 0.636  0.563
 0.442  0.407
 0.206  0.258
 0.072 -0.114
-0.211 -0.075
-0.293  0.034
-0.181 -0.072
-0.274 -0.080
-0.268 -0.083
-0.393 -0.047
-0.422 -0.013
-0.552 -0.263
-0.609  0.022
-0.879 -0.048
-0.899  0.095
-0.839  0.463
-0.699  0.588
-0.547  0.417
-0.796  0.473
-0.797  0.293
-0.739  0.227
-0.594  0.348
-0.574  0.699
-0.374  0.881
-0.258  0.814
-0.313  0.828
NaN   NaN
 0.862  0.012
 0.736 -0.209
 0.580 -0.436
 0.685 -0.564
 1.017 -0.816
 1.012 -0.869
 0.872 -0.804
 0.768 -0.463
 0.810 -0.377
 0.851 -0.415
 0.932 -0.405
 1.162 -0.167
 1.402 -0.107
 1.612 -0.234
 1.596 -0.325
 1.883 -0.442
 2.014 -0.483
 2.121 -0.352
 2.043 -0.127
 2.020 -0.294
 1.997 -0.275
 1.975 -0.274
 2.132 -0.082
 2.169 -0.127
 2.169 -0.286
 2.008 -0.187
 2.067 -0.127
 1.987 -0.263
 2.236 -0.247
 1.965 -0.254
 1.960 -0.529
 2.083 -0.511
 2.124 -0.357
 2.206 -0.544
 2.436 -0.518
 2.712 -0.308
 3.037 -0.070
 2.992  0.175
 2.753  0.247
 2.561  0.491
 2.640  0.360
 2.486  0.254
 2.254  0.608
 2.227  0.370
 2.286  0.486
 2.246  0.458
 1.987  0.347
 1.704  0.268
 1.700  0.352
 1.670  0.406
 1.500  0.476
NaN   NaN
 0.465  0.841
 0.219  0.927
 0.104  0.673
 0.364  0.699
 0.135  0.549
 0.154  0.750
 0.122  0.496
-0.200  0.497
-0.363  0.308
-0.347  0.377
-0.527  0.436
-0.539  0.467
-0.355  0.460
-0.432  0.788
-0.449  0.736
-0.417  0.613
-0.737  0.468
-0.659  0.635
-0.456  0.464
-0.536  0.453
-0.282  0.396
-0.261  0.503
-0.202  0.650
-0.249  0.547
-0.193  0.605
-0.245  0.665
 0.000  0.316
-0.054  0.188
 0.171  0.596
 0.164  0.695
-0.020  0.574
-0.184  0.261
 0.178  0.324
 0.181  0.386
 0.171  0.384
 0.191  0.154
 0.192  0.248
 0.005  0.245
 0.130  0.221
 0.141  0.163
 0.133 -0.001
 0.038  0.077
 0.149  0.375
 0.472  0.370
 0.448  0.467
 0.586  0.775
 0.965  1.062
 1.407  1.199
 1.678  1.252
 1.332  1.242
 1.108  1.130
NaN   NaN
 0.021  0.475
 0.089  0.485
 0.286  0.414
 0.186  0.449
 0.285  0.281
 0.290  0.223
 0.345  0.437
 0.401  0.547
 0.445  0.421
 0.195  0.535
-0.042  0.490
-0.136  0.364
-0.217  0.522
-0.038  0.573
 0.202  0.523
 0.180  0.585
 0.064  0.852
 0.037  1.049
-0.071  1.166
 0.024  1.209
 0.078  1.242
 0.023  1.093
 0.016  0.947
 0.024  1.101
 0.173  1.048
 0.171  1.045
 0.584  1.012
 0.534  1.139
 0.391  1.081
 0.409  0.805
 0.601  0.540
 0.363  0.625
 0.173  0.587
 0.162  0.465
 0.183  0.392
 0.413  0.207
 0.381  0.253
 0.600  0.472
 0.436  0.341
 0.516  0.019
 0.630 -0.296
 0.417 -0.506
 0.443 -0.442
 0.548 -0.312
 0.695 -0.579
 0.646 -0.781
 0.804 -0.992
 0.623 -1.236
 0.480 -1.248
 0.458 -1.460
 0.343 -1.457
NaN   NaN
 0.486  0.735
 0.480  0.775
 0.543  0.790
 0.633  0.845
 0.599  1.039
 0.474  1.044
 0.310  1.113
 0.050  1.119
 0.102  1.206
-0.038  0.861
 0.150  0.923
 0.357  0.696
 0.293  0.647
 0.191  0.446
 0.374  0.667
 0.442  0.466
 0.324  0.479
 0.484  0.460
 0.651  0.484
 0.537  0.472
 0.733  0.603
 0.795  0.613
 0.771  0.427
 0.344  0.427
 0.290  0.394
 0.126  0.528
 0.052  0.272
 0.003  0.259
 0.005  0.191
-0.056  0.482
 0.075  0.323
 0.172  0.338
 0.162  0.281
 0.341  0.203
 0.658  0.464
 0.597  0.312
 0.397  0.261
 0.454  0.045
 0.258  0.108
 0.281 -0.032
 0.177  0.071
 0.220  0.090
 0.319 -0.032
 0.467 -0.189
 0.459 -0.015
 0.411 -0.111
 0.439 -0.303
 0.554 -0.273
 0.665 -0.404
 0.678 -0.449
 0.378 -0.328
NaN   NaN
 0.483  0.880
 0.374  0.865
 0.231  0.851
 0.203  0.862
-0.055  0.943
 0.106  1.057
 0.450  1.039
 0.501  0.908
 0.557  1.081
 0.386  0.821
 0.247  0.858
-0.251  0.899
-0.075  0.766
-0.019  0.707
 0.190  0.723
 0.311  0.706
 0.409  0.776
 0.653  1.205
 0.611  1.652
 0.716  1.480
 0.930  1.699
 0.974  1.666
 1.213  1.488
 0.893  1.263
 0.577  1.260
 0.557  1.252
 0.937  1.376
 0.804  1.215
 0.696  1.125
 0.611  1.202
 0.685  1.686
 0.729  1.616
 0.730  1.444
 0.556  1.339
 0.668  1.457
 0.696  1.608
 0.964  1.638
 1.085  1.381
 1.001  1.526
 0.863  1.700
 0.729  1.587
 0.793  1.708
 0.835  1.914
 0.926  2.095
 0.905  2.025
 0.903  2.126
 1.162  1.932
 0.896  1.902
 0.779  1.583
 0.873  1.409
 0.816  1.334
NaN   NaN
 0.996  0.944
 0.791  1.191
 0.864  1.313
 0.641  1.006
 0.582  1.209
 0.259  1.051
-0.006  1.275
 0.021  1.378
-0.250  1.296
-0.401  1.354
-0.305  1.468
 0.078  1.614
 0.067  1.577
-0.327  1.644
-0.372  1.738
-0.481  1.810
-0.633  1.577
-0.645  1.552
-0.882  1.678
-0.915  1.505
-0.827  1.443
-0.525  1.247
-0.490  1.245
-0.709  1.054
-0.794  0.845
-1.124  0.826
-1.437  0.792
-1.392  0.792
-1.395  0.768
-1.312  0.541
-1.366  0.701
-1.453  0.806
-1.502  0.890
-1.637  1.056
-1.556  1.059
-1.396  1.024
-1.397  1.020
-1.290  0.908
-1.022  0.794
-1.224  0.824
-1.185  0.817
-1.333  0.788
-1.576  0.889
-2.053  0.895
-2.074  0.954
-2.192  1.186
-2.181  0.974
-2.363  0.825
-2.415  0.911
-2.418  0.575
-2.352  0.652
NaN   NaN
 0.141  0.970
 0.156  0.962
 0.025  1.006
 0.173  1.250
 0.073  1.279
-0.079  1.221
 0.085  0.764
 0.206  0.960
 0.507  0.851
 0.445  0.850
 0.509  1.003
 0.633  0.716
 0.761  0.917
 0.987  0.967
 1.288  0.732
 1.057  0.994
 0.963  0.846
 1.128  1.193
 1.126  1.014
 1.363  0.682
 1.348  0.805
 1.373  1.043
 1.563  0.981
 1.667  1.128
 1.457  1.012
 1.514  0.774
 1.442  0.847
 1.340  0.971
 1.677  0.865
 1.277  0.788
 1.168  0.845
 1.031  0.752
 1.383  0.812
 1.450  0.855
 1.313  0.513
 1.412  0.787
 1.287  0.806
 1.378  0.590
 1.396  0.766
 1.520  0.783
 1.438  0.583
 1.213  0.630
 1.396  0.714
 1.154  0.719
 0.990  0.737
 0.919  0.802
 0.880  0.612
 0.920  0.657
 0.833  0.545
 0.736  0.565
 0.477  0.701
NaN   NaN
 0.402  0.238
 0.392  0.190
 0.191  0.046
 0.157  0.202
 0.202  0.121
 0.415  0.399
 0.404  0.393
 0.375  0.403
 0.261  0.533
 0.195  0.523
 0.159  0.547
-0.101  0.548
-0.204  0.439
-0.225  0.403
-0.020  0.410
 0.044  0.115
-0.055 -0.143
-0.021  0.155
 0.194  0.050
 0.057  0.166
 0.072 -0.004
-0.061  0.015
 0.483  0.215
 0.351  0.309
-0.004  0.329
 0.109  0.233
-0.178 -0.048
-0.379  0.133
-0.529  0.006
-0.288 -0.188
-0.115 -0.213
-0.009 -0.203
-0.083 -0.377
-0.107 -0.436
-0.214 -0.382
-0.343 -0.440
-0.251 -0.486
-0.303 -0.595
-0.270 -0.460
-0.203 -0.572
-0.183 -0.703
-0.038 -0.682
-0.049 -0.503
-0.091 -0.464
-0.026 -0.304
 0.239 -0.167
 0.337 -0.126
 0.144 -0.308
 0.404 -0.418
 0.112 -0.623
-0.128 -0.864
NaN   NaN
 0.544  0.302
 0.755  0.267
 0.807  0.480
 0.610  0.421
 0.567  0.561
 0.573  0.507
 0.577  0.228
 0.962  0.846
 0.888  0.955
 0.987  0.959
 1.136  1.022
 1.048  1.128
 0.903  0.845
 0.805  0.863
 0.905  1.019
 1.097  1.139
 1.182  1.132
 1.387  1.438
 1.293  1.498
 1.599  1.395
 1.713  1.174
 1.635  1.220
 1.437  1.270
 1.668  1.446
 1.764  1.806
 1.845  1.949
 1.803  1.868
 1.926  1.811
 2.116  2.191
 2.043  2.109
 1.892  2.041
 1.825  2.365
 1.706  2.506
 1.680  2.408
 1.575  2.453
 1.566  2.541
 1.554  2.524
 1.560  2.287
 1.688  2.186
 1.841  2.085
 1.693  1.995
 1.651  2.119
 1.524  2.252
 1.482  2.571
 1.495  2.620
 1.618  2.399
 1.750  2.500
 1.661  2.674
 1.517  2.570
 1.647  2.621
 1.463  2.420
NaN   NaN
 0.297  0.355
 0.321  0.244
 0.459  0.189
 0.554  0.382
 0.663  0.452
 0.428  0.325
 0.402  0.197
 0.451  0.126
 0.836  0.214
 0.817  0.242
 0.695  0.162
 0.694  0.301
 0.680  0.250
 0.653  0.020
 0.555 -0.146
 0.702 -0.237
 0.565 -0.315
 0.812 -0.254
 0.947 -0.413
 0.761 -0.424
 0.750 -0.375
 0.567 -0.388
 0.589 -0.371
 0.784 -0.442
 0.900 -0.518
 1.066 -0.544
 0.985 -0.341
 1.262 -0.304
 1.062 -0.366
 1.202 -0.405
 1.141 -0.190
 1.211 -0.173
 1.338 -0.196
 1.491 -0.161
 1.342 -0.091
 1.342 -0.049
 1.735  0.027
 1.987  0.194
 2.022  0.158
 1.928  0.076
 1.875 -0.077
 2.039  0.029
 2.123  0.134
 1.991  0.111
 2.118  0.117
 1.927  0.393
 2.084  0.294
 2.011  0.382
 1.656  0.485
 1.602  0.408
 1.346  0.102
NaN   NaN
 0.114  0.039
 0.051  0.231
 0.045  0.139
-0.241  0.058
-0.229  0.439
-0.265  0.487
-0.092  0.432
-0.038  0.494
 0.067  0.352
-0.121  0.359
 0.047  0.268
-0.145  0.142
-0.149  0.062
-0.260 -0.220
-0.413  0.116
-0.310  0.159
-0.267  0.012
-0.442  0.176
-0.306  0.108
-0.332  0.123
-0.678  0.168
-0.714  0.291
-0.523  0.401
-0.879  0.593
-0.859  0.907
-0.728  0.797
-0.564  0.932
-0.697  0.958
-0.692  1.004
-0.725  1.105
-0.698  1.205
-0.893  1.464
-0.792  1.466
-0.851  1.164
-0.955  1.061
-1.139  1.186
-1.129  0.992
-0.828  1.155
-0.912  1.056
-0.733  1.072
-0.629  1.280
-0.683  1.208
-0.645  1.019
-0.310  0.719
-0.483  0.693
-0.482  0.596
-0.302  0.870
-0.202  0.918
-0.418  1.048
-0.118  1.181
-0.325  1.242
NaN   NaN
 0.726  0.592
 0.673  0.663
 0.686  0.473
 0.774  0.412
 0.903  0.134
 1.004  0.068
 0.792  0.144
 0.660  0.212
 0.607  0.012
 0.802 -0.147
 0.807 -0.103
 0.661  0.183
 0.730  0.225
 0.829  0.360
 0.824  0.406
 1.021  0.452
 1.008  0.574
 0.925  0.492
 0.892  0.337
 1.009  0.411
 0.840  0.555
 1.034  0.524
 1.039  0.588
 1.110  0.251
 0.872  0.265
 0.883 -0.138
 0.906 -0.129
 0.682 -0.114
 0.807 -0.075
 0.523 -0.180
 0.549  0.041
 0.392 -0.023
 0.440 -0.005
 0.470  0.079
 0.616 -0.060
 0.702  0.115
 0.716  0.014
 0.882  0.014
 0.883 -0.065
 1.117 -0.137
 0.919 -0.033
 0.806 -0.270
 1.043 -0.240
 1.119 -0.418
 1.157 -0.645
 1.003 -0.623
 0.917 -0.512
 0.801 -0.572
 0.680 -0.618
 0.708 -0.602
 0.651 -0.508
NaN   NaN
 0.835  0.632
 0.939  0.786
 1.030  1.030
 1.120  1.067
 1.305  0.859
 1.230  0.812
 1.245  0.755
 1.227  0.675
 1.119  0.519
 1.163  0.610
 1.411  0.871
 1.419  0.615
 1.827  0.521
 1.603  0.730
 1.330  0.783
 1.242  1.066
 1.133  0.969
 1.220  0.723
 1.300  0.810
 1.484  0.703
 1.442  0.587
 1.307  0.712
 1.388  0.829
 1.464  0.790
 1.520  1.027
 1.595  1.218
 1.524  1.234
 1.423  0.951
 1.726  1.101
 1.437  1.264
 1.598  1.333
 1.324  1.629
 1.368  1.547
 1.369  1.614
 1.346  1.500
 1.363  1.452
 1.561  1.356
 1.596  1.380
 1.630  1.205
 1.736  1.084
 1.565  1.286
 1.528  1.326
 1.636  1.266
 1.673  0.942
 1.831  0.877
 1.927  0.862
 1.842  0.788
 1.922  0.734
 1.879  0.702
 1.899  0.720
 2.150  0.762
NaN   NaN
 0.199  0.410
 0.295  0.515
 0.192  0.427
 0.212  0.879
 0.255  0.915
 0.399  1.036
 0.581  0.976
 0.904  1.107
 1.081  1.161
 0.931  1.176
 0.964  1.408
 0.989  1.579
 1.058  1.670
 1.121  1.767
 1.028  2.001
 1.149  1.988
 0.970  1.930
 1.045  1.879
 0.972  2.012
 1.540  1.807
 1.535  2.239
 1.463  2.336
 1.450  2.213
 1.367  2.306
 1.430  1.985
 1.751  2.128
 1.762  2.268
 1.879  2.366
 1.749  1.999
 1.749  2.114
 1.808  2.015
 1.741  1.913
 1.838  1.920
 1.728  1.718
 1.845  1.578
 1.846  1.222
 1.793  1.148
 1.648  0.844
 1.827  0.986
 1.775  1.133
 1.783  1.060
 1.639  1.098
 1.361  0.940
 1.211  0.903
 1.143  0.924
 1.169  0.748
 1.297  0.511
 1.338  0.396
 1.284  0.413
 1.343  0.447
 1.560  0.498
NaN   NaN
 0.947  0.699
 0.774  0.718
 0.441  0.670
 0.526  0.593
 0.137  0.575
-0.050  0.707
 0.030  0.710
-0.202  0.720
-0.071  0.407
-0.119  0.138
-0.007  0.288
-0.146  0.288
-0.253  0.383
-0.503  0.659
-0.415  0.919
-0.542  0.957
-0.479  0.968
-0.531  1.186
-0.665  1.401
-0.777  1.447
-0.745  1.397
-0.625  1.204
-0.541  1.122
-0.504  1.280
-0.616  1.393
-0.934  1.478
-0.928  1.447
-0.908  1.442
-0.775  1.550
-0.825  1.558
-0.626  1.403
-0.859  1.394
-0.870  1.202
-0.964  1.262
-1.066  1.301
-1.154  1.443
-1.078  1.336
-1.206  1.774
-1.297  1.726
-1.154  1.812
-1.152  2.024
-0.989  2.285
-0.947  2.481
-1.208  2.643
-1.038  2.667
-1.033  2.905
-0.891  2.576
-1.116  2.882
-1.035  2.817
-1.179  2.904
-1.133  2.837
NaN   NaN
 0.201  0.030
 0.383  0.052
 0.427  0.160
 0.267  0.287
 0.241  0.428
 0.258  0.529
 0.193  0.689
 0.219  0.631
 0.424  0.479
 0.604  0.703
 0.598  0.694
 0.608  0.836
 0.859  0.889
 0.912  0.711
 1.025  0.605
 0.846  0.741
 0.322  0.668
 0.318  0.425
 0.321  0.552
 0.486  0.472
 0.613  0.530
 0.368  0.601
 0.263  0.697
 0.282  0.713
 0.310  0.591
 0.226  0.585
 0.474  0.567
 0.613  0.356
 0.583  0.772
 0.590  0.590
 0.625  0.626
 0.476  0.812
 0.357  0.599
 0.589  0.578
 1.066  0.491
 1.167  0.647
 1.125  0.744
 1.213  0.640
 1.117  0.588
 1.302  0.584
 1.298  0.793
 1.365  0.818
 1.228  0.679
 1.460  0.651
 1.390  0.203
 1.225  0.100
 1.395  0.198
 1.363  0.264
 1.443  0.183
 1.386  0.216
 1.466 -0.128
NaN   NaN
 0.210  0.150
 0.005  0.016
-0.251  0.281
-0.186  0.682
-0.109  0.656
 0.030  0.768
-0.016  0.993
-0.038  1.142
 0.165  1.184
 0.135  1.233
 0.051  1.284
-0.001  1.574
 0.244  1.559
 0.180  1.517
 0.197  1.394
 0.431  1.634
 0.216  1.763
 0.367  1.977
 0.436  2.335
 0.524  2.288
 0.881  2.379
 0.818  2.369
 0.859  2.388
 0.909  2.325
 0.911  2.363
 0.832  2.421
 0.902  2.405
 1.003  2.336
 1.099  2.282
 1.053  2.216
 1.066  2.396
 0.864  2.181
 0.607  2.200
 0.571  2.258
 0.679  2.322
 0.719  2.155
 0.692  2.050
 0.602  2.087
 0.322  1.926
 0.489  1.773
 0.482  1.936
 0.766  2.084
 0.787  2.082
 0.929  1.880
 0.806  1.892
 0.895  2.046
 0.920  2.171
 0.891  2.169
 0.837  2.166
 0.575  2.095
 0.697  2.187
NaN   NaN
 0.582  0.072
 0.555  0.027
 0.584 -0.031
 0.511 -0.249
 0.504 -0.371
 0.429 -0.372
 0.262 -0.295
-0.068 -0.193
-0.196 -0.167
-0.277  0.073
-0.109 -0.175
 0.266 -0.002
 0.119 -0.084
 0.356  0.141
 0.602  0.045
 0.869 -0.057
 0.609 -0.150
 0.622 -0.050
 0.582  0.249
 0.677  0.345
 0.592  0.537
 0.655  0.355
 0.784  0.201
 0.592  0.084
 0.539 -0.063
 0.407  0.040
 0.331  0.259
 0.566  0.521
 0.605  0.447
 0.520  0.796
 0.414  1.016
 0.569  1.124
 0.758  1.190
 0.731  0.887
 1.100  0.532
 1.116  0.356
 1.379 -0.046
 1.646 -0.196
 1.634 -0.297
 1.358 -0.560
 1.159 -0.444
 1.025 -0.510
 1.110 -0.522
 1.356 -0.458
 1.231 -0.434
 1.065 -0.301
 0.754 -0.153
 0.865 -0.096
 0.784 -0.122
 0.837 -0.024
 0.550 -0.035
NaN   NaN
 0.245  0.534
 0.366  0.493
 0.516  0.483
 0.311  0.369
 0.234  0.232
 0.190  0.238
-0.130  0.201
-0.068 -0.025
-0.093  0.124
-0.280  0.088
-0.262 -0.018
-0.175 -0.097
-0.234 -0.213
 0.116 -0.169
-0.022 -0.123
 0.118 -0.013
-0.022  0.061
 0.158  0.065
 0.374 -0.250
 0.296 -0.341
 0.267 -0.413
 0.490 -0.321
 0.471 -0.520
 0.207 -0.540
 0.247 -0.569
 0.124 -0.839
 0.143 -0.845
 0.221 -0.644
 0.358 -0.610
 0.083 -0.829
 0.306 -0.942
 0.340 -0.880
 0.642 -1.034
 0.539 -1.065
 0.546 -0.928
 0.344 -0.918
 0.308 -0.893
 0.434 -0.818
 0.237 -0.819
 0.442 -0.944
 0.216 -0.783
 0.283 -1.221
-0.059 -1.130
 0.072 -1.185
-0.023 -1.105
-0.190 -1.321
 0.132 -1.223
 0.543 -1.310
 0.603 -1.183
 0.723 -1.255
 0.778 -1.414
NaN   NaN
 0.686  0.139
 0.771  0.107
 0.704 -0.044
 0.668 -0.047
 0.581 -0.067
 0.803 -0.184
 0.762 -0.361
 0.645 -0.538
 0.566 -0.960
 0.719 -0.966
 0.711 -1.079
 0.828 -1.082
 0.881 -0.915
 0.870 -0.875
 1.014 -0.886
 1.015 -0.630
 0.855 -0.511
 0.830 -0.406
 1.211 -0.250
 1.171 -0.502
 1.356 -0.475
 1.599 -0.498
 1.862 -0.604
 1.556 -0.567
 1.286 -0.744
 1.278 -0.846
 1.255 -0.751
 1.320 -0.588
 1.458 -0.375
 1.328 -0.359
 1.438 -0.341
 1.269 -0.425
 1.125 -0.440
 1.090 -0.507
 1.012 -0.669
 0.914 -0.774
 0.809 -0.969
 0.817 -1.236
 0.557 -1.562
 0.382 -1.758
 0.542 -1.859
 0.770 -1.972
 0.969 -1.800
 0.902 -1.635
 0.938 -1.835
 1.087 -1.912
 1.144 -1.986
 1.362 -1.761
 1.392 -1.904
 1.404 -1.691
 1.441 -1.863
NaN   NaN
 0.610  0.645
 0.852  0.445
 0.621  0.427
 0.781  0.452
 0.642  0.534
 0.295  0.445
 0.334  0.386
 0.109  0.164
-0.060  0.134
 0.121  0.035
 0.037 -0.170
-0.029 -0.050
 0.328 -0.194
 0.610 -0.200
 0.637 -0.243
 0.777 -0.216
 0.514 -0.304
 0.529 -0.282
 0.625 -0.318
 0.493 -0.075
 0.514 -0.086
 0.556 -0.206
 0.877 -0.299
 0.994 -0.449
 1.266 -0.601
 1.593 -0.728
 1.532 -0.910
 1.544 -1.136
 1.544 -1.035
 1.662 -1.007
 1.636 -0.822
 1.652 -1.141
 1.109 -1.274
 1.175 -1.180
 1.043 -1.181
 1.112 -1.589
 1.272 -1.860
 0.955 -1.966
 1.054 -1.884
 1.021 -2.034
 1.114 -1.988
 1.208 -1.991
 1.445 -2.058
 1.418 -2.041
 1.439 -2.079
 1.535 -2.087
 1.592 -2.051
 1.377 -2.061
 1.396 -1.935
 1.635 -2.048
 1.479 -1.947
NaN   NaN
 0.929  0.009
 0.633  0.013
 0.837 -0.013
 0.785 -0.223
 1.185 -0.160
 1.370 -0.154
 1.480 -0.082
 1.508 -0.240
 1.593 -0.060
 1.643 -0.031
 1.653 -0.075
 1.522  0.005
 1.524  0.009
 1.561  0.127
 1.601 -0.064
 1.780 -0.209
 1.930  0.005
 1.711 -0.124
 1.695 -0.022
 1.713 -0.307
 1.832 -0.122
 1.781 -0.143
 1.771  0.023
 1.786  0.368
 1.535  0.724
 1.579  0.959
 1.896  1.029
 1.804  0.813
 1.773  0.933
 1.795  0.995
 1.670  1.007
 1.523  1.263
 1.651  1.199
 1.575  1.153
 1.420  0.770
 1.533  0.630
 1.460  0.392
 1.563  0.265
 1.543  0.131
 1.675 -0.105
 1.396 -0.138
 1.033 -0.201
 0.954  0.151
 0.792  0.166
 0.810  0.291
 0.728  0.010
 0.960  0.021
 0.864  0.059
 1.079  0.054
 1.052 -0.360
 1.013 -0.401
NaN   NaN
 0.098  0.871
 0.068  0.730
 0.271  0.518
 0.329  0.564
 0.279  0.728
 0.217  0.931
 0.279  0.997
 0.333  0.953
 0.356  0.686
 0.253  0.595
 0.150  0.691
 0.189  0.648
 0.175  0.867
 0.122  0.642
 0.236  0.947
 0.023  0.843
 0.345  0.879
 0.393  0.699
 0.526  0.548
 0.550  0.283
 0.432  0.187
 0.608  0.339
 0.219  0.132
 0.431  0.034
 0.271 -0.038
 0.336 -0.121
 0.377 -0.226
 0.430  0.002
 0.233 -0.131
 0.079 -0.002
 0.091  0.074
 0.074 -0.106
-0.092  0.019
 0.145  0.066
 0.055  0.038
-0.082  0.189
-0.158  0.103
-0.188  0.262
-0.159  0.034
-0.298  0.009
-0.441 -0.198
-0.633 -0.238
-0.572  0.007
-0.964 -0.134
-0.762 -0.078
-0.861 -0.013
-0.521 -0.046
-0.547 -0.031
-0.452 -0.077
-0.495 -0.292
-0.478 -0.082
NaN   NaN
 0.590  0.460
 0.620  0.549
 0.195  0.580
 0.119  0.340
 0.002  0.466
-0.035  0.451
-0.172  0.858
-0.167  0.849
-0.364  0.763
-0.574  0.728
-1.010  0.577
-0.970  0.394
-0.836  0.329
-0.653  0.234
-0.371  0.010
-0.607 -0.030
-0.691 -0.283
-0.671 -0.244
-0.676 -0.472
-0.733 -0.456
-0.723 -0.308
-0.332 -0.403
-0.218 -0.559
-0.313 -0.568
-0.140 -0.359
-0.003 -0.204
 0.021 -0.049
 0.146 -0.069
 0.123  0.107
 0.024  0.273
-0.035  0.339
-0.028  0.168
 0.010  0.390
-0.060  0.292
-0.135  0.425
-0.145  0.403
-0.153  0.377
-0.159  0.263
-0.071  0.338
-0.084  0.522
-0.155  0.508
-0.130  0.762
-0.135  0.600
 0.017  0.353
-0.279  0.318
-0.296  0.181
-0.152 -0.113
-0.154 -0.281
-0.420 -0.156
-0.593 -0.047
-0.628 -0.001
NaN   NaN
 0.139  0.354
 0.329  0.392
 0.217  0.441
 0.413  0.590
 0.517  0.647
 0.605  0.785
 0.404  0.817
 0.671  0.847
 0.390  0.700
 0.694  0.779
 0.771  0.908
 0.959  1.070
 0.832  1.193
 0.527  1.217
 0.555  1.433
 0.695  1.776
 0.584  1.998
 0.635  1.996
 0.481  2.067
 0.607  2.209
 0.515  2.341
 0.435  2.201
 0.633  2.171
 0.576  2.030
 0.871  1.920
 1.069  1.877
 1.227  2.083
 1.076  2.073
 0.998  2.084
 0.806  2.225
 0.745  2.286
 0.622  2.256
 0.631  2.202
 0.764  2.209
 0.992  2.223
 1.146  2.211
 1.134  2.160
 1.001  2.081
 1.115  2.238
 0.983  2.220
 1.089  2.263
 1.363  2.235
 1.510  2.272
 1.518  2.330
 1.571  2.177
 1.485  2.171
 1.416  2.043
 1.572  1.977
 1.531  1.813
 1.662  1.675
 1.520  1.588
NaN   NaN
 0.535  0.985
 0.455  1.010
 0.561  1.285
 0.523  1.224
 0.419  1.147
 0.489  1.387
 0.673  1.413
 0.659  1.375
 0.437  1.416
 0.557  1.665
 0.572  1.556
 0.779  1.588
 0.680  1.614
 0.906  1.698
 0.968  1.481
 1.189  1.496
 1.302  1.568
 1.373  1.422
 1.461  1.663
 1.516  1.751
 1.727  1.658
 1.478  1.626
 1.248  1.308
 1.107  1.061
 0.924  0.911
 1.080  1.104
 1.097  0.886
 1.088  0.960
 1.117  0.919
 1.212  0.487
 1.352  0.449
 1.415  0.515
 1.345  0.385
 1.397  0.548
 1.356  0.418
 1.389  0.029
 1.196 -0.041
 0.977 -0.184
 1.044 -0.375
 0.931 -0.278
 0.896 -0.179
 1.045 -0.255
 1.147 -0.331
 1.166  0.025
 1.431 -0.139
 1.504 -0.076
 1.407  0.109
 1.383  0.160
 1.203  0.221
 1.300  0.290
 1.218  0.389
NaN   NaN
 0.468  0.747
 0.509  0.669
 0.462  0.520
 0.554  0.271
 0.595  0.357
 0.233  0.407
-0.096  0.210
-0.211  0.393
-0.176  0.608
 0.096  0.462
 0.169  0.546
 0.448  0.884
 0.184  0.820
 0.213  0.719
 0.270  0.712
 0.253  0.737
 0.231  0.688
 0.122  0.787
 0.497  0.985
 0.257  1.048
 0.001  1.193
-0.204  1.243
-0.340  1.387
-0.168  1.288
-0.105  1.419
-0.090  1.698
-0.084  1.835
-0.124  1.526
-0.316  1.255
-0.430  1.200
-0.668  1.400
-0.278  1.343
-0.277  1.097
-0.345  1.200
-0.126  1.016
-0.243  0.972
-0.551  0.998
-0.509  0.946
-0.231  1.152
-0.122  1.066
 0.248  1.119
 0.411  1.358
 0.293  1.470
 0.370  1.438
 0.147  1.020
 0.513  0.902
 0.625  0.838
 0.815  0.777
 0.735  0.485
 0.815  0.370
 0.894  0.296
NaN   NaN
 0.512  0.556
 0.476  0.488
 0.338  0.621
 0.224  0.599
 0.104  0.755
 0.019  0.634
 0.257  0.358
 0.163  0.191
 0.214 -0.116
 0.355 -0.124
 0.236 -0.208
 0.478 -0.060
 0.443 -0.033
 0.675 -0.069
 0.293 -0.091
 0.358 -0.262
 0.321 -0.057
 0.260  0.141
 0.331  0.004
 0.709  0.147
 0.787  0.365
 0.855  0.170
 0.842  0.174
 0.700 -0.275
 0.696 -0.259
 0.725 -0.120
 0.650  0.081
 0.526  0.283
 0.344  0.567
 0.099  0.649
 0.033  0.703
 0.250  0.594
 0.159  0.522
 0.126  0.392
 0.436  0.194
 0.509  0.166
 0.345  0.152
 0.133  0.343
-0.087  0.232
 0.003  0.029
 0.013  0.194
 0.305  0.043
 0.308  0.034
 0.510 -0.252
 0.636 -0.264
 0.440 -0.176
 0.494 -0.176
 0.472 -0.074
 0.357 -0.038
 0.432  0.124
 0.441  0.300
NaN   NaN
 0.143  0.962
 0.027  1.073
 0.038  1.017
 0.162  1.268
-0.025  1.152
-0.351  1.012
-0.515  0.596
-0.487  0.472
-0.388  0.581
-0.605  0.564
-0.500  0.529
-0.464  0.663
-0.537  0.833
-0.414  0.975
-0.448  1.103
-0.513  0.978
-0.556  1.092
-0.319  0.675
-0.391  0.521
-0.326  0.533
-0.503  0.815
-0.372  1.034
-0.413  1.186
-0.248  1.246
-0.472  1.358
-0.682  1.108
-0.805  1.173
-0.838  1.458
-0.623  1.323
-0.730  1.186
-0.638  1.094
-0.628  1.182
-0.676  1.046
-0.743  0.985
-0.651  1.110
-0.631  1.167
-0.598  1.540
-0.601  1.200
-0.451  1.291
-0.602  1.448
-0.664  1.522
-0.612  1.407
-0.299  1.318
-0.478  1.217
-0.426  0.859
-0.253  0.670
-0.373  0.790
-0.311  0.809
-0.124  1.101
 0.017  1.006
 0.225  1.128
NaN   NaN
 0.383  0.703
 0.237  0.467
 0.129  0.593
 0.010  0.817
 0.147  0.639
 0.125  0.767
-0.017  0.701
 0.085  0.484
-0.009  0.388
 0.094  0.282
 0.003  0.252
-0.072  0.443
 0.051  0.241
-0.067  0.387
-0.042  0.242
-0.070  0.289
 0.143  0.115
 0.075  0.028
-0.231 -0.018
-0.062 -0.160
-0.009 -0.282
-0.065 -0.451
-0.037 -0.789
-0.023 -0.338
-0.223 -0.059
-0.367  0.006
-0.152  0.079
-0.536  0.223
-0.324  0.144
-0.592  0.073
-0.553 -0.148
-0.779 -0.049
-0.564  0.173
-0.609  0.500
-0.755  0.344
-0.586  0.467
-0.537  0.518
-0.380  0.547
-0.346  0.491
-0.414  0.277
-0.245  0.262
-0.050  0.129
-0.292  0.265
-0.297  0.164
-0.355  0.259
-0.557  0.221
-0.683  0.086
-1.017 -0.016
-0.787 -0.117
-1.082 -0.100
-0.978 -0.398
NaN   NaN
 0.992  0.476
 1.135  0.357
 1.003  0.317
 1.090  0.435
 0.831  0.405
 1.000  0.396
 1.042  0.251
 0.991  0.255
 1.278  0.085
 1.122  0.077
 1.260  0.098
 1.235  0.324
 1.178  0.227
 1.136  0.240
 1.120  0.305
 0.869  0.168
 0.715  0.018
 0.771  0.215
 0.631  0.176
 0.703  0.195
 0.652 -0.216
 0.864 -0.210
 0.897 -0.302
 0.976 -0.432
 0.727 -0.568
 0.645 -0.432
 1.061 -0.260
 0.850 -0.208
 0.772 -0.178
 0.773 -0.247
 0.632 -0.167
 0.570 -0.359
 0.310 -0.422
 0.529 -0.407
 0.425 -0.440
 0.139 -0.387
 0.136 -0.137
 0.371 -0.300
 0.238 -0.178
 0.335 -0.381
 0.356 -0.270
 0.482 -0.282
 0.476 -0.589
 0.350 -0.571
 0.546 -0.504
 0.669 -0.710
 0.711 -0.574
 0.354 -0.812
 0.253 -0.912
 0.176 -0.908
 0.226 -0.849
NaN   NaN
 0.399  0.707
 0.345  0.650
 0.321  0.640
 0.317  0.983
 0.297  0.899
-0.149  1.024
-0.308  0.750
-0.079  0.908
 0.122  0.986
 0.171  1.224
 0.098  1.219
 0.318  1.046
 0.110  1.117
 0.012  0.799
 0.009  0.547
-0.069  0.276
 0.087  0.114
-0.037  0.192
 0.160  0.060
 0.036  0.261
-0.006  0.293
 0.006  0.062
 0.099 -0.084
 0.379 -0.216
 0.040 -0.370
 0.042 -0.380
 0.382 -0.314
 0.522 -0.335
 0.399 -0.439
 0.353 -0.446
 0.279 -0.658
 0.512 -0.656
 0.440 -0.791
 0.583 -0.780
 0.399 -0.873
 0.117 -0.975
 0.212 -0.965
 0.218 -0.854
 0.230 -0.721
 0.278 -0.660
 0.264 -0.735
 0.019 -0.713
-0.040 -0.785
 0.209 -0.712
 0.146 -0.708
 0.112 -0.913
 0.017 -0.858
 0.052 -0.913
 0.125 -0.559
 0.132 -0.687
 0.340 -0.826
NaN   NaN
 0.842  0.980
 0.733  1.183
 0.586  0.945
 0.680  1.033
 0.570  1.103
 0.788  0.811
 0.814  1.198
 0.904  1.108
 1.038  1.282
 1.231  1.365
 1.191  1.368
 0.978  1.422
 0.961  1.315
 0.972  1.127
 0.923  1.016
 0.881  1.204
 0.681  1.447
 0.577  1.489
 0.491  1.551
 0.215  1.474
 0.401  1.434
 0.597  1.217
 0.344  1.352
 0.492  1.479
 0.573  1.625
 0.521  1.394
 0.607  1.317
 0.344  1.204
 0.634  1.224
 0.586  1.251
 0.600  1.309
 0.192  1.382
 0.217  1.282
 0.353  1.211
 0.336  1.501
 0.538  1.799
 0.532  1.966
 0.585  1.742
 0.386  1.769
 0.042  1.884
 0.141  1.702
 0.159  1.705
 0.137  1.722
 0.355  2.051
 0.362  2.561
 0.619  2.556
 0.536  2.558
 0.374  2.719
 0.403  2.726
 0.347  2.632
 0.379  2.567
NaN   NaN
 0.000  0.853
 0.299  0.788
 0.244  0.802
 0.365  1.016
 0.315  0.919
 0.185  1.193
 0.031  1.153
 0.050  1.142
-0.088  1.029
 0.131  1.031
-0.010  1.161
 0.058  1.166
-0.061  1.053
 0.022  1.317
-0.267  1.185
-0.278  1.279
-0.048  1.396
-0.167  1.144
-0.291  1.338
-0.055  1.255
 0.191  1.242
 0.529  1.049
 0.540  1.130
 0.418  1.326
 0.446  1.421
 0.364  1.727
 0.213  1.694
 0.092  1.833
-0.286  2.208
-0.251  2.050
-0.237  1.944
-0.268  1.787
-0.229  1.896
 0.088  1.816
 0.161  1.669
 0.494  1.711
 0.297  1.508
 0.582  1.506
 0.731  1.493
 0.532  1.637
 0.577  1.746
 0.466  1.784
 0.603  1.802
 0.635  1.774
 0.745  1.534
 0.590  1.365
 0.558  1.208
 0.351  1.223
 0.267  1.289
 0.096  1.470
 0.074  1.487
NaN   NaN
 0.469  0.706
 0.378  0.906
 0.432  1.128
 0.317  1.365
-0.222  1.412
-0.177  1.366
-0.102  1.391
-0.262  1.309
-0.354  1.383
-0.178  1.496
-0.037  1.564
-0.145  1.308
-0.307  1.514
-0.431  1.420
-0.326  1.182
 0.145  1.223
 0.066  1.207
-0.103  1.073
-0.315  0.900
-0.277  1.095
-0.563  1.171
-0.569  1.271
-0.371  1.369
-0.466  1.042
-0.812  1.014
-0.954  0.951
-0.970  0.995
-0.780  0.911
-0.574  0.923
-0.628  0.868
-0.389  0.741
-0.403  0.601
-0.465  0.764
-0.371  0.909
-0.263  0.917
-0.543  0.805
-0.419  0.982
-0.413  1.119
-0.516  1.113
-0.613  0.885
-0.728  0.993
-0.855  1.112
-0.837  0.969
-0.761  0.824
-0.903  0.639
-1.035  0.542
-1.053  0.473
-1.008  0.441
-1.343  0.583
-1.197  0.591
-1.273  1.071
NaN   NaN
 0.124  0.943
 0.351  1.033
 0.293  1.113
 0.028  0.741
-0.031  0.506
-0.069  0.683
 0.128  0.429
 0.291  0.527
 0.278  0.423
 0.540  0.431
 0.382  0.404
 0.345  0.652
 0.254  0.567
 0.224  0.617
 0.087  0.836
-0.268  0.892
-0.183  0.888
-0.327  0.746
-0.385  0.862
 0.032  1.031
-0.261  0.935
-0.366  0.756
-0.389  0.909
-0.420  0.884
-0.471  0.667
-0.448  0.641
-0.534  0.672
-0.554  0.705
-0.849  0.616
-0.761  0.573
-0.593  0.740
-0.602  0.796
-0.740  0.859
-0.663  0.791
-0.872  1.199
-0.735  1.132
-0.639  1.021
-0.496  0.930
-0.389  1.078
-0.397  1.238
-0.474  1.428
-0.738  1.352
-0.703  1.156
-0.790  1.220
-0.863  1.032
-0.878  0.963
-0.906  1.105
-0.951  1.216
-1.242  1.322
-1.015  1.142
-0.827  1.162
NaN   NaN
 0.282  0.594
 0.226  0.573
 0.084  0.488
-0.267  0.774
-0.405  0.839
-0.326  1.042
-0.550  0.936
-0.423  0.908
-0.346  1.045
-0.233  1.014
-0.426  1.235
-0.261  1.019
-0.160  0.937
-0.169  0.992
-0.081  0.904
 0.060  0.869
 0.213  0.899
 0.162  0.852
 0.095  0.905
 0.103  0.976
-0.165  1.009
-0.227  1.150
-0.162  1.001
-0.039  0.727
-0.180  0.664
-0.353  0.797
-0.299  1.006
-0.305  0.977
-0.507  0.652
-0.321  0.814
-0.506  0.955
-0.512  1.042
-0.521  0.982
-0.448  1.171
-0.390  1.410
-0.406  1.739
-0.365  1.519
-0.587  1.614
-0.563  1.569
-0.680  1.786
-0.888  1.654
-0.944  1.841
-0.796  1.718
-0.685  1.770
-0.738  1.853
-0.486  2.055
-0.170  1.914
-0.429  1.646
-0.215  1.769
 0.052  1.891
-0.161  1.814
NaN   NaN
 0.657  0.163
 0.844  0.118
 0.797 -0.153
 0.511 -0.433
 0.826 -0.383
 0.633 -0.183
 0.821 -0.022
 0.819  0.227
 0.701  0.435
 0.760  0.480
 0.588  0.746
 0.691  0.747
 0.853  0.596
 1.080  0.642
 1.094  0.846
 0.764  0.845
 0.763  0.589
 0.695  0.540
 0.972  0.363
 0.918  0.190
 0.590  0.250
 0.652  0.383
 0.384  0.453
 0.394  0.403
 0.577  0.205
 0.706  0.424
 0.607  0.374
 0.653  0.265
 0.698  0.186
 1.007  0.031
 1.172 -0.120
 1.437 -0.288
 1.628 -0.156
 1.684  0.223
 1.625  0.197
 1.598  0.215
 1.646  0.253
 1.610  0.421
 1.434  0.442
 1.228  0.476
 1.061  0.381
 1.361  0.425
 1.232  0.221
 1.108  0.294
 1.308  0.397
 1.398  0.183
 1.251 -0.064
 1.088 -0.259
 1.258 -0.079
 1.344 -0.119
 1.502 -0.165
NaN   NaN
 0.712  0.007
 0.678 -0.110
 0.911 -0.229
 0.774 -0.060
 0.667 -0.182
 0.610 -0.082
 0.535  0.037
 0.558  0.014
 0.514  0.065
 0.601 -0.073
 0.770 -0.098
 0.754 -0.395
 0.739 -0.343
 0.765 -0.586
 1.082 -0.453
 1.122 -0.334
 1.295 -0.149
 1.024 -0.007
 0.997 -0.088
 0.957 -0.017
 1.180  0.127
 1.084 -0.082
 1.082 -0.101
 1.237 -0.165
 1.052 -0.142
 1.416 -0.078
 1.553 -0.005
 1.411  0.209
 1.758  0.476
 1.594  0.293
 1.350  0.153
 1.478 -0.033
 1.612  0.062
 1.487 -0.222
 1.504 -0.552
 1.542 -0.424
 1.815 -0.344
 1.751 -0.276
 1.759 -0.146
 2.036 -0.181
 1.973 -0.415
 1.967 -0.227
 2.210 -0.208
 2.068 -0.170
 2.000 -0.273
 2.194 -0.489
 2.218 -0.288
 2.152 -0.436
 2.022 -0.599
 1.928 -0.617
 1.935 -0.471
NaN   NaN
 0.974  0.314
 0.973  0.274
 1.199 -0.190
 1.170 -0.202
 1.334 -0.125
 1.507 -0.114
 1.607 -0.271
 1.461 -0.495
 1.799 -0.623
 1.882 -0.669
 2.124 -0.471
 2.270 -0.508
 2.202 -0.476
 2.505 -0.619
 2.463 -0.491
 2.412 -0.379
 2.482 -0.323
 2.554 -0.311
 2.560 -0.321
 2.307 -0.509
 2.039 -0.408
 2.479 -0.371
 2.050 -0.565
 2.139 -0.433
 1.979 -0.482
 2.031 -0.570
 1.604 -0.362
 1.485 -0.236
 1.606 -0.415
 1.415 -0.526
 1.450 -0.439
 1.574 -0.237
 1.864 -0.092
 1.935  0.050
 1.707  0.136
 1.998 -0.228
 2.004 -0.270
 2.009 -0.256
 2.079 -0.366
 2.058 -0.566
 1.947 -0.791
 1.951 -0.747
 1.757 -0.695
 2.003 -0.708
 2.131 -0.521
 2.038 -0.314
 1.929 -0.388
 1.695 -0.412
 1.638 -0.442
 1.680 -0.374
 1.738 -0.545
NaN   NaN
 0.782  0.677
 0.648  0.652
 0.641  0.788
 0.825  0.979
 0.784  0.835
 0.563  0.758
 0.558  0.509
 0.752  0.751
 0.917  0.560
 0.677  0.716
 0.604  0.737
 0.678  0.848
 0.803  0.756
 0.647  0.876
 0.717  0.677
 0.653  0.578
 0.804  0.428
 1.110  0.468
 1.076  0.531
 0.990  0.609
 1.068  0.870
 1.202  0.985
 0.978  0.923
 0.759  1.080
 0.749  0.874
 0.567  0.874
 0.471  1.030
 0.276  1.380
 0.351  1.054
 0.431  1.220
 0.338  0.823
 0.234  0.849
 0.209  0.631
 0.076  0.828
 0.193  0.978
-0.071  0.984
 0.035  1.176
 0.104  0.976
 0.194  0.657
 0.396  0.801
 0.353  0.463
 0.166  0.372
 0.220  0.368
 0.200  0.244
-0.122  0.117
-0.318 -0.013
-0.386 -0.115
-0.488 -0.024
-0.437 -0.201
-0.451 -0.190
-0.507 -0.542
NaN   NaN
 0.284  0.747
 0.355  0.725
 0.051  0.772
-0.160  0.672
-0.136  0.582
-0.183  0.869
-0.212  0.782
-0.133  0.752
-0.197  0.748
-0.346  0.950
-0.252  1.102
-0.339  0.944
-0.452  0.741
-0.469  0.766
-0.452  1.094
-0.442  1.121
-0.727  1.159
-0.857  1.157
-0.782  1.229
-0.422  1.376
-0.658  1.403
-0.606  1.303
-0.640  1.354
-0.549  1.474
-0.650  1.238
-0.545  1.087
-0.583  1.018
-0.527  1.073
-0.694  1.119
-0.540  0.868
-0.578  0.736
-0.567  0.647
-0.554  0.447
-0.564  0.403
-0.627  0.644
-0.631  0.608
-0.737  0.728
-0.824  0.925
-0.914  0.997
-1.066  1.127
-1.071  1.095
-0.842  0.897
-1.113  0.816
-1.249  0.733
-1.172  1.047
-0.934  1.181
-0.871  1.199
-0.745  1.346
-0.851  1.463
-0.672  1.699
-0.765  1.767
NaN   NaN
 0.173  0.448
 0.222  0.552
 0.171  0.300
 0.323  0.192
 0.549  0.162
 0.685 -0.121
 0.529 -0.121
 0.387 -0.308
 0.483 -0.276
 0.494 -0.074
 0.398  0.036
 0.202  0.005
 0.242 -0.014
-0.004  0.218
 0.153 -0.014
 0.463 -0.157
 0.531 -0.294
 0.786 -0.382
 0.867 -0.055
 0.838 -0.092
 0.699 -0.016
 0.617  0.085
 0.783  0.071
 0.754  0.182
 0.817  0.000
 0.964  0.076
 1.110  0.209
 0.954  0.420
 0.818  0.404
 0.974  0.334
 0.965  0.217
 1.034  0.362
 1.420  0.318
 1.173  0.452
 1.265  0.522
 0.988  0.456
 0.975  0.333
 0.884  0.363
 1.078  0.162
 0.997  0.440
 0.978  0.411
 0.873  0.368
 0.953  0.620
 1.051  0.679
 1.301  0.831
 1.391  0.988
 1.489  1.002
 1.548  1.328
 1.800  1.298
 1.477  1.242
 1.184  1.351
NaN   NaN
 0.483  0.184
 0.410  0.379
 0.777  0.491
 0.372  0.671
 0.435  0.626
 0.262  0.818
 0.168  1.020
 0.087  1.282
 0.176  1.204
 0.425  1.228
 0.330  1.477
 0.106  1.661
 0.167  1.923
-0.015  1.947
-0.096  2.081
-0.256  1.934
-0.333  2.105
-0.500  2.189
-0.742  2.076
-0.979  2.116
-0.809  2.377
-0.974  2.333
-0.589  2.321
-0.726  2.356
-0.665  2.359
-0.350  2.249
-0.590  2.159
-0.533  2.338
-0.555  2.378
-0.666  2.729
-0.540  2.877
-0.525  2.793
-0.801  2.907
-0.918  3.043
-0.931  3.039
-1.233  2.891
-1.106  2.926
-0.771  2.859
-0.734  2.799
-1.013  2.903
-0.798  2.775
-0.825  2.701
-0.649  2.908
-0.727  2.815
-0.505  2.612
-0.166  2.516
-0.051  2.450
-0.220  2.685
-0.197  2.443
-0.291  2.467
-0.130  2.464
NaN   NaN
 0.231  0.493
 0.344  0.398
 0.582  0.530
 0.425  0.442
 0.590  0.443
 0.608  0.370
 0.802  0.289
 1.007  0.187
 1.087  0.102
 1.417  0.004
 1.581 -0.191
 1.716 -0.374
 1.731 -0.048
 1.606  0.070
 1.599  0.084
 1.401  0.045
 1.413  0.048
 1.734 -0.187
 1.675 -0.207
 1.780  0.061
 1.929 -0.010
 1.899 -0.006
 1.965 -0.102
 1.944  0.037
 1.782  0.025
 1.738  0.099
 1.580 -0.254
 1.738 -0.222
 2.098 -0.147
 1.992 -0.176
 1.924 -0.174
 1.885 -0.133
 2.129 -0.176
 2.246  0.038
 2.391 -0.180
 2.183 -0.319
 2.062 -0.284
 2.345 -0.116
 2.046 -0.207
 2.355 -0.421
 2.240 -0.438
 2.273 -0.630
 2.407 -0.558
 2.396 -0.681
 2.091 -0.788
 1.998 -0.588
 1.944 -0.532
 2.078 -0.459
 2.036 -0.421
 1.795 -0.583
 1.963 -0.620
NaN   NaN
 0.952  0.144
 0.992 -0.022
 0.925 -0.005
 0.780  0.028
 0.731  0.017
 0.747 -0.102
 0.998 -0.212
 1.005 -0.051
 0.567  0.201
 0.538  0.186
 0.364 -0.158
 0.407 -0.381
 0.372 -0.269
 0.554 -0.241
 0.390 -0.043
 0.325 -0.112
 0.308 -0.042
-0.015 -0.088
-0.004  0.012
-0.053  0.068
-0.005  0.434
 0.077  0.162
 0.136  0.095
 0.057 -0.171
-0.098 -0.252
-0.045 -0.285
 0.173 -0.264
 0.236 -0.328
-0.021 -0.364
 0.053 -0.256
 0.139 -0.411
 0.293 -0.252
 0.226 -0.010
 0.138  0.263
 0.229  0.389
 0.493  0.413
 0.735  0.658
 0.814  0.790
 0.641  0.740
 0.677  0.896
 0.607  0.767
 0.455  0.601
 0.417  0.663
 0.239  0.995
 0.207  0.834
 0.593  0.603
 0.716  0.752
 0.562  0.733
 0.530  1.007
 0.343  1.215
 0.329  1.155
NaN   NaN
 0.896  0.927
 0.692  0.724
 0.873  0.850
 1.117  1.014
 1.141  1.118
 1.445  1.006
 1.615  0.787
 1.681  0.732
 1.516  0.396
 1.426  0.427
 1.493  0.446
 1.473  0.451
 1.756  0.357
 1.570  0.160
 1.750  0.183
 1.693 -0.058
 1.846 -0.208
 2.057 -0.380
 1.967 -0.452
 1.706 -0.530
 1.553 -0.273
 1.797 -0.417
 1.771 -0.340
 1.650 -0.231
 1.809 -0.269
 1.676 -0.590
 1.954 -0.693
 1.967 -0.599
 1.768 -0.530
 1.861 -0.478
 1.886 -0.193
 1.719 -0.267
 1.601 -0.138
 1.636 -0.014
 1.728  0.007
 1.492 -0.255
 1.515 -0.266
 1.641 -0.343
 1.432 -0.298
 1.621 -0.052
 1.710 -0.059
 1.529 -0.146
 1.741 -0.049
 1.888 -0.279
 1.907 -0.329
 1.748 -0.347
 1.746 -0.183
 1.708 -0.094
 1.679 -0.161
 1.830 -0.194
 1.759 -0.077
NaN   NaN
 0.902  0.557
 0.863  0.450
 0.658  0.379
 0.659  0.243
 0.888  0.169
 0.945  0.218
 0.827  0.369
 0.807  0.238
 0.987  0.439
 1.002  0.358
 1.028  0.586
 1.229  0.468
 1.153  0.558
 1.276  0.509
 1.114  0.524
 1.034  0.403
 0.819  0.305
 0.492  0.152
 0.274  0.284
 0.174  0.398
 0.123  0.440
-0.209  0.331
-0.418  0.538
-0.446  0.297
-0.448  0.290
-0.119  0.238
 0.302  0.077
 0.597  0.287
 0.539  0.207
 0.624  0.095
 0.844  0.169
 0.695  0.215
 0.959  0.321
 0.778  0.215
 1.009  0.036
 0.631  0.013
 0.887  0.341
 0.801  0.171
 0.934  0.336
 0.988  0.458
 1.015  0.807
 1.121  0.991
 1.041  1.135
 0.891  0.823
 0.851  0.985
 1.096  0.923
 1.389  1.070
 1.127  1.214
 1.103  1.196
 0.934  1.117
 0.712  1.034
NaN   NaN
 0.720  0.687
 0.846  0.847
 1.054  1.041
 1.312  1.012
 1.252  1.116
 1.275  0.798
 1.257  0.857
 1.385  0.630
 1.394  0.609
 1.504  0.649
 1.605  0.786
 1.572  0.933
 1.608  0.816
 1.665  0.514
 1.717  0.561
 1.806  0.715
 1.900  0.720
 1.761  0.541
 1.511  0.780
 1.610  0.783
 1.569  0.735
 1.767  0.739
 1.827  0.684
 2.046  0.842
 1.975  1.007
 1.885  1.235
 1.704  1.207
 1.914  1.297
 1.972  1.088
 2.073  1.310
 1.892  1.190
 1.734  1.283
 1.475  1.064
 1.649  0.900
 1.472  0.862
 1.713  0.996
 1.850  1.057
 2.222  0.899
 2.492  0.718
 2.061  0.745
 1.857  0.571
 1.956  0.538
 1.946  0.627
 1.816  0.485
 1.840  0.784
 1.777  0.894
 2.048  0.823
 2.075  0.757
 2.270  0.520
 2.441  0.598
 2.434  0.586
NaN   NaN
 0.812  0.793
 0.845  0.792
 1.039  0.773
 1.061  0.566
 1.359  0.438
 1.186  0.491
 1.076  0.643
 0.942  0.647
 1.045  0.741
 0.718  0.995
 0.908  1.214
 1.239  1.226
 1.472  1.144
 1.287  1.110
 1.047  1.031
 0.920  0.832
 0.894  0.984
 0.874  1.180
 0.703  1.250
 0.549  1.364
 0.557  1.404
 0.407  1.477
 0.492  1.588
 0.452  1.689
 0.365  1.473
 0.538  1.186
 0.437  1.297
 0.381  1.120
 0.295  1.224
 0.219  1.091
 0.206  0.826
 0.224  0.547
 0.363  0.584
 0.364  0.757
 0.447  0.995
 0.612  0.884
 0.147  0.926
 0.042  0.959
 0.121  0.930
 0.265  0.905
 0.375  1.166
 0.344  1.218
 0.355  1.373
 0.363  1.374
 0.318  1.277
 0.368  1.181
 0.513  1.442
 0.593  1.381
 0.434  1.545
 0.485  1.733
 0.421  1.637
NaN   NaN
 0.404  0.417
 0.299  0.325
 0.036  0.501
 0.096  0.598
 0.631  0.345
 0.752  0.246
 0.709  0.100
 0.846  0.261
 1.014  0.087
 1.052  0.088
 0.957  0.246
 1.002  0.345
 1.142  0.332
 1.049  0.326
 1.089  0.198
 1.120  0.055
 1.214  0.011
 1.020  0.065
 1.289  0.070
 1.210  0.118
 0.956  0.252
 1.025  0.264
 1.288  0.397
 1.244  0.053
 1.176 -0.102
 0.745  0.074
 0.428  0.321
 0.478  0.385
 0.221  0.414
 0.237  0.309
 0.264  0.366
 0.153  0.407
 0.168  0.400
 0.294  0.472
 0.411  0.555
 0.467  0.445
 0.366  0.433
 0.339  0.418
 0.284  0.176
 0.304  0.306
 0.558  0.429
 0.571  0.306
 0.490  0.268
 0.465  0.208
 0.265  0.224
 0.143  0.128
-0.072  0.473
-0.388  0.397
-0.384  0.141
-0.642  0.386
-0.619  0.596
NaN   NaN
 0.372  0.821
 0.419  0.587
 0.414  0.524
 0.456  0.661
 0.197  0.634
 0.213  0.704
 0.303  0.666
 0.602  0.602
 0.624  0.598
 0.830  0.975
 0.589  0.935
 0.550  1.312
 0.715  1.279
 0.829  1.098
 0.854  1.027
 0.882  1.085
 0.771  1.080
 0.909  0.694
 0.968  0.874
 1.002  0.893
 1.264  0.810
 1.306  0.483
 1.613  0.349
 1.421  0.338
 1.469  0.314
 1.628  0.325
 1.546 -0.082
 1.617  0.099
 1.632  0.053
 1.711 -0.193
 1.483  0.100
 1.528  0.092
 1.482  0.387
 1.170  0.725
 1.303  0.732
 1.279  0.634
 0.960  0.781
 0.844  0.719
 0.760  0.720
 0.764  0.963
 0.787  0.868
 0.870  0.666
 0.845  0.997
 0.830  0.983
 0.872  1.033
 0.924  0.960
 1.082  1.045
 1.033  1.155
 0.889  1.415
 0.856  1.070
 1.260  1.238
NaN   NaN
 0.550  0.008
 0.535 -0.215
 0.624 -0.400
 0.484 -0.193
 0.443 -0.171
 0.379 -0.273
 0.722 -0.124
 0.815 -0.127
 0.839 -0.381
 0.600 -0.591
 0.520 -0.652
 0.431 -0.634
 0.184 -0.250
-0.106 -0.247
-0.305 -0.089
-0.128 -0.342
-0.027 -0.557
 0.109 -0.554
-0.050 -0.551
 0.011 -0.565
 0.035 -0.839
-0.123 -0.853
 0.266 -0.910
 0.220 -1.150
 0.150 -1.101
 0.369 -0.987
 0.327 -0.702
 0.431 -0.806
 0.002 -0.747
-0.211 -0.807
 0.124 -0.646
-0.075 -0.380
-0.375 -0.098
-0.624 -0.050
-0.668  0.265
-0.746  0.420
-0.866  0.335
-1.089  0.116
-1.264  0.172
-1.338  0.343
-1.481  0.793
-1.714  0.877
-1.414  0.924
-1.278  0.789
-1.081  0.958
-1.035  1.235
-1.349  1.100
-1.178  1.063
-1.197  1.100
-0.944  1.143
-1.075  0.859
NaN   NaN
 0.047  0.290
 0.206  0.065
 0.037  0.059
 0.085 -0.029
 0.102  0.265
-0.241  0.513
-0.319  0.537
-0.210  0.339
-0.423  0.250
-0.419  0.419
-0.474  0.418
-0.031  0.309
 0.140  0.087
 0.350  0.391
 0.554  0.271
 0.825  0.079
 1.144  0.347
 0.933  0.402
 1.191  0.285
 0.816  0.078
 0.831  0.171
 0.791  0.119
 0.993  0.172
 0.784  0.410
 0.955  0.352
 0.897  0.374
 0.772  0.364
 0.841  0.477
 0.600  0.614
 0.546  0.764
 0.875  0.775
 0.634  0.785
 0.815  0.775
 0.885  0.759
 1.042  0.812
 0.933  0.669
 0.828  0.774
 0.809  0.885
 0.434  1.045
 0.299  1.325
 0.180  1.124
 0.135  1.109
 0.233  1.342
 0.332  1.410
 0.179  1.444
 0.052  1.461
-0.051  1.341
-0.142  1.243
 0.167  1.436
 0.192  1.565
 0.072  1.468
NaN   NaN
 0.167  0.017
 0.231  0.075
 0.295  0.114
 0.516  0.202
 0.312  0.079
 0.488 -0.133
 0.418 -0.156
 0.461 -0.133
 0.302 -0.315
 0.270 -0.256
-0.048 -0.337
 0.188 -0.284
 0.117 -0.359
 0.089 -0.291
 0.014 -0.188
-0.044 -0.383
-0.356 -0.380
-0.496 -0.290
-0.518 -0.447
-0.318 -0.346
-0.338 -0.186
-0.409 -0.105
-0.587  0.065
-0.656  0.338
-0.744  0.656
-0.368  0.507
-0.326  0.380
-0.279  0.331
 0.027  0.147
 0.047  0.154
 0.053  0.494
 0.338  0.545
 0.499  0.557
 0.602  0.534
 0.324  0.452
 0.562  0.580
 0.769  0.662
 0.610  0.849
 0.567  0.912
 0.569  0.987
 0.495  1.280
 0.389  1.415
 0.386  1.492
 0.232  1.516
 0.366  1.698
 0.145  1.743
-0.105  1.681
 0.043  1.777
-0.012  1.642
 0.046  1.790
 0.061  1.976
NaN   NaN
 0.649  0.109
 0.602  0.269
 0.569  0.332
 0.715  0.295
 0.638  0.151
 0.614 -0.095
 0.781 -0.114
 1.019 -0.281
 1.359 -0.323
 1.409 -0.230
 1.513 -0.312
 1.537 -0.422
 1.349 -0.351
 1.525 -0.458
 1.476 -0.575
 1.597 -0.751
 1.731 -0.949
 1.517 -1.201
 1.603 -0.993
 1.441 -1.098
 1.561 -1.154
 1.741 -1.227
 1.733 -1.314
 1.564 -1.138
 1.536 -1.253
 1.439 -1.031
 1.305 -0.780
 1.166 -0.656
 0.990 -0.418
 1.139 -0.131
 1.050 -0.100
 1.224  0.041
 1.323  0.115
 1.133  0.149
 1.308  0.178
 1.069  0.376
 1.214  0.518
 1.048  0.234
 0.884  0.529
 0.843  0.275
 1.046  0.271
 1.303  0.566
 1.516  0.837
 1.723  0.810
 1.540  0.907
 1.598  0.989
 1.529  0.986
 1.570  1.060
 1.617  1.216
 1.648  1.058
 1.845  1.080
NaN   NaN
 0.344  0.570
 0.325  0.686
 0.229  0.485
 0.257  0.359
 0.200  0.402
 0.312  0.382
 0.330  0.366
 0.500  0.115
 0.318 -0.177
 0.376 -0.079
 0.323 -0.066
 0.298 -0.011
 0.431 -0.043
 0.516  0.073
 0.355  0.127
 0.396  0.319
 0.337  0.167
 0.335 -0.092
 0.178 -0.054
 0.134  0.094
 0.289  0.174
 0.096  0.179
 0.105  0.432
 0.048  0.691
 0.108  0.599
-0.023  0.604
 0.046  0.693
 0.085  0.364
 0.053  0.567
 0.114  0.322
 0.008  0.562
-0.002  0.529
-0.133  0.692
-0.170  0.587
-0.154  0.882
-0.124  1.034
-0.359  0.953
-0.385  1.152
-0.023  1.340
-0.297  1.269
-0.327  1.050
-0.379  1.245
-0.391  1.195
-0.275  1.306
-0.323  1.423
-0.551  1.497
-0.675  1.228
-0.999  1.100
-1.023  1.028
-0.832  1.318
-0.832  1.308
NaN   NaN
 0.953  0.944
 0.729  0.764
 0.587  0.835
 0.630  0.625
 0.556  0.625
 0.773  0.690
 0.848  0.586
 0.868  0.497
 0.836  0.375
 0.532  0.343
 0.616  0.507
 0.748  0.565
 0.584  0.617
 0.156  0.684
 0.134  0.779
-0.114  0.634
 0.133  0.766
 0.050  0.848
-0.341  0.584
-0.338  0.541
-0.131  0.719
-0.224  0.643
-0.532  0.803
-0.377  0.944
-0.352  1.147
-0.206  1.207
-0.231  1.140
-0.289  1.211
-0.156  1.270
-0.229  1.261
-0.440  1.358
-0.601  1.329
-0.495  1.320
-0.604  1.119
-0.651  1.230
-0.892  1.258
-0.879  1.375
-0.529  1.283
-0.741  1.391
-0.626  1.200
-0.657  1.211
-0.743  1.175
-0.843  1.166
-0.895  1.158
-0.833  1.316
-1.017  1.309
-0.756  1.229
-0.535  1.508
-0.501  1.528
-0.386  1.488
-0.245  1.611
NaN   NaN
 0.720  0.414
 0.523  0.225
 0.588 -0.065
 0.514 -0.007
 0.873  0.210
 0.950  0.363
 0.988  0.298
 0.510  0.494
 0.549  0.638
 0.640  0.454
 0.728  0.182
 0.446 -0.038
 0.512 -0.037
 0.535  0.263
 0.741  0.283
 0.762  0.532
 0.796  0.545
 0.874  0.511
 0.890  0.746
 1.030  0.633
 1.290  0.515
 1.245  0.483
 1.249  0.665
 1.060  0.930
 0.991  1.074
 0.957  1.038
 0.927  0.885
 0.996  0.573
 0.957  0.758
 1.150  0.843
 1.210  0.863
 1.095  0.803
 1.056  0.833
 0.978  1.061
 1.154  1.004
 1.151  0.961
 1.045  1.097
 0.632  0.973
 0.590  0.847
 0.412  0.940
 0.664  0.951
 0.566  0.876
 0.740  0.841
 0.864  1.086
 0.953  0.890
 0.894  0.981
 0.698  1.344
 0.949  1.336
 1.105  1.430
 1.000  1.406
 0.962  1.420
NaN   NaN
 0.009  0.408
-0.064  0.428
-0.171  0.488
-0.212  0.604
-0.419  0.677
-0.561  0.627
-0.650  0.545
-0.555  0.580
-0.847  0.531
-0.670  0.462
-0.607  0.389
-0.902  0.366
-0.853  0.314
-0.792  0.194
-0.681  0.195
-0.433 -0.048
-0.569 -0.245
-0.374 -0.291
-0.075 -0.519
-0.027 -0.740
 0.041 -0.706
 0.081 -0.868
 0.331 -0.832
 0.346 -0.745
 0.314 -0.827
 0.478 -0.875
 0.543 -0.926
 0.564 -0.848
 0.459 -0.612
 0.496 -0.835
 0.653 -0.751
 0.547 -0.727
 0.778 -0.934
 0.644 -0.957
 0.677 -1.156
 0.664 -1.082
 0.804 -1.288
 0.919 -1.263
 0.993 -1.302
 0.894 -1.160
 0.723 -1.127
 0.665 -1.138
 0.724 -1.242
 0.828 -1.033
 0.792 -1.305
 0.994 -1.342
 0.793 -1.373
 0.804 -1.707
 0.733 -1.766
 0.721 -1.867
 0.992 -1.885
NaN   NaN
 0.495  0.583
 0.504  0.484
 0.283  0.583
 0.093  0.488
 0.072  0.535
 0.100  0.792
 0.164  0.817
 0.357  0.619
 0.522  0.551
 0.834  0.561
 1.026  0.653
 1.017  0.641
 1.218  0.844
 1.134  0.741
 1.351  0.908
 1.470  0.807
 1.403  0.539
 1.211  0.594
 1.230  0.425
 1.279  0.522
 1.347  0.151
 1.533  0.103
 1.181  0.182
 1.063 -0.048
 1.184  0.002
 1.303 -0.133
 1.336  0.040
 1.493 -0.162
 1.515 -0.453
 1.760 -0.313
 1.804 -0.289
 2.023 -0.453
 1.834 -0.325
 2.015 -0.243
 1.980  0.038
 1.938 -0.100
 2.181 -0.067
 1.985 -0.160
 1.929 -0.445
 1.951 -0.521
 1.816 -0.722
 1.705 -0.873
 1.629 -0.747
 1.670 -0.522
 1.728 -0.469
 1.762 -0.655
 1.525 -0.846
 1.806 -1.010
 1.885 -1.274
 1.806 -1.019
 2.126 -0.855
NaN   NaN
 0.873  0.775
 0.801  0.513
 0.950  0.774
 0.795  0.820
 0.691  1.108
 0.825  1.304
 0.846  1.350
 0.930  1.353
 0.987  1.308
 0.748  1.412
 0.710  1.379
 0.658  1.380
 0.858  1.338
 0.818  1.121
 0.951  1.280
 1.004  1.060
 0.985  0.839
 0.908  1.161
 0.733  1.178
 0.867  1.332
 0.757  1.438
 0.829  1.358
 0.786  1.033
 0.801  1.066
 0.549  0.825
 0.379  0.905
 0.525  0.910
 0.725  0.505
 0.842  0.318
 0.851  0.355
 0.492  0.524
 0.472  0.588
 0.442  0.512
 0.357  0.449
 0.183  0.606
 0.224  0.853
-0.070  0.777
-0.168  1.006
-0.283  0.756
-0.316  0.500
-0.490  0.491
-0.500  0.658
-0.602  0.914
-0.483  0.822
-0.723  0.637
-0.745  0.534
-0.732  0.346
-0.755  0.177
-0.972  0.028
-0.964  0.046
-1.088  0.152
NaN   NaN
 0.011  0.142
 0.084  0.051
 0.174 -0.057
-0.035  0.142
 0.309  0.220
 0.340  0.319
 0.121  0.509
 0.398  0.486
 0.389  0.198
 0.167 -0.163
 0.156 -0.173
 0.048 -0.197
 0.207 -0.383
 0.249 -0.208
 0.314 -0.156
 0.209  0.277
 0.250  0.320
 0.074  0.285
 0.197  0.278
 0.069  0.260
-0.148  0.357
-0.308  0.409
-0.286  0.136
-0.153 -0.041
-0.247 -0.044
-0.461 -0.403
-0.503 -0.390
-0.379 -0.702
-0.787 -0.638
-0.541 -0.714
-0.405 -1.200
-0.609 -0.949
-0.768 -0.833
-0.687 -0.822
-0.912 -0.710
-0.917 -0.668
-0.677 -0.398
-0.754 -0.324
-0.820 -0.076
-0.524 -0.216
-0.460 -0.306
-0.559 -0.505
-0.545 -0.685
-0.524 -0.548
-0.392 -0.449
-0.480 -0.605
-0.344 -0.705
-0.565 -0.598
-0.674 -0.571
-0.683 -0.601
-0.740 -0.462
NaN   NaN
 0.710  0.614
 0.622  0.476
 0.774  0.554
 1.042  0.684
 0.896  0.726
 0.787  0.962
 0.839  0.955
 0.632  0.818
 0.712  0.834
 0.597  0.682
 0.691  0.956
 0.714  1.252
 0.848  1.334
 0.852  1.443
 0.781  1.490
 0.701  1.607
 0.670  1.476
 0.897  1.594
 0.950  1.532
 0.931  1.634
 0.726  1.622
 0.506  1.768
 0.413  1.910
 0.414  1.874
 0.344  1.823
 0.503  1.670
 0.492  1.612
 0.394  1.366
 0.373  1.821
 0.489  1.719
 0.686  1.776
 0.932  1.745
 1.100  2.053
 1.004  2.339
 0.758  2.179
 0.788  1.969
 1.144  2.179
 1.071  2.451
 1.269  2.609
 1.130  2.798
 1.239  2.959
 1.224  3.073
 1.338  2.931
 1.538  2.782
 1.745  2.814
 1.657  2.798
 1.457  2.980
 1.490  2.866
 1.676  3.093
 1.411  2.889
 1.286  2.812
NaN   NaN
 0.082  0.021
 0.072 -0.208
-0.017 -0.117
-0.142 -0.324
-0.383 -0.259
-0.191 -0.285
-0.352 -0.214
-0.199 -0.115
-0.166 -0.023
-0.288  0.002
-0.169 -0.206
 0.017 -0.121
-0.222 -0.063
-0.154  0.058
-0.274 -0.226
-0.309 -0.438
-0.393 -0.394
-0.321 -0.485
-0.389 -0.350
-0.628 -0.286
-0.417 -0.394
-0.431 -0.216
-0.505 -0.171
-0.393 -0.137
-0.401 -0.061
-0.379  0.135
-0.440  0.072
-0.410 -0.335
-0.336 -0.151
-0.182 -0.316
 0.056 -0.641
-0.005 -0.675
 0.061 -0.704
-0.161 -0.730
-0.288 -0.736
-0.339 -0.589
-0.256 -0.727
-0.392 -0.593
-0.216 -0.650
-0.197 -0.702
-0.250 -0.337
-0.220 -0.418
-0.112 -0.669
-0.117 -0.515
-0.217 -0.844
-0.189 -0.724
-0.395 -0.701
-0.352 -0.508
-0.091 -0.597
-0.263 -0.426
-0.591 -0.656
NaN   NaN
 0.919  0.576
 0.780  0.511
 0.966  0.505
 1.117  0.412
 1.010  0.381
 1.051  0.430
 1.004  0.307
 1.145  0.250
 1.130  0.473
 1.209  0.541
 0.827  0.563
 0.760  0.727
 0.655  0.551
 0.541  0.724
 0.447  0.834
 0.695  0.808
 0.535  1.042
 0.692  0.965
 0.769  1.058
 0.675  1.004
 0.574  1.144
 0.567  1.329
 0.539  1.356
 0.485  1.157
 0.322  1.321
 0.497  1.184
 0.544  0.897
 0.436  1.015
 0.527  0.889
 0.653  0.821
 0.756  0.847
 0.601  0.996
 0.762  1.198
 0.957  1.204
 0.921  0.946
 0.863  0.780
 0.846  0.816
 0.486  0.584
 0.685  0.459
 0.695  0.650
 0.652  0.562
 0.425  0.588
 0.424  0.706
 0.247  0.460
 0.290  0.364
 0.419  0.319
 0.292  0.590
 0.395  0.768
 0.421  1.017
 0.547  1.140
 0.646  1.203
NaN   NaN
 0.043  0.982
 0.148  0.911
-0.198  1.103
-0.624  0.922
-0.499  0.869
-0.540  1.127
-0.641  0.729
-0.765  0.664
-1.074  0.860
-1.142  0.933
-1.121  0.940
-1.123  1.095
-1.164  1.256
-1.117  1.173
-1.128  1.358
-1.305  1.233
-1.179  1.150
-1.065  1.298
-0.877  1.221
-1.204  1.091
-1.107  0.968
-1.011  0.698
-0.894  0.655
-0.720  0.481
-0.638  0.454
-0.702  0.702
-0.619  0.802
-0.829  0.413
-0.917  0.648
-1.329  0.544
-1.269  0.735
-1.221  0.460
-0.904  0.546
-0.704  0.516
-0.763  0.806
-0.708  0.974
-0.907  1.377
-0.931  1.455
-1.152  1.505
-1.347  1.401
-1.244  1.405
-1.219  1.266
-1.080  0.894
-0.800  0.867
-0.882  0.765
-1.148  0.767
-1.373  0.832
-1.438  1.033
-1.225  1.039
-1.136  1.242
-1.145  1.285
NaN   NaN
 0.762  0.481
 0.614  0.479
 0.530  0.316
 0.581  0.242
 0.665  0.074
 0.725 -0.204
 0.681 -0.241
 0.848  0.050
 0.703  0.397
 0.794  0.324
 0.692  0.560
 0.803  0.660
 0.707  0.688
 0.634  0.581
 0.608  0.659
 0.747  0.924
 0.737  1.021
 0.915  1.189
 0.815  1.191
 0.857  1.229
 0.694  1.210
 0.875  1.362
 0.793  1.300
 0.890  1.208
 0.934  1.068
 0.785  0.954
 0.677  1.045
 0.881  1.056
 0.718  0.953
 0.824  0.789
 0.671  0.754
 0.936  0.956
 0.957  1.043
 1.152  0.930
 1.122  0.993
 1.085  0.888
 0.899  0.843
 0.677  0.802
 1.032  0.762
 1.249  0.517
 1.275  0.490
 1.269  0.354
 0.878  0.474
 0.890  0.232
 1.063  0.217
 0.988 -0.066
 0.927  0.079
 0.997  0.186
 0.804  0.091
 0.886  0.011
 0.777  0.113
NaN   NaN
 0.548  0.287
 0.631  0.265
 0.817  0.294
 0.606  0.331
 0.600  0.512
 0.544  0.517
 0.393  0.257
 0.357  0.262
 0.287  0.388
 0.475  0.507
 0.477  0.481
 0.312  0.460
 0.276  0.455
 0.058  0.614
 0.013  0.715
-0.131  0.887
-0.308  0.710
-0.163  0.649
-0.437  0.657
-0.086  0.699
 0.101  0.732
 0.069  0.892
 0.087  0.872
 0.122  0.712
 0.343  0.546
 0.152  0.517
 0.187  0.756
 0.077  0.849
 0.115  0.805
 0.260  0.784
 0.254  0.796
 0.134  0.755
 0.149  1.021
-0.040  1.062
 0.412  0.822
 0.653  0.976
 0.821  1.131
 1.005  1.206
 1.264  1.230
 1.276  1.141
 1.398  1.284
 1.699  1.246
 1.598  1.163
 1.718  0.980
 1.799  0.930
 1.976  1.227
 2.237  1.123
 2.160  1.191
 2.201  1.251
 2.377  0.792
 2.323  0.775
NaN   NaN
 0.884  0.038
 0.757  0.171
 0.509 -0.046
 0.431 -0.133
 0.506 -0.152
 0.371 -0.229
 0.322 -0.336
 0.275 -0.589
 0.262 -0.325
 0.348 -0.405
 0.133 -0.412
 0.246 -0.454
 0.069 -0.460
-0.221 -0.473
 0.088 -0.385
-0.145 -0.378
-0.225 -0.555
-0.357 -0.623
-0.538 -0.119
-0.565 -0.132
-0.693 -0.197
-0.658 -0.067
-0.356 -0.194
-0.398 -0.361
-0.418 -0.321
-0.381 -0.481
-0.431 -0.715
-0.284 -0.535
-0.404 -0.642
-0.447 -0.582
-0.654 -0.407
-0.776 -0.520
-0.760 -0.631
-0.683 -0.665
-0.733 -0.852
-0.582 -0.729
-0.463 -0.805
-0.652 -0.685
-0.412 -0.707
-0.544 -0.843
-0.737 -0.833
-0.680 -0.756
-0.784 -0.737
-0.624 -0.798
-0.695 -0.717
-0.837 -0.853
-0.653 -0.732
-0.291 -0.772
-0.173 -0.442
 0.068 -0.347
 0.023 -0.507
NaN   NaN
 0.253  0.222
 0.170  0.253
 0.204  0.295
 0.263  0.269
 0.233  0.053
 0.104  0.255
 0.311  0.407
 0.119  0.325
 0.055  0.523
 0.037  0.672
-0.231  0.883
-0.415  0.809
-0.415  0.844
-0.397  0.871
-0.490  0.867
-0.444  0.904
-0.284  0.964
-0.019  1.182
 0.094  1.031
 0.283  1.066
 0.433  1.107
 0.582  0.970
 0.552  0.903
 0.631  0.650
 0.627  0.534
 0.599  0.577
 0.601  0.803
 0.520  1.029
 0.377  0.923
 0.333  0.885
 0.609  0.829
 0.606  0.906
 0.466  0.984
 0.736  0.892
 0.789  0.713
 0.623  0.621
 0.316  0.806
 0.343  1.010
-0.082  1.016
-0.099  0.825
-0.264  0.725
-0.286  0.701
-0.399  0.579
-0.378  0.456
-0.625  0.132
-0.700  0.057
-0.748  0.195
-1.028  0.469
-0.998  0.456
-0.996  0.602
-1.256  0.749
NaN   NaN
 0.818  0.777
 1.052  0.694
 1.174  0.640
 1.064  1.082
 1.135  1.007
 1.091  1.213
 0.858  1.231
 0.940  1.225
 1.026  1.261
 1.062  1.156
 1.016  1.543
 0.724  1.602
 1.044  1.460
 0.967  1.450
 0.802  1.793
 0.642  1.907
 0.777  1.758
 0.745  1.421
 0.424  1.263
 0.376  1.173
 0.432  1.132
 0.685  1.288
 0.718  1.306
 0.969  1.285
 1.102  1.431
 1.096  1.173
 0.995  1.031
 1.026  0.724
 1.278  0.722
 1.261  0.840
 1.141  1.077
 0.868  1.324
 0.973  1.442
 1.108  1.187
 0.861  1.052
 1.034  0.837
 1.083  0.864
 0.922  0.839
 0.855  0.805
 0.926  0.802
 0.925  0.643
 0.993  0.796
 1.349  0.652
 1.114  0.567
 1.010  0.791
 1.292  0.838
 1.332  1.027
 1.193  1.008
 1.082  0.708
 1.038  1.028
 1.021  0.969
NaN   NaN
 0.521  0.276
 0.429  0.183
 0.508  0.278
 0.652  0.450
 0.535  0.501
 0.288  0.364
 0.330  0.431
 0.223  0.487
 0.137  0.371
 0.163  0.216
 0.199  0.115
 0.296 -0.081
 0.580 -0.083
 0.404 -0.086
 0.325  0.159
 0.430 -0.110
 0.456 -0.066
 0.608  0.065
 0.629 -0.063
 0.442 -0.100
 0.556  0.084
 0.369  0.212
 0.439  0.093
 0.374  0.273
 0.452  0.613
 0.187  0.559
 0.064  0.524
 0.361  0.469
 0.507  0.560
 0.598  0.600
 0.623  0.672
 0.399  0.758
 0.664  0.852
 0.614  0.870
 0.474  0.962
 0.460  1.217
 0.275  1.121
 0.110  1.182
 0.054  1.405
-0.023  1.413
 0.142  1.668
 0.075  1.661
 0.223  1.543
 0.415  1.780
 0.462  1.865
 0.651  1.884
 0.811  1.936
 0.847  2.038
 0.869  2.267
 0.914  1.853
 0.715  1.763
NaN   NaN
 0.550  0.254
 0.768  0.122
 0.790  0.204
 0.699  0.382
 0.588  0.195
 0.603  0.047
 0.314 -0.272
 0.490 -0.289
 0.473 -0.605
 0.713 -0.593
 0.833 -0.420
 0.659 -0.522
 0.734 -0.558
 0.838 -0.621
 0.797 -0.368
 0.800 -0.380
 0.844 -0.516
 1.092 -0.563
 1.389 -0.657
 1.331 -0.717
 1.105 -0.647
 0.896 -0.701
 0.886 -0.751
 0.995 -0.832
 1.166 -0.818
 1.251 -0.942
 1.090 -0.873
 1.204 -1.036
 0.983 -0.943
 0.674 -0.859
 0.737 -0.850
 0.641 -1.077
 0.709 -0.982
 0.656 -1.096
 0.790 -0.962
 0.766 -0.970
 0.802 -1.265
 0.910 -1.388
 0.760 -1.595
 0.858 -1.631
 0.697 -2.087
 0.598 -1.762
 0.534 -1.605
 0.308 -1.681
 0.285 -1.610
 0.418 -1.840
 0.353 -1.800
 0.363 -2.137
 0.530 -2.259
 0.835 -2.194
 0.860 -2.222
NaN   NaN
 0.696  0.599
 0.900  0.532
 0.665  0.785
 0.758  0.706
 0.849  0.895
 0.718  0.952
 0.647  1.104
 0.593  1.328
 0.410  1.245
 0.238  1.270
 0.012  0.880
-0.085  0.808
-0.224  1.161
-0.256  1.387
-0.369  1.347
-0.393  1.265
-0.499  1.374
-0.282  1.246
-0.187  1.215
-0.407  0.993
-0.573  1.091
-0.672  1.149
-0.540  1.079
-0.383  1.364
-0.269  1.802
-0.171  1.799
-0.108  1.664
-0.067  1.349
-0.009  1.405
 0.089  1.463
 0.181  1.387
-0.014  1.289
 0.194  1.348
 0.256  1.422
 0.316  1.409
 0.240  1.160
 0.164  1.232
 0.075  1.441
-0.033  1.445
-0.094  1.469
-0.047  1.397
-0.201  1.345
-0.286  1.442
-0.313  1.433
-0.142  1.266
-0.208  1.042
-0.218  0.914
-0.216  0.957
-0.086  0.696
 0.031  0.520
-0.044  0.742
NaN   NaN
 0.112  0.030
-0.016  0.040
 0.041 -0.029
-0.081 -0.032
-0.125 -0.420
-0.327 -0.351
-0.296 -0.594
-0.364 -1.026
-0.078 -1.070
 0.099 -0.937
-0.022 -0.675
-0.143 -0.631
-0.255 -0.443
-0.401 -0.339
-0.179  0.050
-0.338  0.275
-0.368  0.544
-0.420  0.422
-0.489  0.294
-0.495  0.154
-0.735  0.067
-0.629  0.159
-0.802  0.405
-0.641  0.546
-0.731  0.751
-0.692  0.668
-0.616  0.821
-0.620  0.610
-0.739  0.334
-0.761  0.176
-0.816  0.176
-0.859  0.240
-0.742  0.418
-0.800  0.566
-0.489  0.512
-0.351  0.728
-0.207  0.701
-0.338  0.544
-0.538  0.594
-0.721  0.296
-0.761  0.117
-0.779  0.089
-0.628  0.236
-0.733  0.095
-0.729  0.327
-0.960  0.462
-1.016  0.362
-0.888  0.507
-0.817  0.377
-1.013  0.357
-0.987  0.317
NaN   NaN
 0.377  0.346
 0.487  0.444
 0.431  0.218
 0.512  0.321
 0.179  0.314
 0.364  0.213
 0.420  0.067
 0.344 -0.027
 0.293 -0.269
 0.171 -0.319
 0.050 -0.409
 0.013 -0.374
 0.152 -0.484
 0.177 -0.648
 0.075 -0.922
 0.133 -1.106
-0.017 -1.287
-0.174 -1.158
-0.393 -1.411
-0.383 -1.400
-0.542 -1.682
-0.765 -1.868
-0.516 -2.175
-0.581 -2.333
-0.491 -2.469
-0.360 -2.376
-0.457 -2.177
-0.377 -2.261
-0.411 -2.003
-0.478 -1.838
-0.479 -1.794
-0.430 -1.592
-0.589 -1.680
-0.707 -1.566
-0.804 -1.653
-0.863 -1.731
-0.865 -1.825
-0.756 -2.095
-0.916 -1.828
-0.834 -2.043
-0.532 -1.894
-0.773 -2.116
-0.688 -2.291
-0.861 -2.184
-0.807 -1.989
-0.906 -1.623
-0.863 -1.584
-0.916 -1.532
-1.064 -1.470
-1.109 -1.435
-0.970 -1.278
NaN   NaN
 0.778  0.812
 0.757  0.959
 0.822  0.929
 0.803  0.992
 1.167  0.871
 1.073  0.682
 1.251  0.710
 1.183  0.788
 1.279  0.534
 1.282  0.782
 1.293  0.797
 1.545  0.941
 1.611  1.073
 1.949  0.885
 2.054  0.555
 2.182  0.666
 2.470  0.706
 2.323  0.515
 2.235  0.564
 2.251  0.633
 2.140  0.640
 2.013  0.481
 2.073  0.511
 2.252  0.394
 2.182  0.426
 2.145  0.471
 2.212  0.567
 2.255  0.595
 2.188  0.995
 2.480  1.007
 2.251  1.264
 2.135  1.101
 1.966  1.116
 1.873  1.169
 1.748  1.300
 1.940  1.277
 1.753  1.395
 1.768  1.471
 1.989  1.487
 1.818  1.516
 1.706  1.273
 1.716  1.248
 1.921  1.248
 1.882  1.240
 1.762  1.108
 1.730  1.064
 1.702  1.101
 1.621  1.194
 1.636  1.090
 1.962  0.870
 1.945  0.746
NaN   NaN
 0.542  0.842
 0.492  0.739
 0.628  0.974
 0.375  1.115
 0.471  0.854
 0.344  0.971
 0.222  0.895
 0.391  0.860
 0.303  0.682
 0.417  0.725
 0.600  0.799
 0.645  0.622
 0.662  0.665
 0.895  0.584
 0.821  0.601
 0.829  0.757
 0.854  0.516
 0.809  0.382
 0.828  0.135
 0.702  0.298
 0.783  0.076
 0.898  0.177
 0.987  0.109
 1.267  0.325
 1.252  0.127
 1.197  0.021
 1.085  0.296
 1.018  0.081
 0.888  0.138
 1.002  0.157
 1.139 -0.020
 1.139 -0.357
 1.096 -0.376
 1.260 -0.585
 1.069 -0.443
 1.015 -0.204
 1.210 -0.162
 1.392 -0.022
 1.792  0.150
 1.832 -0.028
 1.533 -0.088
 1.589 -0.286
 1.710 -0.126
 1.682 -0.429
 1.669 -0.511
 1.784 -0.601
 1.706 -0.728
 1.641 -0.764
 1.569 -0.605
 1.279 -0.671
 1.265 -0.885
NaN   NaN
 0.983  0.113
 1.208 -0.077
 1.131  0.011
 1.331 -0.221
 1.176 -0.479
 1.040 -0.289
 0.984 -0.115
 0.614 -0.254
 0.582 -0.255
 0.337 -0.039
 0.272 -0.314
 0.251 -0.407
 0.156 -0.514
 0.292 -0.588
-0.112 -0.577
-0.175 -0.799
-0.521 -1.128
-0.567 -1.172
-0.511 -1.067
-0.360 -1.036
-0.316 -1.071
-0.141 -1.030
-0.231 -0.938
-0.063 -0.754
 0.208 -0.738
 0.280 -0.688
 0.289 -0.621
 0.332 -0.544
-0.080 -0.530
 0.105 -0.556
 0.148 -0.537
 0.232 -0.429
 0.160 -0.250
 0.084 -0.304
-0.081 -0.390
 0.083 -0.654
-0.129 -0.451
-0.307 -0.437
 0.054 -0.508
-0.060 -0.430
-0.295 -0.210
-0.346 -0.181
-0.408 -0.349
-0.386 -0.420
-0.350 -0.748
-0.210 -0.954
-0.445 -1.115
-0.562 -1.017
-0.807 -1.196
-0.734 -0.902
-0.738 -1.141
NaN   NaN
 0.629  0.088
 0.873 -0.174
 0.778 -0.408
 0.539 -0.408
 0.618 -0.195
 0.779 -0.235
 0.893 -0.360
 0.796 -0.412
 0.981 -0.726
 0.850 -0.721
 0.802 -0.731
 0.675 -0.517
 0.665 -0.388
 0.824 -0.276
 0.972 -0.307
 0.930 -0.345
 1.031 -0.352
 1.097 -0.394
 1.149 -0.218
 1.506 -0.174
 1.444 -0.049
 1.473  0.124
 1.304  0.018
 1.161  0.101
 1.033 -0.136
 1.153 -0.133
 1.066 -0.283
 1.031 -0.326
 0.927 -0.381
 0.781 -0.477
 0.735 -0.397
 0.868 -0.352
 0.858 -0.146
 0.900 -0.196
 0.797 -0.130
 0.758 -0.199
 0.842 -0.093
 0.937 -0.090
 0.719 -0.196
 0.939 -0.269
 0.644 -0.249
 0.493 -0.284
 0.725 -0.371
 0.692 -0.235
 0.656 -0.173
 0.639 -0.172
 0.668 -0.123
 0.743 -0.151
 0.784 -0.369
 0.595 -0.428
 0.868 -0.505
NaN   NaN
 0.100  0.213
 0.189  0.127
 0.160  0.274
 0.221  0.546
-0.002  0.530
 0.045  0.620
 0.273  0.647
 0.365  0.660
 0.471  0.796
 0.795  0.607
 0.830  0.566
 0.849  0.462
 0.741  0.577
 0.810  0.575
 1.025  0.515
 1.004  0.440
 0.804  0.566
 0.802  0.474
 0.848  0.383
 0.728  0.220
 1.016  0.186
 0.846 -0.062
 0.990 -0.043
 0.871  0.018
 0.815 -0.056
 0.969 -0.108
 1.000  0.082
 0.889  0.032
 0.790  0.317
 0.687  0.432
 0.578  0.569
 0.488  0.737
 0.623  0.789
 0.899  0.482
 0.595  0.473
 0.401  0.261
 0.677  0.411
 0.670  0.420
 0.812  0.438
 0.803  0.613
 0.833  0.619
 0.771  0.217
 0.678  0.428
 0.775  0.366
 0.746  0.357
 0.634  0.372
 0.590  0.353
 0.452  0.329
 0.529  0.612
 0.384  0.856
 0.416  0.729
NaN   NaN
 0.914  0.093
 1.050 -0.115
 1.145 -0.036
 1.229  0.281
 1.427  0.099
 1.374  0.120
 1.325  0.127
 1.388  0.304
 1.426  0.389
 1.425  0.385
 1.311  0.372
 1.351  0.290
 1.515  0.173
 1.431  0.470
 1.685  0.599
 1.715  0.217
 1.735  0.449
 1.793  0.515
 1.752  0.293
 1.827  0.261
 2.007  0.278
 2.047  0.527
 1.933  0.701
 1.885  0.862
 1.876  0.934
 1.549  1.062
 1.386  0.892
 1.385  0.911
 1.462  0.828
 1.462  0.836
 1.534  0.686
 1.414  0.849
 1.581  0.910
 1.634  0.987
 1.711  1.218
 1.662  1.221
 1.580  1.318
 1.446  1.578
 1.103  1.577
 1.157  1.668
 0.985  1.759
 0.732  1.678
 1.019  1.795
 0.754  1.340
 0.936  1.284
 0.821  1.149
 0.789  1.162
 0.686  1.454
 0.577  1.537
 0.692  1.388
 0.968  1.137
NaN   NaN
 0.511  0.129
 0.539  0.215
 0.567  0.163
 0.418 -0.003
 0.215  0.097
 0.238 -0.098
 0.055 -0.010
 0.038  0.292
 0.104  0.344
 0.016  0.744
-0.109  1.122
-0.088  1.243
-0.026  1.243
-0.199  1.130
-0.348  1.167
-0.471  1.211
-0.651  1.083
-0.631  1.057
-0.500  0.880
-0.449  0.925
-0.201  0.847
-0.061  0.895
-0.007  1.115
-0.290  1.062
-0.425  1.237
-0.467  1.767
-0.622  1.881
-0.717  1.866
-0.573  1.663
-0.478  1.615
-0.478  1.601
-0.569  1.685
-0.751  1.662
-0.797  1.862
-0.829  2.025
-0.740  2.197
-0.592  1.964
-0.736  2.075
-0.606  1.875
-0.672  2.042
-0.590  2.200
-0.643  2.177
-0.719  2.189
-0.532  2.019
-0.422  1.942
-0.485  2.301
-0.259  2.183
-0.243  2.346
-0.309  2.473
-0.094  2.497
-0.148  2.653
NaN   NaN
 0.066  0.452
 0.205  0.471
 0.016  0.372
-0.009  0.410
-0.053  0.174
-0.074  0.304
 0.034  0.668
 0.017  0.842
 0.196  0.810
 0.109  0.861
 0.164  0.791
-0.009  0.646
 0.055  0.603
-0.155  0.697
 0.047  0.696
 0.077  0.934
-0.095  1.055
-0.126  1.097
-0.087  1.151
-0.137  1.119
-0.080  0.890
 0.191  0.839
 0.384  0.835
 0.183  0.973
 0.068  1.061
-0.163  1.168
-0.066  0.999
-0.351  0.890
-0.258  0.802
-0.359  0.699
-0.246  0.939
-0.282  0.667
-0.168  0.870
-0.403  0.741
-0.358  0.710
-0.383  0.675
-0.093  0.766
-0.229  0.969
 0.169  1.008
 0.291  1.426
 0.338  1.381
 0.675  1.354
 0.567  1.191
 0.397  1.074
 0.182  1.247
 0.212  1.333
 0.092  1.352
 0.161  1.313
 0.111  1.365
 0.065  1.520
-0.023  1.442
NaN   NaN
 0.520  0.073
 0.573  0.076
 0.610 -0.080
 0.737 -0.054
 0.604 -0.096
 0.633 -0.112
 0.659 -0.170
 0.733 -0.177
 0.525 -0.086
 0.651 -0.069
 0.329 -0.051
 0.228  0.084
 0.278  0.274
 0.342  0.290
 0.310  0.177
 0.252  0.094
 0.413 -0.115
 0.323  0.053
 0.290  0.117
 0.293 -0.113
 0.124 -0.167
 0.188 -0.199
 0.271 -0.130
 0.141 -0.370
 0.263 -0.531
 0.207 -0.596
 0.248 -0.546
 0.141 -0.371
-0.010 -0.466
-0.108 -0.206
-0.079 -0.265
-0.121 -0.505
 0.173 -0.460
 0.145 -0.324
 0.245 -0.108
 0.259  0.075
 0.362 -0.054
 0.447  0.074
 0.277 -0.185
 0.086  0.082
 0.091  0.207
-0.151  0.190
 0.149  0.218
 0.115  0.099
-0.103 -0.076
-0.098  0.219
 0.000  0.435
-0.128  0.542
-0.075  0.489
 0.006  0.375
 0.006  0.140
NaN   NaN
 0.700  0.090
 1.027 -0.079
 0.789 -0.230
 0.911 -0.487
 0.884 -0.562
 0.807 -0.573
 1.129 -0.686
 0.955 -0.689
 0.818 -0.406
 1.128 -0.737
 0.853 -0.656
 0.746 -0.683
 0.545 -0.625
 0.482 -0.493
 0.673 -0.442
 0.921 -0.610
 0.837 -0.774
 0.838 -1.086
 0.641 -1.046
 0.661 -0.929
 0.657 -1.239
 0.802 -1.229
 0.619 -1.084
 0.531 -1.005
 0.590 -0.841
 0.481 -0.586
 0.445 -0.347
 0.363 -0.356
 0.635 -0.517
 0.516 -0.732
 0.526 -0.692
 0.760 -0.951
 0.999 -0.939
 0.947 -1.121
 0.868 -1.197
 0.826 -1.467
 1.107 -1.375
 1.099 -1.482
 1.071 -1.527
 1.284 -1.460
 1.394 -1.650
 1.294 -1.760
 1.311 -1.715
 1.388 -1.664
 1.595 -1.542
 1.646 -1.451
 1.934 -1.461
 2.031 -1.614
 1.909 -1.628
 1.778 -1.663
 1.776 -1.826
NaN   NaN
 0.560  0.645
 0.635  0.578
 0.515  0.741
 0.284  0.618
 0.333  0.599
 0.276  0.566
 0.461  0.512
 0.574  0.659
 0.558  0.603
 0.565  0.386
 0.340  0.242
 0.262  0.406
 0.415  0.598
 0.820  0.700
 0.685  0.537
 0.541  0.405
 0.661  0.416
 0.698  0.129
 0.953  0.164
 1.188  0.103
 1.001 -0.000
 1.129  0.316
 1.213  0.450
 1.231  0.282
 1.157  0.265
 1.311  0.307
 1.491  0.271
 1.380  0.271
 1.582  0.493
 1.552  0.303
 1.338  0.283
 1.098  0.543
 1.323  0.476
 1.630  0.598
 1.485  0.651
 1.699  0.576
 1.616  0.436
 1.838  0.381
 1.588  0.445
 1.581  0.673
 1.536  0.729
 1.465  1.060
 1.500  1.292
 1.464  1.452
 1.322  1.460
 1.359  1.702
 1.372  1.725
 1.391  1.834
 1.482  2.106
 1.255  2.280
 1.334  2.382
NaN   NaN
 0.217  0.138
 0.218 -0.027
 0.019  0.021
-0.127  0.134
-0.258  0.522
-0.296  0.470
-0.422  0.378
-0.163  0.333
 0.010  0.281
-0.072  0.340
-0.139  0.231
 0.065  0.355
 0.054  0.048
 0.204  0.269
 0.365  0.520
 0.574  0.468
 0.924  0.485
 0.961  0.640
 0.825  0.914
 0.778  0.981
 0.625  0.719
 0.655  0.670
 0.524  0.969
 0.365  0.795
 0.301  0.905
 0.478  0.824
 0.264  0.644
 0.146  0.514
 0.214  0.394
 0.438  0.198
 0.629 -0.112
 0.695 -0.086
 0.689 -0.117
 0.716  0.025
 0.892  0.006
 0.912  0.079
 0.929  0.054
 0.854 -0.024
 0.744  0.043
 0.695 -0.026
 0.804  0.012
 0.678  0.142
 0.631  0.160
 0.601 -0.010
 0.831  0.025
 0.741 -0.324
 0.975 -0.161
 1.117 -0.401
 1.136 -0.535
 1.162 -0.462
 0.899 -0.748
NaN   NaN
 0.287  0.174
 0.214  0.544
 0.462  0.739
 0.687  0.781
 0.887  0.660
 1.001  0.886
 0.865  1.017
 0.893  1.307
 0.753  1.308
 0.451  1.304
 0.237  1.221
 0.182  1.322
 0.154  1.230
 0.417  1.174
 0.396  0.935
 0.503  1.176
 0.588  1.073
 0.647  1.144
 0.698  1.106
 0.700  0.987
 0.747  1.056
 0.464  0.967
 0.587  0.834
 0.573  0.726
 0.522  0.789
 0.491  0.728
 0.778  0.555
 0.669  0.568
 0.505  0.371
 0.355  0.287
 0.502  0.136
 0.613  0.039
 0.610  0.008
 0.810 -0.005
 0.668  0.151
 0.753  0.441
 0.610  0.198
 0.587  0.510
 0.817  0.323
 0.869  0.303
 1.051  0.443
 0.948  0.516
 1.101  0.514
 1.075  0.736
 1.138  0.658
 0.939  0.488
 0.756  0.358
 0.846  0.239
 0.864  0.331
 0.726  0.514
 0.966  0.602
NaN   NaN
 0.485  0.854
 0.634  0.774
 0.854  1.009
 0.789  1.149
 0.935  1.041
 0.832  1.075
 1.171  1.104
 1.160  1.233
 1.145  1.129
 0.972  1.189
 0.734  1.317
 0.692  1.013
 0.386  0.984
 0.592  0.807
 0.627  0.675
 0.459  0.872
 0.492  0.833
 0.386  0.758
 0.522  0.849
 0.496  0.599
 0.379  0.563
 0.503  0.618
 0.329  0.732
 0.501  0.682
 0.610  0.919
 0.736  1.047
 0.802  0.942
 0.614  1.131
 0.692  1.051
 0.564  1.215
 0.506  1.057
 0.539  1.152
 0.672  0.854
 0.649  0.822
 0.658  0.756
 0.490  0.734
 0.434  1.090
 0.634  0.945
 0.685  0.800
 0.863  1.022
 0.728  1.090
 0.792  1.158
 0.609  1.024
 0.806  0.927
 0.610  1.004
 0.356  1.013
 0.514  0.732
 0.489  0.785
 0.411  0.667
 0.483  1.033
 0.456  1.064
NaN   NaN
 0.141  0.889
-0.097  0.916
-0.322  1.067
-0.302  1.365
-0.322  1.450
-0.400  1.487
-0.209  1.410
-0.335  1.359
-0.361  1.250
-0.292  1.181
-0.411  1.009
-0.820  0.849
-0.844  0.858
-0.783  0.658
-0.668  0.549
-0.799  0.794
-0.675  0.813
-0.983  0.785
-1.134  0.796
-1.104  0.696
-1.394  0.963
-1.325  1.026
-1.314  1.104
-1.350  1.008
-1.197  1.084
-1.343  0.993
-1.579  0.706
-1.474  0.874
-1.475  0.795
-1.477  0.939
-1.744  0.987
-1.690  1.175
-1.928  1.319
-1.953  1.307
-1.998  1.305
-2.050  1.387
-1.966  1.371
-1.983  1.404
-1.843  1.286
-1.845  1.432
-1.813  1.422
-1.583  1.437
-1.631  1.261
-1.865  1.326
-1.925  1.178
-1.966  1.507
-1.949  1.520
-1.896  1.445
-1.675  1.151
-1.733  0.963
-1.432  1.175
NaN   NaN
 0.079  0.069
 0.074  0.331
 0.028  0.521
 0.003  0.446
 0.320  0.475
 0.324  0.283
 0.234 -0.001
 0.295 -0.213
 0.200 -0.385
 0.473 -0.250
 0.398 -0.186
 0.592 -0.070
 0.708 -0.095
 0.777  0.052
 0.873  0.029
 1.191 -0.100
 1.474 -0.008
 1.334 -0.059
 1.288 -0.002
 1.159 -0.100
 1.338 -0.034
 1.339  0.015
 1.194  0.103
 0.984 -0.149
 0.898 -0.518
 0.827 -0.675
 0.831 -0.512
 0.775 -0.404
 0.639 -0.443
 0.678 -0.621
 0.666 -0.808
 0.999 -0.646
 0.816 -0.724
 0.590 -0.495
 0.585 -0.060
 1.035 -0.232
 0.814 -0.239
 0.993 -0.224
 1.080 -0.473
 0.990 -0.503
 1.112 -0.707
 1.121 -0.812
 0.998 -1.101
 1.102 -1.444
 1.260 -1.452
 1.313 -1.469
 1.669 -1.381
 1.644 -1.505
 1.874 -1.620
 1.731 -1.560
 1.924 -1.388
NaN   NaN
 0.463  0.211
 0.535  0.231
 0.830 -0.193
 0.942 -0.275
 0.695 -0.208
 0.751 -0.699
 0.719 -0.679
 0.615 -0.729
 0.781 -0.693
 0.511 -0.786
 0.474 -0.726
 0.461 -0.949
 0.913 -0.957
 0.895 -1.026
 1.149 -1.103
 1.144 -1.102
 1.113 -0.969
 1.243 -0.930
 1.073 -1.074
 1.233 -1.245
 1.197 -1.050
 1.146 -1.146
 1.201 -1.177
 0.938 -1.403
 1.164 -1.234
 1.281 -1.168
 1.143 -1.133
 0.879 -1.367
 0.822 -1.761
 0.792 -1.663
 0.993 -1.521
 0.858 -1.717
 0.918 -1.883
 0.675 -1.959
 0.653 -2.187
 0.626 -2.276
 0.796 -2.320
 0.788 -2.298
 0.912 -2.169
 1.081 -1.973
 1.276 -2.288
 1.217 -2.323
 1.010 -2.276
 1.120 -2.394
 1.210 -2.227
 1.216 -1.992
 1.016 -2.256
 1.060 -2.193
 1.006 -2.216
 1.128 -2.339
 0.943 -2.120
NaN   NaN
 0.714  0.072
 0.413  0.177
 0.106 -0.080
-0.050  0.052
 0.045 -0.099
-0.010  0.091
 0.170  0.193
 0.343  0.111
 0.277  0.018
 0.305 -0.171
 0.187  0.035
 0.355  0.060
 0.377 -0.030
 0.574  0.020
 0.421 -0.126
 0.373 -0.213
 0.461 -0.008
 0.607 -0.098
 0.523  0.033
 0.710  0.195
 1.184  0.206
 1.222  0.097
 1.406  0.090
 1.495  0.130
 1.746  0.187
 1.776  0.375
 1.579  0.311
 1.452  0.510
 1.261  0.805
 1.141  1.053
 1.147  0.946
 1.214  0.708
 1.177  0.656
 1.274  0.819
 1.401  1.044
 1.293  1.114
 1.690  1.258
 1.969  1.362
 1.928  1.317
 1.987  1.211
 2.021  1.273
 2.143  1.218
 2.115  1.151
 1.895  1.077
 1.605  0.995
 1.550  0.974
 1.547  0.927
 1.818  0.971
 1.965  1.286
 1.976  1.129
 2.124  1.260
NaN   NaN
 0.803  0.160
 1.029  0.042
 1.176  0.067
 1.421  0.193
 1.268  0.204
 1.094  0.200
 1.047  0.204
 0.916  0.320
 0.792  0.491
 0.856  0.439
 0.953  0.585
 1.186  0.476
 1.479  0.615
 1.458  0.885
 1.334  0.833
 1.579  0.998
 1.787  1.172
 1.595  1.227
 1.937  1.301
 2.034  1.020
 1.833  0.955
 1.741  1.101
 1.573  1.319
 1.652  1.338
 1.599  1.671
 1.894  1.520
 1.566  1.656
 1.756  1.677
 1.908  1.878
 2.162  1.800
 2.298  1.886
 2.271  2.029
 2.275  2.032
 2.238  2.126
 2.121  2.227
 1.890  2.206
 2.084  2.175
 1.907  2.058
 1.812  2.353
 1.777  2.267
 1.962  2.224
 1.996  2.301
 2.074  2.394
 2.271  2.154
 2.218  2.311
 2.026  2.094
 2.126  1.956
 2.103  1.942
 1.934  1.860
 1.766  2.021
 1.856  2.196
NaN   NaN
 0.742  0.074
 1.044  0.379
 0.918  0.410
 0.997  0.310
 1.047  0.265
 1.080  0.378
 0.937  0.234
 0.908  0.007
 0.786 -0.127
 0.809  0.012
 0.635  0.057
 0.723  0.307
 0.722  0.587
 0.604  0.429
 0.648  0.018
 0.313 -0.161
 0.480 -0.257
 0.806 -0.122
 0.660 -0.011
 0.735  0.258
 1.003  0.372
 0.611  0.493
 0.454  0.290
 0.405  0.219
 0.380  0.454
 0.365  0.232
 0.321  0.395
 0.199  0.554
 0.098  0.606
 0.242  0.552
 0.164  0.418
 0.107  0.391
 0.142  0.669
 0.070  0.880
-0.303  0.866
-0.201  0.869
-0.250  0.911
-0.294  0.950
-0.287  0.884
-0.274  0.713
-0.428  0.860
-0.179  0.688
-0.092  0.697
-0.089  0.616
 0.071  0.866
 0.140  1.014
 0.261  1.043
 0.216  0.918
 0.367  1.060
 0.339  0.708
 0.249  0.900
NaN   NaN
 0.155  0.920
 0.404  1.006
 0.566  0.881
 0.717  0.766
 0.730  0.636
 1.101  0.536
 1.265  0.471
 1.406  0.531
 1.383  0.405
 1.667  0.508
 1.779  0.342
 1.820  0.071
 1.881 -0.141
 1.856 -0.042
 1.906  0.074
 1.772  0.468
 1.872  0.495
 1.813  0.355
 1.736  0.291
 1.890  0.409
 1.902  0.642
 1.845  0.302
 1.878  0.361
 1.772  0.279
 1.767  0.026
 1.423  0.112
 1.242  0.268
 1.368  0.119
 1.476  0.352
 1.663  0.415
 1.456  0.390
 1.148  0.313
 1.228  0.460
 1.031  0.366
 0.657  0.143
 0.597  0.077
 0.698  0.238
 0.534  0.110
 0.479 -0.026
 0.545  0.075
 0.410  0.292
 0.343  0.224
 0.511  0.118
 0.567  0.107
 0.468  0.178
 0.450  0.013
 0.615  0.100
 0.580 -0.055
 0.364 -0.029
-0.054  0.106
-0.013 -0.043
NaN   NaN
 0.178  0.940
-0.001  1.026
 0.510  1.452
 0.760  1.317
 0.876  1.368
 0.747  1.424
 0.764  1.641
 0.820  1.683
 0.880  1.589
 0.944  1.682
 0.945  1.453
 0.924  1.390
 0.956  1.404
 0.941  1.381
 0.960  1.288
 0.847  1.246
 1.130  1.678
 1.267  1.794
 1.554  1.848
 1.562  1.814
 1.637  1.861
 1.611  1.967
 1.734  1.979
 1.791  1.838
 1.830  1.925
 1.679  1.905
 1.436  1.970
 1.200  2.069
 1.234  2.206
 1.175  2.222
 1.352  2.090
 1.393  2.256
 1.475  2.372
 1.492  2.548
 1.339  2.548
 1.038  2.525
 0.846  2.493
 0.631  2.613
 0.313  2.659
 0.367  2.573
 0.699  2.961
 0.824  2.935
 0.774  3.112
 0.838  3.176
 0.872  2.755
 0.826  2.751
 1.208  2.850
 1.183  2.619
 1.145  2.616
 1.106  2.631
 1.217  2.575
NaN   NaN
 0.430  0.310
 0.377  0.354
 0.488  0.282
 0.703  0.131
 0.331  0.391
 0.387  0.115
 0.539  0.215
 0.354  0.180
 0.614  0.366
 0.592  0.475
 0.429  0.733
 0.481  0.884
 0.381  1.037
 0.289  0.957
-0.072  0.896
-0.008  0.751
 0.307  0.890
 0.265  0.873
 0.346  0.871
 0.514  0.868
 0.630  0.841
 0.538  0.637
 0.540  0.276
 0.549  0.157
 0.657  0.255
 0.748  0.011
 0.812  0.269
 0.951  0.386
 0.879  0.431
 0.956  0.620
 0.823  0.483
 0.786  0.451
 0.801  0.560
 0.743  0.513
 0.775  0.587
 0.527  0.763
 0.625  0.784
 0.680  0.678
 0.793  0.514
 0.631  0.515
 0.905  0.306
 1.131  0.254
 1.176  0.473
 1.161  0.650
 0.940  0.696
 1.053  0.681
 0.877  0.586
 0.828  0.650
 0.799  0.766
 1.053  0.675
 0.913  0.962
NaN   NaN
 0.489  0.545
 0.310  0.513
 0.405  0.428
 0.423  0.520
 0.573  0.586
 0.818  0.680
 0.740  0.547
 0.537  0.723
 0.402  0.652
 0.448  0.679
 0.097  0.565
 0.379  0.132
 0.338  0.141
 0.390  0.134
 0.264  0.309
 0.121  0.371
 0.380  0.345
 0.315  0.154
 0.216  0.173
 0.277  0.229
 0.355  0.591
 0.401  0.824
 0.355  0.836
 0.374  0.601
 0.380  0.639
 0.333  0.436
 0.161  0.343
-0.008  0.228
-0.031  0.043
-0.089  0.092
-0.325  0.341
-0.414  0.359
-0.338  0.742
-0.559  0.615
-0.716  0.503
-0.969  0.345
-0.963  0.196
-0.869  0.214
-0.945  0.244
-0.942  0.191
-0.857  0.210
-1.277 -0.197
-1.423  0.216
-1.363  0.249
-1.343  0.209
-1.213  0.392
-1.266  0.641
-1.219  0.641
-1.175  0.761
-1.203  0.699
-1.070  0.475
NaN   NaN
 0.310  0.510
 0.497  0.535
 0.231  0.520
 0.423  0.523
 0.215  0.396
 0.083  0.454
 0.037  0.463
-0.057  0.554
-0.186  0.618
-0.308  0.658
-0.381  0.864
-0.304  0.953
-0.405  1.134
-0.268  1.200
-0.327  1.177
-0.403  1.159
-0.187  1.136
 0.084  1.269
-0.274  0.977
 0.102  0.968
 0.241  0.875
 0.279  0.943
 0.460  1.180
 0.529  1.013
 0.485  0.950
 0.324  0.925
 0.011  0.724
-0.113  0.719
-0.161  0.491
-0.266  0.419
-0.359  0.559
-0.306  0.783
-0.645  0.841
-0.371  0.704
-0.583  0.557
-0.661  0.740
-0.701  0.764
-0.854  0.670
-0.991  0.637
-1.053  0.434
-1.013  0.459
-1.125  0.491
-1.073  0.641
-1.099  0.469
-1.018  0.457
-1.128  0.279
-1.136  0.455
-0.975  0.523
-0.953  0.429
-0.839  0.769
-0.777  0.834
NaN   NaN
 0.457  0.595
 0.238  0.566
 0.055  0.631
 0.141  0.738
 0.206  0.504
 0.154  0.612
-0.026  0.542
 0.081  0.620
 0.172  0.762
 0.345  0.837
 0.134  0.989
-0.211  1.164
-0.395  1.279
-0.326  1.530
-0.371  1.426
-0.179  1.163
-0.311  1.373
-0.243  1.623
-0.188  1.585
-0.199  1.842
-0.239  1.942
-0.096  2.084
-0.128  1.966
-0.363  1.743
-0.315  1.534
-0.192  1.802
 0.019  1.570
-0.090  1.302
-0.139  1.079
-0.093  1.089
-0.440  0.953
-0.364  0.931
-0.487  0.934
-0.560  0.779
-0.670  0.620
-0.658  0.607
-0.641  0.601
-0.808  0.454
-0.688  0.326
-0.439  0.380
-0.375  0.140
-0.435  0.025
-0.359  0.025
-0.397 -0.096
-0.597  0.010
-0.638  0.221
-0.782  0.027
-0.737  0.059
-0.814  0.048
-0.681  0.075
-0.644 -0.024
NaN   NaN
 0.688  0.142
 0.793  0.504
 0.654  0.296
 0.704  0.391
 0.672  0.608
 0.829  0.660
 0.772  0.729
 0.630  0.704
 0.503  0.561
 0.441  0.961
 0.356  0.820
 0.591  0.937
 0.610  0.715
 0.731  0.917
 0.489  0.913
 0.480  1.145
 0.500  0.985
 0.446  0.729
 0.562  0.690
 0.490  1.018
 0.501  1.307
 0.528  1.439
 0.567  1.284
 0.874  1.274
 0.938  1.467
 0.809  1.443
 0.686  1.481
 0.467  1.308
 0.405  1.384
 0.460  1.465
 0.397  1.695
 0.411  1.521
 0.511  1.468
 0.614  1.505
 0.894  1.480
 0.738  1.630
 1.029  1.396
 1.228  1.671
 1.118  1.865
 0.983  1.704
 0.918  1.616
 0.899  1.544
 0.775  1.396
 0.884  1.485
 0.790  1.443
 0.966  1.233
 0.895  1.147
 0.849  1.134
 0.805  1.246
 0.700  1.143
 0.732  1.226
NaN   NaN
 0.789  0.703
 0.939  0.776
 0.975  0.837
 0.982  0.891
 1.341  0.734
 1.483  0.713
 1.273  0.571
 1.211  0.722
 1.266  0.545
 1.318  0.527
 1.201  0.531
 1.067  0.822
 0.871  1.166
 0.926  1.154
 0.914  1.351
 0.711  1.534
 0.748  1.759
 0.679  1.452
 0.525  1.005
 0.564  0.881
 0.621  0.996
 0.742  0.847
 0.941  0.845
 0.991  0.776
 1.306  0.804
 1.133  1.105
 1.169  1.401
 1.216  1.474
 1.308  1.543
 1.206  1.725
 1.363  1.630
 1.144  1.428
 1.319  1.567
 1.242  1.511
 1.313  1.373
 1.304  1.553
 1.221  1.534
 1.399  1.699
 1.647  1.827
 1.714  1.562
 1.369  1.447
 1.227  1.566
 1.199  1.614
 0.828  1.908
 0.772  1.816
 0.766  1.738
 0.658  1.765
 0.755  1.642
 0.714  1.362
 0.973  1.056
 0.971  0.924
NaN   NaN
 0.634  0.560
 0.434  0.630
 0.208  0.602
 0.037  0.553
 0.224  0.446
 0.296  0.532
 0.295  0.514
 0.239  0.525
 0.211  0.620
 0.427  0.503
 0.245  0.676
 0.035  0.590
-0.076  0.784
 0.022  0.929
 0.077  0.918
-0.080  0.876
-0.183  0.549
-0.158  0.775
-0.180  0.956
-0.074  1.146
-0.323  1.074
-0.135  1.135
-0.323  0.909
-0.452  1.061
-0.596  0.962
-0.376  1.131
-0.349  0.970
-0.474  0.930
-0.869  0.804
-0.975  0.897
-1.119  1.135
-1.202  1.048
-1.089  1.000
-1.277  1.030
-1.494  1.224
-1.414  1.261
-1.465  0.959
-1.520  0.819
-1.405  1.055
-1.338  0.919
-1.384  0.724
-1.416  0.691
-1.491  0.659
-1.541  0.550
-1.609  0.942
-1.556  1.023
-1.531  1.037
-1.598  0.949
-1.818  1.012
-1.777  1.196
-1.724  1.329
NaN   NaN
 0.012  0.508
 0.087  0.612
-0.072  0.486
-0.180  0.267
-0.117  0.576
-0.057  0.769
-0.279  0.675
-0.248  0.746
-0.128  0.776
-0.171  0.682
-0.302  0.605
-0.569  0.607
-0.212  0.757
-0.068  0.718
 0.246  0.799
 0.155  0.750
 0.121  0.864
 0.177  0.538
 0.235  0.611
 0.269  0.649
 0.362  0.807
 0.323  1.057
 0.588  1.232
 0.522  1.145
 0.504  0.924
 0.459  1.114
 0.356  1.137
 0.420  1.269
 0.492  1.460
 0.414  1.521
 0.441  1.386
 0.544  1.251
 0.603  1.426
 0.697  1.692
 0.632  1.695
 0.639  1.606
 0.633  1.794
 0.787  1.991
 0.964  2.202
 0.824  2.209
 0.931  2.321
 1.045  2.007
 1.011  2.194
 1.187  2.269
 1.227  2.294
 1.307  2.127
 1.112  1.733
 1.100  1.634
 1.291  1.531
 1.340  1.587
 1.565  1.722
NaN   NaN
 0.511  0.912
 0.596  0.868
 0.931  1.015
 0.843  1.159
 1.121  0.998
 1.090  0.879
 1.109  0.732
 1.076  0.903
 1.242  0.978
 1.409  0.881
 1.736  0.800
 1.710  0.927
 1.888  0.887
 1.905  0.818
 1.929  0.879
 1.901  0.976
 1.910  0.852
 1.916  0.878
 2.135  0.931
 2.049  0.866
 1.898  0.835
 1.976  0.591
 2.161  0.707
 1.796  0.666
 1.857  0.648
 1.823  0.704
 1.354  0.845
 1.413  1.009
 1.398  0.763
 1.442  0.620
 1.416  0.653
 1.220  0.705
 1.387  0.644
 1.029  0.848
 1.139  0.445
 1.389  0.447
 1.612  0.246
 1.502  0.345
 1.389  0.549
 1.202  0.613
 1.244  0.807
 1.250  0.774
 1.088  0.875
 1.095  0.784
 0.951  0.940
 1.000  0.924
 1.017  1.149
 0.919  0.928
 0.814  0.991
 0.811  0.843
 1.010  0.957
NaN   NaN
 0.022  0.411
-0.105  0.422
-0.282  0.468
-0.254  0.371
-0.388  0.569
-0.398  0.432
-0.627  0.386
-0.844  0.632
-0.862  0.810
-0.908  0.611
-0.971  0.616
-0.851  0.525
-0.936  0.578
-0.863  0.669
-0.695  0.561
-0.448  0.288
-0.481  0.277
-0.592  0.088
-0.493  0.036
-0.268 -0.296
-0.253  0.109
-0.114  0.066
-0.335 -0.031
-0.072 -0.016
-0.197 -0.031
-0.376 -0.035
-0.038  0.040
 0.030  0.130
-0.017  0.223
 0.220  0.574
 0.245  0.611
 0.259  0.373
 0.059  0.328
-0.063  0.421
-0.105  0.478
-0.108  0.658
 0.016  0.619
 0.020  0.399
 0.035  0.138
-0.029  0.293
 0.008  0.215
 0.138  0.199
 0.171  0.370
 0.114  0.042
 0.108  0.146
 0.133  0.182
 0.195  0.122
-0.018  0.018
 0.034 -0.209
-0.024 -0.232
 0.245 -0.376
NaN   NaN
 0.779  0.139
 0.963  0.230
 0.914  0.122
 1.092 -0.057
 1.049  0.106
 0.876  0.270
 0.891  0.392
 0.982  0.541
 1.093  0.297
 1.307  0.607
 1.297  0.564
 1.505  0.790
 1.598  1.150
 1.447  1.186
 1.131  1.294
 1.129  1.387
 1.228  1.272
 1.431  1.476
 1.387  1.401
 1.317  1.495
 1.453  1.927
 1.361  1.835
 1.630  1.734
 1.566  1.732
 1.654  1.710
 1.508  1.525
 1.562  1.729
 1.609  2.037
 1.510  1.770
 1.634  1.585
 1.742  1.534
 1.789  1.247
 1.727  1.376
 1.473  1.184
 1.432  1.412
 1.074  1.385
 1.031  1.260
 0.872  1.355
 1.161  1.435
 1.261  1.252
 1.348  1.544
 1.380  1.752
 1.412  1.823
 1.350  1.765
 1.122  1.752
 1.129  1.739
 1.192  1.674
 1.102  1.403
 1.075  1.344
 1.071  1.476
 0.899  1.497
NaN   NaN
 0.665  0.633
 0.453  0.556
 0.351  0.477
 0.273  0.437
 0.192  0.701
 0.207  0.704
 0.330  0.810
 0.529  0.871
 0.576  1.134
 0.715  1.124
 0.516  0.976
 0.343  1.019
 0.469  1.108
 0.833  0.861
 0.555  0.885
 0.398  0.984
 0.356  0.756
 0.419  0.720
 0.505  1.021
 0.676  1.107
 0.583  0.840
 0.338  0.703
 0.173  0.547
 0.034  0.775
 0.139  0.883
 0.056  1.075
 0.065  1.038
 0.283  0.973
 0.413  1.221
 0.455  1.196
 0.582  1.262
 0.571  1.161
 0.700  1.037
 0.779  1.163
 0.862  1.114
 0.629  1.140
 0.515  1.340
 0.277  1.162
 0.243  1.367
 0.278  1.512
 0.183  1.648
 0.329  1.560
 0.446  1.616
 0.715  1.667
 0.765  1.635
 0.375  1.597
 0.340  1.363
 0.054  1.250
-0.005  1.238
 0.013  1.116
 0.114  1.067
NaN   NaN
 0.135  0.096
 0.237  0.119
 0.449  0.184
 0.256  0.276
 0.120  0.339
 0.443  0.434
 0.437  0.502
 0.253  0.369
 0.080 -0.013
 0.248  0.188
 0.353 -0.074
 0.282 -0.126
 0.114 -0.063
-0.048  0.127
-0.108 -0.083
-0.003 -0.340
-0.335 -0.320
-0.143 -0.441
-0.241 -0.520
-0.009 -0.545
 0.157 -0.264
 0.040 -0.162
 0.423 -0.302
 0.288 -0.222
 0.315 -0.114
 0.014  0.040
 0.069  0.154
 0.074  0.235
-0.043  0.110
-0.327  0.054
-0.557 -0.123
-0.704 -0.177
-0.488 -0.082
-0.555 -0.186
-0.589 -0.121
-0.795 -0.227
-1.072 -0.142
-1.048 -0.248
-0.915 -0.116
-0.981 -0.070
-1.157 -0.216
-0.997 -0.248
-0.824 -0.382
-0.782 -0.314
-0.505 -0.285
-0.400 -0.468
-0.313 -0.440
-0.232 -0.600
-0.220 -0.312
-0.256 -0.336
-0.338 -0.271
NaN   NaN
 0.790  0.255
 0.646  0.031
 0.834  0.229
 1.018  0.188
 0.992  0.057
 0.593  0.305
 0.497  0.174
 0.583  0.400
 0.459  0.389
 0.410  0.438
 0.553  0.645
 0.658  0.549
 0.415  0.419
 0.336  0.661
 0.177  0.513
 0.213  0.380
 0.258  0.266
 0.034  0.019
-0.085  0.099
-0.417  0.033
-0.455 -0.150
-0.290 -0.385
-0.148 -0.376
-0.298 -0.381
-0.368 -0.313
-0.305 -0.296
-0.304 -0.298
-0.275 -0.475
-0.506 -0.376
-0.596 -0.380
-0.445 -0.507
-0.505 -0.541
-0.382 -0.418
-0.268 -0.263
-0.489 -0.118
-0.562 -0.108
-0.581 -0.195
-0.487 -0.279
-0.428 -0.279
-0.711 -0.409
-0.734 -0.205
-0.874 -0.349
-1.203 -0.429
-1.152 -0.257
-1.245 -0.362
-1.206 -0.262
-1.015 -0.468
-1.145 -0.588
-1.075 -0.663
-1.061 -0.738
-1.124 -0.489
NaN   NaN
 0.205  0.253
-0.039  0.032
 0.040 -0.176
-0.011 -0.240
-0.215 -0.169
-0.065 -0.325
-0.056 -0.290
-0.224 -0.157
-0.110 -0.365
-0.250 -0.147
-0.165 -0.152
-0.233 -0.149
-0.444 -0.116
-0.477 -0.110
-0.421 -0.152
-0.392  0.112
-0.394  0.285
-0.058  0.129
-0.045  0.074
 0.333  0.124
 0.429  0.330
 0.127  0.442
 0.101  0.664
 0.405  0.533
 0.625  0.270
 0.340  0.073
 0.475  0.009
 0.396  0.134
 0.365  0.134
 0.308  0.283
 0.184  0.599
 0.447  0.819
 0.641  0.737
 1.073  0.623
 1.148  0.643
 1.193  0.596
 1.252  0.540
 1.205  0.249
 1.127  0.301
 1.050  0.215
 0.789 -0.130
 0.685  0.281
 0.642  0.041
 0.801  0.088
 0.806 -0.011
 0.473  0.202
 0.300  0.488
 0.393  0.694
 0.466  0.741
 0.296  0.607
 0.278  0.360
NaN   NaN
 0.820  0.527
 0.708  0.124
 0.885  0.051
 1.069  0.201
 0.890  0.163
 0.978 -0.142
 1.002 -0.300
 0.841 -0.264
 0.793 -0.636
 0.808 -0.315
 0.930 -0.205
 0.905 -0.363
 0.706 -0.291
 0.663 -0.325
 0.632 -0.445
 0.564 -0.437
 0.497 -0.610
 0.186 -0.414
 0.324 -0.701
 0.117 -0.854
-0.005 -0.929
-0.141 -0.820
-0.487 -0.895
-0.380 -0.832
-0.409 -0.836
-0.371 -0.764
-0.212 -0.982
-0.091 -1.133
 0.133 -1.083
 0.110 -1.158
-0.416 -1.057
-0.561 -0.840
-0.382 -0.814
-0.711 -0.787
-0.784 -0.641
-0.631 -0.444
-0.715 -0.283
-0.787 -0.553
-0.678 -0.458
-0.582 -0.263
-0.548 -0.294
-0.563 -0.210
-0.639 -0.087
-0.593  0.256
-0.429  0.417
-0.439  0.454
-0.269  0.334
 0.007  0.466
-0.205  0.480
-0.206  0.290
-0.283 -0.040
NaN   NaN
 0.593  0.259
 0.474  0.281
 0.459  0.337
 0.687  0.368
 0.821  0.451
 1.146  0.389
 1.487  0.499
 1.560  0.405
 1.165  0.395
 1.402  0.548
 1.379  0.445
 1.308  0.265
 0.985  0.093
 0.984  0.177
 1.037  0.310
 0.943  0.177
 0.903  0.243
 1.124  0.165
 1.396  0.263
 1.343  0.163
 1.267  0.160
 1.264  0.178
 1.119  0.275
 1.150  0.196
 1.078  0.231
 1.087  0.016
 1.184 -0.121
 0.877 -0.410
 0.748 -0.365
 0.853 -0.491
 0.819 -0.725
 0.635 -0.991
 0.735 -0.856
 0.908 -1.033
 0.510 -0.936
 0.255 -0.989
 0.188 -0.950
 0.204 -1.198
 0.182 -1.464
 0.147 -1.610
-0.069 -1.711
 0.065 -1.766
-0.194 -1.805
 0.037 -1.820
 0.276 -1.787
 0.049 -1.750
 0.140 -1.569
 0.296 -1.486
 0.491 -1.483
 0.650 -1.473
 0.376 -1.229
NaN   NaN
 0.699  0.914
 0.554  1.038
 0.431  1.053
 0.075  1.133
-0.101  1.421
-0.190  1.327
-0.358  1.461
-0.584  1.586
-0.625  1.529
-0.650  1.658
-0.638  1.782
-0.681  1.796
-0.864  1.868
-0.721  1.625
-0.926  1.389
-0.649  1.348
-0.547  1.303
-0.419  1.511
-0.137  1.455
 0.034  1.476
 0.212  1.654
 0.061  1.583
-0.007  1.551
 0.053  1.772
 0.001  1.679
 0.272  1.445
 0.245  1.550
 0.324  1.473
 0.374  1.478
 0.194  1.449
-0.009  1.507
-0.039  1.539
 0.206  1.696
 0.378  1.491
 0.238  1.303
 0.322  1.232
 0.370  1.246
 0.363  1.335
 0.237  1.633
 0.284  1.494
 0.045  1.428
 0.333  1.467
 0.172  1.309
 0.537  1.128
 0.502  1.060
 0.482  0.948
 0.440  1.061
 0.475  1.255
 0.595  1.439
 0.406  1.460
 0.283  1.224
NaN   NaN
 0.255  0.698
 0.197  0.612
 0.102  0.586
 0.169  0.581
 0.380  0.954
 0.611  1.017
 0.288  0.596
 0.251  0.616
 0.285  0.692
 0.212  0.702
 0.150  0.580
 0.032  0.427
-0.219  0.436
-0.422  0.606
-0.379  0.434
-0.415  0.540
-0.371  0.822
-0.466  0.953
-0.821  1.088
-1.083  0.943
-0.916  0.971
-1.116  0.800
-1.152  0.770
-1.261  0.808
-1.175  0.734
-1.272  1.186
-1.246  1.136
-1.359  1.032
-1.313  0.893
-1.762  1.189
-1.585  1.602
-1.571  1.533
-1.458  1.561
-1.672  1.678
-1.603  1.714
-1.646  1.800
-2.048  1.920
-2.139  1.817
-2.519  1.693
-2.452  2.162
-2.269  1.991
-2.342  2.077
-2.359  2.073
-2.262  2.143
-2.117  2.082
-2.572  1.917
-2.622  1.949
-2.229  1.775
-2.246  1.793
-1.983  1.767
-2.228  1.592
NaN   NaN
 0.142  0.867
-0.111  1.124
-0.283  1.371
-0.357  1.142
-0.603  1.474
-0.734  1.429
-0.656  1.647
-0.592  1.581
-0.448  1.829
-0.664  1.863
-0.996  1.986
-1.157  2.045
-1.158  2.098
-1.212  2.074
-1.235  2.108
-1.252  1.932
-1.390  1.899
-1.408  1.763
-1.472  1.518
-1.266  1.702
-1.159  1.679
-1.421  1.756
-1.343  1.796
-1.369  1.762
-1.170  1.551
-1.165  1.472
-1.431  1.636
-1.600  1.728
-1.463  1.798
-1.060  1.931
-1.144  1.913
-1.048  1.922
-0.977  1.911
-0.867  1.901
-0.962  1.919
-1.049  1.818
-0.935  1.966
-1.152  2.174
-1.056  2.159
-1.103  2.104
-1.103  2.101
-1.231  1.987
-1.121  1.676
-1.301  1.407
-1.257  1.399
-1.341  1.373
-1.077  1.485
-1.365  1.344
-1.294  1.402
-1.443  1.523
-1.717  1.529
NaN   NaN
 0.268  0.261
 0.083  0.430
 0.254  0.250
 0.127  0.394
 0.147  0.527
 0.285  0.762
 0.003  0.547
-0.081  0.428
-0.027  0.358
 0.031  0.362
-0.139  0.582
-0.135  0.692
-0.260  0.547
-0.430  0.425
-0.344  0.045
-0.240  0.190
-0.227  0.093
-0.378  0.224
-0.738 -0.058
-0.990 -0.010
-1.183 -0.115
-1.342 -0.251
-1.310 -0.291
-1.084 -0.098
-1.096 -0.198
-1.396 -0.087
-1.454 -0.017
-1.095 -0.057
-1.558 -0.113
-1.448 -0.127
-1.579 -0.123
-1.557 -0.054
-1.403 -0.021
-1.503 -0.012
-1.744  0.071
-1.680  0.334
-1.580  0.521
-1.602  0.472
-1.540  0.510
-1.579  0.412
-1.659  0.208
-1.418 -0.123
-1.433 -0.133
-1.403  0.055
-1.818  0.265
-1.761  0.124
-1.839  0.244
-1.829  0.322
-1.965  0.226
-2.058  0.298
-1.938 -0.027
NaN   NaN
 0.393  0.819
 0.567  0.673
 0.474  0.995
 0.570  0.930
 0.674  0.493
 0.829  0.564
 0.984  0.470
 0.900  0.592
 1.031  0.645
 1.122  0.757
 0.886  0.546
 0.808  0.417
 0.736  0.305
 0.824  0.329
 0.979  0.105
 0.964  0.316
 0.651  0.109
 1.070  0.199
 1.242  0.326
 1.381  0.417
 1.163  0.397
 1.054  0.519
 1.131  0.529
 1.229  0.457
 1.371  0.385
 1.490  0.609
 1.342  0.749
 1.270  0.741
 1.034  0.667
 0.945  0.603
 0.885  0.828
 1.066  0.907
 1.042  0.795
 0.986  0.772
 0.910  0.744
 1.060  0.625
 0.907  0.637
 1.062  0.553
 1.074  0.526
 1.117  0.305
 1.335  0.517
 1.408  0.500
 1.502  0.520
 1.467  0.398
 1.520  0.331
 1.409  0.535
 1.351  0.421
 1.192  0.576
 1.241  0.463
 1.300  0.423
 1.401  0.287
NaN   NaN
 0.284  0.351
 0.476  0.454
 0.409  0.264
 0.449  0.372
 0.654  0.269
 0.807  0.056
 0.844 -0.415
 0.859 -0.501
 0.942 -0.595
 0.596 -0.667
 0.834 -0.808
 1.026 -0.787
 1.151 -0.988
 1.264 -1.291
 1.332 -1.301
 1.218 -1.248
 1.235 -1.154
 1.374 -1.115
 1.491 -1.076
 1.683 -0.926
 1.639 -1.064
 1.408 -1.272
 1.236 -1.307
 1.092 -1.387
 0.990 -1.258
 0.932 -1.244
 1.266 -1.212
 1.335 -1.455
 1.359 -1.388
 1.263 -1.046
 1.286 -1.040
 1.286 -1.088
 1.344 -0.996
 1.219 -1.062
 0.974 -1.138
 1.022 -1.337
 0.714 -1.186
 0.973 -1.033
 1.140 -1.215
 1.205 -0.903
 1.363 -0.733
 1.147 -0.711
 1.395 -0.883
 1.139 -0.875
 1.091 -0.691
 1.162 -0.706
 1.048 -0.678
 0.967 -0.754
 0.858 -0.843
 0.919 -0.931
 0.893 -0.929
NaN   NaN
 0.615  0.794
 0.515  0.686
 0.675  0.785
 0.818  0.704
 0.875  0.822
 1.075  0.751
 1.198  0.764
 1.127  0.783
 0.929  0.908
 1.088  1.041
 1.150  1.018
 1.031  1.177
 0.934  1.029
 0.685  1.209
 0.763  1.476
 0.846  1.329
 0.934  1.496
 0.950  1.495
 0.878  1.605
 0.944  1.442
 0.916  1.493
 0.841  1.942
 0.807  1.939
 0.797  1.957
 0.948  1.989
 0.908  2.034
 0.944  2.105
 0.899  2.124
 0.853  2.184
 1.029  2.147
 1.130  2.009
 1.193  2.372
 1.046  2.485
 1.077  2.596
 1.210  2.677
 1.203  2.402
 1.120  2.487
 1.064  2.574
 1.011  2.635
 1.018  2.713
 1.024  2.683
 1.170  2.709
 1.233  2.678
 1.115  2.763
 0.923  2.808
 0.918  2.550
 1.217  2.516
 1.282  2.400
 1.371  2.316
 1.413  2.256
 1.592  2.179
NaN   NaN
 0.544  0.502
 0.546  0.509
 0.435  0.823
 0.534  1.128
 0.444  1.094
 0.302  1.008
 0.291  0.843
 0.410  0.775
 0.482  0.673
 0.300  0.447
 0.321  0.535
 0.256  0.734
 0.448  0.692
 0.660  0.552
 0.521  0.795
 0.323  0.947
 0.187  1.046
 0.080  1.219
 0.072  1.384
 0.090  1.307
 0.264  1.337
 0.204  1.479
 0.074  1.445
-0.068  1.170
-0.256  1.220
-0.063  1.255
 0.026  1.239
-0.169  1.326
-0.229  1.405
-0.174  1.272
-0.112  1.413
-0.254  1.282
-0.381  1.182
-0.255  1.206
-0.129  1.154
-0.155  1.264
-0.410  1.376
-0.295  1.468
-0.267  1.398
-0.200  1.249
-0.351  1.599
-0.357  1.301
-0.416  1.031
-0.382  0.916
-0.322  0.503
-0.295  0.387
-0.166  0.271
-0.344  0.070
-0.241  0.112
-0.482  0.288
-0.411  0.307
NaN   NaN
 0.058  0.275
 0.257  0.309
 0.505  0.458
 0.350  0.410
 0.516  0.753
 0.497  0.907
 0.632  0.703
 0.465  0.840
 0.534  0.864
 0.727  0.846
 0.627  0.592
 0.613  0.729
 0.747  0.497
 0.689  0.351
 0.640  0.456
 0.443  0.640
 0.334  0.394
 0.182  0.303
 0.070  0.523
-0.090  0.436
-0.252  0.497
-0.162  0.348
 0.001  0.444
 0.006  0.354
-0.016  0.262
 0.307  0.249
 0.301  0.313
 0.475  0.318
 0.224  0.053
 0.082  0.129
 0.207  0.180
 0.201  0.152
 0.083  0.339
 0.135  0.497
-0.007  0.577
-0.197  0.536
-0.251  0.821
-0.199  0.636
-0.313  0.714
-0.276  0.753
 0.054  0.799
-0.187  0.815
-0.255  0.830
-0.178  0.487
-0.089  0.429
-0.200  0.489
-0.426  0.812
-0.632  0.758
-0.607  0.728
-0.524  1.034
-0.411  1.068
NaN   NaN
 0.548  0.429
 0.624  0.624
 0.785  0.586
 0.759  0.522
 0.649  0.682
 0.528  0.793
 0.239  0.616
 0.440  0.702
 0.579  0.714
 0.554  0.609
 0.598  0.705
 0.551  0.499
 0.674  0.366
 0.611  0.476
 0.428  0.280
 0.451  0.290
 0.574  0.093
 0.391 -0.143
 0.536 -0.068
 0.609 -0.220
 0.694 -0.197
 0.656  0.069
 0.770 -0.061
 0.646 -0.021
 0.606 -0.000
 0.560  0.064
 0.544 -0.221
 0.423 -0.218
 0.458 -0.375
 0.464 -0.350
 0.140 -0.650
 0.170 -0.477
 0.233 -0.223
 0.293 -0.405
 0.356 -0.396
 0.474 -0.258
 0.412 -0.262
 0.487 -0.240
 0.654 -0.046
 0.576 -0.039
 0.469 -0.188
 0.253 -0.180
-0.084 -0.184
-0.033 -0.463
 0.191 -0.691
 0.431 -0.540
 0.402 -0.576
 0.416 -0.358
 0.550 -0.256
 0.604 -0.453
 0.474 -0.357
NaN   NaN
 0.031  0.610
 0.044  0.789
 0.216  0.969
 0.164  1.177
 0.358  1.313
 0.154  1.508
 0.084  1.268
-0.003  1.072
 0.026  1.143
 0.278  0.921
 0.246  0.844
 0.040  0.805
 0.221  0.836
 0.273  0.877
 0.464  0.579
 0.432  0.404
 0.391  0.264
 0.449  0.416
 0.158  0.356
 0.185  0.362
 0.179  0.698
 0.276  0.897
 0.612  0.933
 0.783  0.923
 0.487  1.096
 0.395  1.282
 0.051  1.360
 0.319  1.054
 0.402  1.199
 0.604  1.455
 0.366  1.322
 0.476  1.480
 0.267  1.761
 0.378  2.031
 0.384  1.827
 0.429  1.963
 0.372  2.081
 0.426  2.180
 0.892  2.178
 0.778  2.051
 0.900  1.777
 0.510  1.791
 0.759  1.727
 0.617  1.436
 0.740  1.407
 0.703  1.564
 0.772  1.650
 0.632  1.707
 0.578  1.589
 0.509  1.547
 0.666  1.608
NaN   NaN
 0.514  0.449
 0.363  0.487
 0.704  0.389
 0.574  0.444
 0.749  0.264
 0.714  0.184
 0.773  0.070
 0.694 -0.130
 0.733 -0.058
 0.549  0.198
 0.476  0.481
 0.434  0.695
 0.202  0.821
 0.248  0.756
 0.162  0.419
 0.368  0.407
 0.243  0.387
 0.541  0.290
 0.745  0.186
 0.758  0.393
 0.943  0.470
 1.035  0.451
 0.690  0.565
 0.705  0.555
 0.648  0.436
 0.351  0.419
 0.056  0.169
-0.440  0.307
-0.283  0.236
-0.147  0.110
-0.158 -0.042
-0.026 -0.237
 0.076 -0.405
 0.225 -0.496
 0.290 -0.601
 0.311 -0.696
 0.246 -0.589
 0.491 -0.600
 0.680 -0.766
 0.806 -0.563
 0.748 -0.268
 1.087 -0.416
 1.261 -0.528
 1.101 -0.579
 1.130 -0.667
 1.259 -0.740
 1.029 -0.684
 1.257 -0.810
 1.418 -0.558
 1.548 -0.388
 1.677 -0.247
NaN   NaN
 0.941  0.003
 1.160 -0.024
 1.128  0.092
 1.370  0.234
 1.281  0.103
 1.268  0.129
 1.252  0.276
 1.271  0.099
 1.464  0.126
 1.654 -0.061
 1.513 -0.100
 1.626  0.057
 1.469 -0.018
 1.267 -0.218
 1.303 -0.043
 1.371  0.040
 1.591  0.327
 1.431  0.460
 1.288  0.256
 1.064  0.261
 1.082  0.309
 1.180  0.493
 1.217  0.474
 1.441  0.426
 1.673  0.451
 1.688  0.298
 1.639 -0.012
 1.594 -0.216
 1.485 -0.077
 1.745  0.004
 1.578  0.248
 1.543  0.488
 1.763  0.536
 1.685  0.326
 1.652  0.346
 1.631  0.428
 1.896  0.261
 2.020  0.251
 1.811 -0.132
 1.845 -0.046
 1.827  0.229
 2.091  0.154
 1.989  0.161
 2.134  0.152
 2.110  0.135
 2.021  0.038
 2.107  0.055
 2.158  0.155
 1.982  0.004
 1.674 -0.070
 1.538 -0.191
NaN   NaN
 0.655  0.190
 0.541  0.146
 0.698  0.330
 0.297  0.294
 0.274  0.539
 0.448  0.269
 0.525  0.013
 0.484  0.232
 0.609  0.098
 0.656  0.122
 0.579  0.242
 0.549  0.408
 0.528  0.432
 0.738  0.417
 0.691  0.541
 0.503  0.774
 0.257  0.615
 0.349  0.373
 0.510  0.166
 0.439  0.234
 0.565  0.104
 0.645  0.103
 0.540 -0.117
 0.540  0.005
 0.433 -0.099
 0.562 -0.002
 0.509  0.182
 0.686  0.440
 0.920  0.331
 1.135  0.310
 0.845  0.118
 0.998 -0.003
 1.084  0.187
 1.307  0.050
 1.277 -0.025
 1.423  0.155
 1.384  0.144
 1.312  0.494
 1.325  0.562
 1.564  0.388
 1.254  0.551
 1.102  0.944
 1.210  1.043
 1.375  0.951
 1.445  0.940
 1.297  1.132
 1.442  1.220
 1.621  1.236
 1.492  0.890
 1.852  1.038
 1.874  1.053
NaN   NaN
 0.577  0.038
 0.531  0.121
 0.173 -0.120
-0.110 -0.454
 0.179 -0.553
 0.025 -0.486
 0.072 -0.400
 0.021 -0.364
-0.098 -0.482
-0.104 -0.218
-0.104 -0.031
-0.196  0.085
-0.436  0.079
-0.481  0.215
-0.292  0.458
-0.320  0.294
-0.430  0.014
-0.362  0.245
-0.373 -0.019
-0.550  0.124
-0.570 -0.029
-0.398  0.089
-0.372 -0.032
-0.429 -0.316
-0.309 -0.291
-0.231 -0.290
-0.329 -0.299
-0.159 -0.477
-0.127 -0.413
-0.089 -0.928
-0.264 -1.041
-0.329 -0.853
-0.047 -0.973
 0.342 -0.847
 0.254 -0.797
 0.266 -0.987
-0.070 -1.048
-0.094 -0.777
-0.423 -0.701
-0.288 -0.640
-0.251 -0.491
-0.026 -0.517
-0.167 -0.456
-0.156 -0.717
-0.434 -0.556
-0.579 -0.481
-0.511 -0.525
-0.560 -0.298
-0.408 -0.053
-0.511  0.040
-0.549  0.055
NaN   NaN
 0.724  0.794
 0.733  0.948
 0.745  0.915
 0.615  1.263
 0.617  1.384
 0.647  1.072
 0.675  1.216
 0.768  1.263
 0.808  1.228
 0.822  0.978
 0.735  0.635
 0.898  0.755
 0.616  0.473
 0.416  0.432
 0.451  0.548
 0.471  0.378
 0.479  0.563
 0.562  0.279
 0.357  0.236
 0.151  0.249
 0.088  0.443
 0.158  0.434
 0.000  0.421
-0.122  0.488
-0.358  0.433
-0.257  0.405
 0.007  0.430
 0.240  0.488
-0.063  0.299
-0.210  0.528
-0.447  0.419
-0.345  0.645
-0.304  0.681
-0.597  0.765
-0.614  0.790
-0.491  1.106
-0.421  1.085
-0.484  1.322
-0.685  1.451
-0.808  1.386
-0.991  1.221
-1.256  1.206
-1.272  1.073
-1.420  1.206
-1.341  1.268
-1.422  1.089
-1.507  1.235
-1.382  1.072
-1.235  1.318
-1.222  1.171
-1.144  1.515
NaN   NaN
 0.922  0.623
 0.922  0.826
 0.988  1.121
 0.882  1.378
 0.929  1.552
 0.691  1.246
 0.494  0.999
 0.668  1.237
 0.659  1.127
 0.809  0.963
 0.752  0.856
 0.745  0.607
 0.677  0.385
 0.624  0.382
 0.712  0.395
 0.727  0.095
 0.666  0.386
 0.765  0.603
 0.892  0.622
 0.846  0.590
 0.704  0.640
 0.848  0.925
 0.867  0.968
 0.723  1.070
 0.641  1.063
 0.546  0.935
 0.502  0.997
 0.405  0.867
 0.439  0.732
 0.289  0.741
 0.122  0.895
 0.290  0.837
 0.545  0.691
 0.626  0.760
 0.580  0.825
 0.574  0.751
 0.663  0.899
 0.745  1.041
 0.830  0.859
 0.872  0.723
 0.777  0.762
 0.814  0.882
 0.893  1.034
 0.881  1.321
 0.979  1.278
 1.209  1.264
 1.285  1.286
 1.199  1.258
 1.114  1.496
 1.327  1.836
 1.237  1.945
NaN   NaN
 0.789  0.693
 0.683  0.426
 0.505  0.320
 0.524  0.320
 0.706  0.302
 0.761  0.122
 0.913  0.022
 0.592 -0.194
 0.818 -0.377
 0.843 -0.553
 0.907 -0.375
 0.984 -0.197
 1.161 -0.076
 1.350 -0.333
 1.450 -0.340
 1.444 -0.271
 1.579  0.090
 1.474  0.190
 1.776  0.386
 1.645  0.561
 1.515  0.738
 1.621  0.757
 1.591  0.770
 1.636  0.766
 1.603  0.948
 1.377  0.929
 1.388  0.948
 1.372  1.087
 1.228  1.213
 1.146  1.318
 1.245  1.383
 1.347  1.282
 1.316  1.429
 1.275  1.368
 1.575  1.297
 1.722  1.358
 1.662  1.430
 1.815  1.537
 1.642  1.310
 1.966  1.406
 1.834  1.434
 1.631  1.261
 1.827  1.340
 1.851  1.498
 2.008  1.605
 2.142  1.438
 2.150  1.356
 2.158  1.415
 2.311  1.372
 2.212  1.129
 2.149  1.060
NaN   NaN
 0.857  0.954
 0.948  0.929
 0.834  1.054
 1.032  0.997
 1.104  1.296
 1.157  1.576
 1.103  1.745
 1.101  1.836
 0.972  1.941
 0.918  2.156
 0.762  2.081
 0.549  1.929
 0.256  1.688
 0.239  1.699
 0.174  1.837
 0.233  2.280
 0.120  2.367
 0.137  2.277
 0.124  2.441
 0.169  2.619
 0.200  2.612
 0.391  2.485
 0.425  2.438
 0.567  2.461
 0.570  2.660
 0.189  2.562
 0.422  2.499
 0.390  2.271
 0.072  2.240
 0.274  2.245
 0.048  2.356
 0.181  2.386
 0.056  2.518
 0.148  2.573
 0.140  2.619
 0.072  2.334
-0.414  2.275
-0.437  2.218
-0.185  2.426
-0.253  2.546
-0.326  2.572
-0.314  2.452
-0.116  2.385
-0.247  2.177
 0.026  2.157
-0.051  2.222
-0.105  2.260
 0.001  2.180
 0.011  2.470
 0.041  2.603
 0.028  2.612
NaN   NaN
 0.313  0.103
 0.313 -0.048
 0.539 -0.054
 0.515  0.114
 0.462 -0.120
 0.547 -0.188
 0.272 -0.217
 0.290 -0.256
 0.206 -0.389
 0.398 -0.533
 0.242 -0.538
 0.142 -0.601
-0.149 -0.331
-0.024 -0.384
-0.084 -0.472
-0.181 -0.232
-0.019 -0.110
-0.061  0.111
-0.033  0.062
-0.013  0.098
-0.088  0.174
-0.127  0.348
-0.028  0.566
 0.019  0.671
-0.182  0.605
-0.122  0.666
-0.060  0.760
-0.106  0.824
 0.032  0.991
 0.040  0.690
-0.082  0.802
-0.115  0.871
 0.050  0.689
-0.128  0.809
-0.241  1.003
-0.187  0.923
-0.319  0.640
-0.387  0.722
-0.200  0.586
 0.059  0.634
-0.033  0.773
-0.248  0.634
-0.114  0.717
-0.221  0.667
 0.044  0.702
-0.039  0.790
-0.176  0.776
 0.073  0.933
 0.170  1.129
-0.120  1.288
-0.391  1.449
NaN   NaN
 0.324  0.694
 0.374  0.737
 0.180  0.645
-0.045  0.458
-0.132  0.481
-0.390  0.366
-0.501  0.194
-0.339  0.190
-0.542  0.135
-0.506 -0.011
-0.571 -0.366
-0.467 -0.119
-0.319 -0.131
-0.456 -0.251
-0.435 -0.415
-0.288 -0.317
-0.072 -0.397
-0.204 -0.520
-0.259 -0.514
 0.007 -0.079
 0.043 -0.279
 0.411 -0.392
 0.495 -0.643
 0.684 -0.600
 0.592 -0.551
 0.421 -0.644
 0.543 -0.568
 0.431 -0.545
 0.253 -0.706
 0.101 -0.710
 0.123 -0.814
 0.169 -0.794
 0.207 -0.828
 0.124 -0.955
 0.171 -0.637
 0.254 -0.769
 0.120 -0.620
 0.044 -0.764
-0.016 -0.880
 0.103 -0.730
 0.035 -0.921
-0.117 -0.939
-0.267 -0.778
-0.386 -0.880
-0.264 -1.061
-0.143 -1.237
-0.067 -1.184
-0.129 -1.138
-0.307 -1.202
-0.686 -1.200
-0.873 -1.045
NaN   NaN
 0.556  0.212
 0.604  0.258
 0.457  0.444
 0.295  0.579
-0.076  0.536
-0.245  0.551
-0.164  0.565
-0.141  0.644
-0.060  0.706
-0.075  0.838
 0.041  0.693
 0.091  0.592
 0.250  0.738
 0.142  0.793
 0.331  0.916
 0.093  1.168
 0.105  1.206
-0.042  1.041
-0.148  1.213
-0.457  1.509
-0.323  1.322
-0.348  1.520
-0.467  1.466
-0.581  1.364
-0.539  1.453
-0.515  1.365
-0.981  1.199
-0.894  1.163
-0.673  1.120
-0.762  1.189
-0.631  1.424
-0.705  1.360
-0.783  1.343
-0.696  1.387
-0.825  1.521
-0.898  1.235
-1.019  0.855
-0.869  0.871
-0.760  1.089
-0.757  1.062
-0.823  1.045
-0.829  1.070
-0.985  1.297
-0.852  1.403
-0.872  1.178
-0.633  1.331
-0.714  1.138
-0.537  1.296
-0.438  1.298
-0.288  1.262
-0.351  1.101
NaN   NaN
 0.636  0.688
 0.724  0.487
 0.624  0.467
 0.831  0.167
 0.787  0.368
 0.651  0.460
 0.599  0.602
 0.594  0.546
 0.605  0.532
 0.566  0.414
 0.548  0.315
 0.399  0.316
 0.461  0.256
 0.536  0.363
 0.663  0.573
 0.603  0.892
 0.751  1.028
 0.557  0.885
 0.675  0.820
 0.677  0.746
 0.643  0.554
 0.484  0.737
 0.223  0.705
 0.223  1.000
 0.341  1.211
 0.537  0.958
 0.671  1.056
 0.655  1.016
 0.525  0.802
 0.448  0.579
 0.507  0.606
 0.579  0.698
 0.545  0.673
 0.475  0.657
 0.527  0.437
 0.384  0.237
 0.269  0.023
 0.402  0.105
 0.389  0.203
 0.019  0.121
 0.154  0.228
 0.051  0.360
 0.037  0.347
 0.085  0.591
 0.292  0.771
 0.430  0.868
 0.551  1.062
 0.605  1.148
 0.480  1.248
 0.988  1.338
 0.938  1.415
NaN   NaN
 0.230  0.624
 0.260  0.658
 0.151  0.463
 0.028  0.571
 0.194  0.538
 0.226  0.452
 0.350  0.303
 0.391  0.245
 0.582  0.053
 0.452 -0.038
 0.562  0.222
 0.742  0.185
 0.645  0.226
 0.615  0.350
 0.634  0.214
 0.656  0.424
 0.900  0.152
 0.973  0.125
 1.206  0.021
 1.724 -0.045
 1.675 -0.239
 1.829 -0.157
 1.896 -0.266
 1.882 -0.172
 1.769  0.123
 1.657  0.060
 1.699  0.098
 1.815  0.221
 2.090  0.166
 1.944  0.036
 2.025 -0.084
 2.063  0.183
 2.111  0.173
 2.037 -0.127
 2.048 -0.016
 1.700 -0.089
 1.715 -0.231
 1.601 -0.440
 1.713 -0.226
 1.682 -0.358
 1.784 -0.406
 1.814 -0.310
 1.800 -0.152
 1.882 -0.653
 1.747 -0.529
 1.707 -0.431
 1.770 -0.384
 1.767 -0.593
 1.581 -0.596
 1.341 -0.588
 1.535 -0.758
NaN   NaN
