# Supplementary material for: Inferring Animal Densities from Tracking Data Using Markov Chains
Source: PLoS One. 2013 Apr 22;8(4):e60901. doi: 10.1371/journal.pone.0060901 (PMC3632542; doi:10.1371/journal.pone.0060901)
Supplement: File S2 — R code for estimating densities using the Markov method. Includes R code (markovdens.R, mdensity.R, secondtest.R), instructions for use (README.txt) and 4 test data sets (radius_quadR.txt, etc.). (ZIP) [file pone.0060901.s002.zip › README.txt]

The example R code provided calculates track-based and Markov chain relative densities from simulated tracking data (see main text for details on the simulated data), performs a statistical test for second order dependence, and plots a comparison between the track-based and Markov chain relative densities.

The code requires the Matrix R package. 

To evaluate the code, ensure that all 3 R source files and the data files are in an R working directory. Source in the mdensity.R function and, for example, type:

out = mdensity("rand_uniformR.txt")

Calculated relative densities are output to the "out" object, results of the test for second-order dependence are printed to the command window, and a 3-panel plot is generated.
